# Supplementary material for: Enteric glia as a source of neural progenitors in adult zebrafish
Source: eLife. 2020 Aug 27;9:e56086. doi: 10.7554/eLife.56086 (PMC7521928; doi:10.7554/eLife.56086)
Supplement: Supplementary file 1. — Log fold change (logFC) of Cherry+ vs Cherry- populations is shown in column F (logFC_PE_SOX10_vs_PE_neg) and adjusted p-value (padj) is shown in column H. Significant differentially expressed genes were taken as those with logFC >2 or < −2, and padj ≤0.5. Gene names and Ensembl gene IDs found in columns A and B, respectively. See graphical depiction of this data in the volcano plot in Figure 2A. [file elife-56086-supp1.xlsx]

## Sheet: Suppl File 1 McCallum
Supplementary File 1
Table containing the analysed data from the adult zebrafish gut transcriptome comparing expression in Cherry+ vs Cherry- populations
dr_symbol	ENSDARG	gene_description	gene_type	lg2BaseMean_PE_SOX10_vs_PE_neg	logFC_PE_SOX10_vs_PE_neg	stat_PE_SOX10_vs_PE_neg	padj_PE_SOX10_vs_PE_neg	lg10p_PE_SOX10_vs_PE_neg	contrast_L_lg2BaseMean_LRT_CellType	contrast_L_padj_LRT_CellType	contrast_L_lg10p_LRT_CellType	contrast_P_PCA_estimatePCA1	contrast_P_padj_PCA1	contrast_P_lg10p_PCA1	contrast_P_PCA_estimatePCA2	contrast_P_padj_PCA2	contrast_P_lg10p_PCA2	contrast_P_PCA_estimatePCA3	contrast_P_padj_PCA3	contrast_P_lg10p_PCA3	contrast_P_PCA_estimatePCA4	contrast_P_padj_PCA4	contrast_P_lg10p_PCA4	contrast_P_PCA_estimatePCA5	contrast_P_padj_PCA5	contrast_P_lg10p_PCA5	PE_neg_1_TPM	PE_neg_5_TPM	PE_neg_2_TPM	PE_neg_4_TPM	PE_neg_3_TPM	PE_SOX10_1_TPM	PE_SOX10_3_TPM	PE_SOX10_5_TPM	PE_SOX10_4_TPM	PE_SOX10_2_TPM	count_cut_off	CoVar
slc35a5	ENSDARG00000000001	solute carrier family 35, member A5 [Source:ZFIN;Acc:ZDB-GENE-030616-55]	protein_coding	5.87832	0.536111	0.666167	0.758434	0.120082	5.87832	0.756461	0.121214	0	0	0	0	0	0	0	0	0	0	0	0	0	0	0	3.35	3.58	21.85	10.71	0.19	19.82	11.65	14.98	17.92	4.86	10.891	0.703122
thraa	ENSDARG00000000151	thyroid hormone receptor alpha a [Source:ZFIN;Acc:ZDB-GENE-990415-263]	protein_coding	6.10271	-1.49153	-1.71459	0.287231	0.541769	6.10271	0.310133	0.508453	0	0	0	0	0	0	0	0	0	0	0	0	0	0	0	65.32	14.47	14.1	144.34	23.83	17.68	7.62	4.5	63.13	0.17	35.516	1.25355
kirrela	ENSDARG00000001634	kin of IRRE like a [Source:ZFIN;Acc:ZDB-GENE-040426-2126]	protein_coding	8.51216	0.235256	0.459427	0.84816	0.071522	8.51216	0.844442	0.0734303	0	0	0	0	0	0	0	0	0	0	0	0	0	0	0	7.85	14.41	38.93	24.43	24.18	30.29	42.85	41.99	10.01	19.49	25.443	0.505658
prdm5	ENSDARG00000006288	PR domain containing 5 [Source:ZFIN;Acc:ZDB-GENE-040708-1]	protein_coding	7.53423	-1.80656	-2.60819	0.0662901	1.17855	7.53423	0.0857835	1.0666	0	0	0	0	0	0	0	0	0	0	0	0	0	0	0	36.25	33.46	41.98	44.23	35.14	6.03	26.69	24.53	4.39	0.86	25.356	0.634326
nipa1	ENSDARG00000055917	non imprinted in Prader-Willi/Angelman syndrome 1 [Source:ZFIN;Acc:ZDB-GENE-041010-164]	protein_coding	5.63527	-0.439172	-0.445986	0.852138	0.0694902	5.63527	0.848791	0.0711994	0	0	0	0	0	0	0	0	0	0	0	0	0	0	0	4.14	12.81	49.57	33.82	0.74	2.57	0.54	20.33	7.58	65.76	19.786	1.15127
si:dkey-47k20.9	ENSDARG00000055920	si:dkey-47k20.9 [Source:ZFIN;Acc:ZDB-GENE-060503-454]	protein_coding	0	0	0	0	0	0	0	0	0	0	0	0	0	0	0	0	0	0	0	0	0	0	0	0	0	0	0.41	1.39	0.2	0	0	0	0	0.2	0
foxi3a	ENSDARG00000055926	forkhead box I3a [Source:ZFIN;Acc:ZDB-GENE-031126-3]	protein_coding	4.07333	-3.13672	-2.24989	0.1286	0.89076	4.07333	0.19898	0.70119	-2.17021	0.390268	0.408637	-1.53357	0.757065	0.120867	0.770923	0.959443	0.0179808	-1.76258	0.706223	0.151058	0.399106	0.999852	6.42015e-05	0	0	0.97	40.74	3.89	0	0	2.11	0	0	4.771	2.66287
zc3h7b	ENSDARG00000055930	zinc finger CCCH-type containing 7B [Source:ZFIN;Acc:ZDB-GENE-080208-7]	protein_coding	8.15242	0.272561	0.428196	0.858311	0.0663552	8.15242	0.855126	0.0679696	0	0	0	0	0	0	0	0	0	0	0	0	0	0	0	34.51	26	47.1	30.86	3.38	66.11	37.06	32.45	56.51	11.22	34.52	0.55041
si:ch1073-416j23.1	ENSDARG00000055934	si:ch1073-416j23.1 [Source:ZFIN;Acc:ZDB-GENE-100922-35]	protein_coding	0	0	0	0	0	0	0	0	0	0	0	0	0	0	0	0	0	0	0	0	0	0	0	0	0.22	0	0.33	0.28	0.99	0	0	0	0	0.182	0
tspan14	ENSDARG00000055938	tetraspanin 14 [Source:ZFIN;Acc:ZDB-GENE-060825-329]	protein_coding	5.74145	-0.0846875	-0.0830161	0.979398	0.00904085	5.74145	0.978416	0.00947662	0	0	0	0	0	0	0	0	0	0	0	0	0	0	0	3.92	34.9	2.73	21.66	25.48	19.08	7.78	75.32	0.83	0	19.17	1.20252
asph	ENSDARG00000055945	aspartate beta-hydroxylase [Source:ZFIN;Acc:ZDB-GENE-031112-5]	protein_coding	7.94206	-1.36726	-2.59212	0.0685975	1.16369	7.94206	0.0823239	1.08447	0	0	0	0	0	0	0	0	0	0	0	0	0	0	0	44.55	59.1	51.1	29.31	27.26	47.13	12.58	21.09	11.66	19	32.278	0.52591
v2rc2	ENSDARG00000055952	vomeronasal 2 receptor, c2 [Source:ZFIN;Acc:ZDB-GENE-050419-39]	protein_coding	1.91953	0.192617	0.135009	0.9666	0.0147534	0	0	0	0	0	0	0	0	0	0	0	0	0	0	0	0	0	0	0	1.97	0	0.22	0.92	1.28	0	3.37	0	0	0.776	0
lcp2a	ENSDARG00000055955	lymphocyte cytosolic protein 2a [Source:ZFIN;Acc:ZDB-GENE-041114-97]	protein_coding	5.97504	-1.4444	-1.67976	0.299673	0.523352	5.97504	0.321105	0.493352	0	0	0	0	0	0	0	0	0	0	0	0	0	0	0	20.02	7.31	40.11	23.61	3.87	19.02	9.29	4.81	7.87	0	13.591	0.891562
klc3	ENSDARG00000055965	kinesin light chain 3 [Source:ZFIN;Acc:ZDB-GENE-060929-772]	protein_coding	0	0	0	0	0	0	0	0	0	0	0	0	0	0	0	0	0	0	0	0	0	0	0	0	0.36	0	0	4.71	0	6.13	0	0	0	1.12	2.04788
ndufs5	ENSDARG00000006290	NADH dehydrogenase (ubiquinone) Fe-S protein 5 [Source:ZFIN;Acc:ZDB-GENE-050522-437]	protein_coding	4.42335	0.659554	0.676516	0.753726	0.122786	4.42335	0.75277	0.123338	0	0	0	0	0	0	0	0	0	0	0	0	0	0	0	20.59	1.93	2	52.19	12.01	18.05	16.97	29.36	1.99	85.38	24.047	1.09907
cflara	ENSDARG00000055966	CASP8 and FADD-like apoptosis regulator a [Source:ZFIN;Acc:ZDB-GENE-030826-3]	protein_coding	7.8084	0.516745	0.746603	0.723254	0.140709	7.8084	0.722684	0.141052	0	0	0	0	0	0	0	0	0	0	0	0	0	0	0	43.72	49.67	39.1	34.38	10.87	55.1	26.43	47.08	10.29	163.47	48.011	0.903541
rfc3	ENSDARG00000055969	replication factor C (activator 1) 3 [Source:ZFIN;Acc:ZDB-GENE-020809-3]	protein_coding	0	0	0	0	0	0	0	0	0	0	0	0	0	0	0	0	0	0	0	0	0	0	0	4.18	0.99	0	2.25	3.8	0.96	0	31.35	1.2	0	4.473	2.13794
zgc:136971	ENSDARG00000055970	zgc:136971 [Source:ZFIN;Acc:ZDB-GENE-060421-3674]	protein_coding	4.97509	0.190417	0.168806	0.956038	0.0195247	4.97509	0.954216	0.0203533	0	0	0	0	0	0	0	0	0	0	0	0	0	0	0	0	5.84	0	2.65	26.84	20.34	2.87	4.04	3.49	3.4	6.947	1.30607
zar1l	ENSDARG00000055973	zygote arrest 1-like [Source:ZFIN;Acc:ZDB-GENE-060810-119]	protein_coding	0	0	0	0	0	0	0	0	0	0	0	0	0	0	0	0	0	0	0	0	0	0	0	0	3.02	0	0	0.89	2.06	1.11	0.63	0	0	0.771	0
tpmt.1	ENSDARG00000055974	thiopurine S-methyltransferase, tandem duplicate 1 [Source:ZFIN;Acc:ZDB-GENE-050522-141]	protein_coding	3.77145	1.47987	1.29081	0.466877	0.330797	3.77145	0.485522	0.313791	0	0	0	0	0	0	0	0	0	0	0	0	0	0	0	0	9.09	5.01	3.14	0	4.53	28.38	22.47	10.03	0	8.265	1.1868
pecr	ENSDARG00000055976	peroxisomal trans-2-enoyl-CoA reductase [Source:ZFIN;Acc:ZDB-GENE-050417-232]	protein_coding	5.8533	-1.20749	-1.14201	0.535678	0.271096	5.8533	0.546597	0.262333	0	0	0	0	0	0	0	0	0	0	0	0	0	0	0	23.27	10	101.44	0	19.59	15.77	2.96	1.09	5.59	36.59	21.63	1.40106
v2rh12	ENSDARG00000055983	vomeronasal 2 receptor, h12 [Source:ZFIN;Acc:ZDB-GENE-050419-86]	protein_coding	4.23446	-0.339614	-0.252791	0.926348	0.0332259	4.23446	0.923914	0.0343682	0	0	0	0	0	0	0	0	0	0	0	0	0	0	0	0	0	0	12.97	0.57	3.28	0	0.18	1.27	4.7	2.297	1.77895
si:ch211-165b19.5	ENSDARG00000055986	si:ch211-165b19.5 [Source:ZFIN;Acc:ZDB-GENE-070912-133]	protein_coding	0	0	0	0	0	0	0	0	0	0	0	0	0	0	0	0	0	0	0	0	0	0	0	0	0	0	0	0	14.3	8.44	0	0	1.55	2.429	2.03141
tmem161b	ENSDARG00000055989	transmembrane protein 161B [Source:ZFIN;Acc:ZDB-GENE-040426-2693]	protein_coding	6.79576	0.594968	0.678153	0.753103	0.123146	6.79576	0.751075	0.124317	0	0	0	0	0	0	0	0	0	0	0	0	0	0	0	8.04	4.64	23.45	9.3	3.67	17.06	11.31	6.94	0.21	43.91	12.853	0.997473
hmbsb	ENSDARG00000055991	hydroxymethylbilane synthase, b [Source:ZFIN;Acc:ZDB-GENE-050522-491]	protein_coding	3.74107	0.892286	1.06649	0.572263	0.242404	3.74107	0.576521	0.239185	0	0	0	0	0	0	0	0	0	0	0	0	0	0	0	1.43	2.94	0.41	2.74	0.17	3.88	0.84	2.24	3.58	4.57	2.28	0.668178
maats1	ENSDARG00000006292	MYCBP-associated, testis expressed 1 [Source:ZFIN;Acc:ZDB-GENE-070912-489]	protein_coding	0	0	0	0	0	0	0	0	0	0	0	0	0	0	0	0	0	0	0	0	0	0	0	0	0.37	0	3.92	0	0	0	0	0	0.27	0.456	0
v2rh1	ENSDARG00000055994	vomeronasal 2 receptor, h1 [Source:ZFIN;Acc:ZDB-GENE-050419-131]	protein_coding	0	0	0	0	0	0	0	0	0	0	0	0	0	0	0	0	0	0	0	0	0	0	0	0	0	0	0.44	0.35	0.61	0.38	0	0	0	0.178	0
rps8a	ENSDARG00000055996	ribosomal protein S8a [Source:ZFIN;Acc:ZDB-GENE-030131-8626]	protein_coding	10.0418	0.0748209	0.144876	0.963593	0.0161064	10.0418	0.961968	0.0168396	0	0	0	0	0	0	0	0	0	0	0	0	0	0	0	335.07	308.38	644.96	768.36	516.69	249.2	702.15	542.03	814.41	792.03	567.328	0.372325
si:ch211-59d17.3	ENSDARG00000055999	si:ch211-59d17.3 [Source:ZFIN;Acc:ZDB-GENE-091113-54]	protein_coding	5.84218	1.50454	1.76244	0.269043	0.570178	5.84218	0.293153	0.532905	0	0	0	0	0	0	0	0	0	0	0	0	0	0	0	0.49	19.69	4.69	11.37	0.32	30.37	21.52	13.43	13.25	1.78	11.691	0.863428
v2rh7	ENSDARG00000056000	vomeronasal 2 receptor, h7 [Source:ZFIN;Acc:ZDB-GENE-050419-265]	protein_coding	0	0	0	0	0	0	0	0	0	0	0	0	0	0	0	0	0	0	0	0	0	0	0	0	0	0	0	2.54	0	0	0	0	0	0.254	0
fryb	ENSDARG00000056001	furry homolog b (Drosophila) [Source:ZFIN;Acc:ZDB-GENE-080215-5]	protein_coding	9.60161	1.56164	4.20145	0.000675104	3.17063	9.60161	0.0012701	2.89616	0	0	0	0	0	0	0	0	0	0	0	0	0	0	0	15.03	29.29	17.14	10.7	12.22	74.95	65.41	45.31	33.17	38.49	34.171	0.654051
sprn	ENSDARG00000056004	shadow of prion protein [Source:ZFIN;Acc:ZDB-GENE-031110-1]	protein_coding	3.47103	-0.397677	-0.31228	0.90353	0.0440572	3.47103	0.901041	0.0452555	0	0	0	0	0	0	0	0	0	0	0	0	0	0	0	1.66	0.51	0	11.7	5.65	0.39	0	2.35	0	9.99	3.225	1.36064
dnajc18	ENSDARG00000056005	DnaJ (Hsp40) homolog, subfamily C, member 18 [Source:ZFIN;Acc:ZDB-GENE-030131-8019]	protein_coding	6.26412	1.29523	2.07917	0.169807	0.770045	6.26412	0.188183	0.725421	0	0	0	0	0	0	0	0	0	0	0	0	0	0	0	7.22	9.21	11.79	1.17	3.68	19.44	9.9	28.97	15.58	20.72	12.768	0.664517
si:dkey-47k20.2	ENSDARG00000056006	si:dkey-47k20.2 [Source:ZFIN;Acc:ZDB-GENE-060503-735]	protein_coding	0	0	0	0	0	0	0	0	0	0	0	0	0	0	0	0	0	0	0	0	0	0	0	0	0	0	0	0	0.41	0	0	0.43	0	0.084	0
cyb5d1	ENSDARG00000056007	cytochrome b5 domain containing 1 [Source:ZFIN;Acc:ZDB-GENE-050417-173]	protein_coding	0	0	0	0	0	0	0	0	0	0	0	0	0	0	0	0	0	0	0	0	0	0	0	0	0.32	0.36	0.52	0.84	5.35	0	0	0.73	0.38	0.85	0
atp5g1	ENSDARG00000056008	ATP synthase, H+ transporting, mitochondrial Fo complex, subunit C1 (subunit 9) [Source:ZFIN;Acc:ZDB-GENE-040426-1966]	protein_coding	5.22153	0.111814	0.119203	0.971598	0.0125135	5.22153	0.970131	0.0131695	0	0	0	0	0	0	0	0	0	0	0	0	0	0	0	11.95	46.5	33.42	19.3	0	48.64	16.03	34.71	36.73	0.54	24.782	0.715536
arhgef7a	ENSDARG00000006299	Rho guanine nucleotide exchange factor (GEF) 7a [Source:ZFIN;Acc:ZDB-GENE-060322-11]	protein_coding	6.57634	4.18571	4.71029	9.25171e-05	4.03378	6.57634	0.00127699	2.89381	0	0	0	0	0	0	0	0	0	0	0	0	0	0	0	0.4	3.24	0	1.37	0	54.66	12.9	40.94	16.53	30.18	16.022	1.22373
v2rh9	ENSDARG00000056009	vomeronasal 2 receptor, h9 [Source:ZFIN;Acc:ZDB-GENE-050419-176]	protein_coding	0	0	0	0	0	0	0	0	0	0	0	0	0	0	0	0	0	0	0	0	0	0	0	0	0	0	0	0.19	0	0	0.55	0	0	0.074	0
eve1	ENSDARG00000056012	even-skipped-like1 [Source:ZFIN;Acc:ZDB-GENE-980526-69]	protein_coding	5.47286	-2.8717	-2.55663	0.073612	1.13305	5.47286	0.120479	0.919088	0	0	0	0	0	0	0	0	0	0	0	0	0	0	0	54.81	46.81	30.1	10.99	6	0	0	16.4	0	0.69	16.58	1.23583
si:dkey-47k20.7	ENSDARG00000056014	si:dkey-47k20.7 [Source:ZFIN;Acc:ZDB-GENE-060503-264]	protein_coding	0	0	0	0	0	0	0	0	0	0	0	0	0	0	0	0	0	0	0	0	0	0	0	0	0	0	3.46	0.17	0	0	0	0	0	0.363	0
hoxb13a	ENSDARG00000056015	homeobox B13a [Source:ZFIN;Acc:ZDB-GENE-050812-1]	protein_coding	2.77048	-0.220167	-0.18202	0.951124	0.021763	2.77048	0.949118	0.0226796	0	0	0	0	0	0	0	0	0	0	0	0	0	0	0	3.11	8.96	2.45	0	1.29	5.47	0	0	1.06	6.29	2.863	1.08135
itga6l	ENSDARG00000056018	integrin, alpha 6, like [Source:ZFIN;Acc:ZDB-GENE-040914-57]	protein_coding	7.41871	-1.24664	-1.84576	0.240875	0.618208	7.41871	0.258779	0.587072	0	0	0	0	0	0	0	0	0	0	0	0	0	0	0	21.49	102.3	29.68	31.9	28.7	3.77	32.44	19.36	10.66	22.07	30.237	0.892105
ttbk1a	ENSDARG00000056019	tau tubulin kinase 1a [Source:ZFIN;Acc:ZDB-GENE-100609-4]	protein_coding	7.11256	3.339	3.58711	0.00540712	2.26703	7.11256	0.0173627	1.76038	0	0	0	0	0	0	0	0	0	0	0	0	0	0	0	0	4.05	0	2.03	2.47	54.64	13.91	24.99	19.01	13.43	13.453	1.25416
sostdc1b	ENSDARG00000056021	sclerostin domain containing 1b [Source:ZFIN;Acc:ZDB-GENE-060503-653]	protein_coding	0	0	0	0	0	0	0	0	0	0	0	0	0	0	0	0	0	0	0	0	0	0	0	0	0	0	0	42.72	5.75	0	1.42	1.64	0	5.153	2.58525
hoxb9a	ENSDARG00000056023	homeobox B9a [Source:ZFIN;Acc:ZDB-GENE-990415-109]	protein_coding	5.30915	-1.48175	-1.40084	0.416765	0.380109	5.30915	0.438395	0.358135	0	0	0	0	0	0	0	0	0	0	0	0	0	0	0	3.79	4.84	3.27	0.41	32.84	13.67	2.79	0.25	2.75	0	6.461	1.55799
eva1c	ENSDARG00000056024	eva-1 homolog C (C. elegans) [Source:ZFIN;Acc:ZDB-GENE-091204-329]	protein_coding	5.95024	0.300599	0.38267	0.876763	0.0571177	5.95024	0.873626	0.0586742	0	0	0	0	0	0	0	0	0	0	0	0	0	0	0	5.22	28.53	8.54	10.38	19.5	8.03	1	46.84	15.74	24.22	16.8	0.811689
tprg1	ENSDARG00000056026	tumor protein p63 regulated 1 [Source:ZFIN;Acc:ZDB-GENE-070410-113]	protein_coding	4.85945	-2.13586	-2.43003	0.0929902	1.03156	4.85945	0.122539	0.911727	0	0	0	0	0	0	0	0	0	0	0	0	0	0	0	3.67	19.89	1.47	1.76	38.45	4.66	3.05	5.94	2.23	1.8	8.292	1.43804
psmd9	ENSDARG00000006300	proteasome 26S subunit, non-ATPase 9 [Source:ZFIN;Acc:ZDB-GENE-030131-431]	protein_coding	5.34139	2.61563	2.56361	0.072554	1.13934	5.34139	0.109818	0.959328	0	0	0	0	0	0	0	0	0	0	0	0	0	0	0	4.65	9.91	0	2.62	6.09	48.78	25.44	0.79	2.74	107.45	20.847	1.63047
hoxb8a	ENSDARG00000056027	homeobox B8a [Source:ZFIN;Acc:ZDB-GENE-990415-108]	protein_coding	4.1244	-3.60562	-3.12691	0.0195698	1.70841	4.1244	0.0505717	1.29609	0	0	0	0	0	0	0	0	0	0	0	0	0	0	0	3.01	0.59	1.05	5.14	26.04	0	0	1.82	0.43	0	3.808	2.09628
slc22a7a	ENSDARG00000056028	solute carrier family 22 (organic anion transporter), member 7a [Source:ZFIN;Acc:ZDB-GENE-050506-52]	protein_coding	0	0	0	0	0	0	0	0	0	0	0	0	0	0	0	0	0	0	0	0	0	0	0	0	0	0	0	0	0	0	0	2.83	0	0.283	0
cyp26c1	ENSDARG00000056029	cytochrome P450, family 26, subfamily C, polypeptide 1 [Source:ZFIN;Acc:ZDB-GENE-050714-2]	protein_coding	4.70739	0.932264	0.738496	0.726776	0.138599	4.70739	0.72923	0.137135	0	0	0	0	0	0	0	0	0	0	0	0	0	0	0	0	0.17	3.35	3.94	0.44	0.51	0	18.25	3.41	0	3.007	1.85987
hoxb7a	ENSDARG00000056030	homeobox B7a [Source:ZFIN;Acc:ZDB-GENE-000329-2]	protein_coding	0	0	0	0	0	0	0	0	0	0	0	0	0	0	0	0	0	0	0	0	0	0	0	1.05	3.93	2.31	0	0	15.19	0	1.77	0	0	2.425	1.92904
tmem55a	ENSDARG00000056034	transmembrane protein 55A [Source:ZFIN;Acc:ZDB-GENE-060503-854]	protein_coding	3.12512	2.62815	2.12033	0.159154	0.798182	3.12512	0.209203	0.679433	0	0	0	0	0	0	0	0	0	0	0	0	0	0	0	0	1.55	3.26	0	0	29.92	0	24.48	2.73	5.19	6.713	1.64031
stxbp1b	ENSDARG00000056036	syntaxin binding protein 1b [Source:ZFIN;Acc:ZDB-GENE-060531-166]	protein_coding	5.36005	0.211279	0.202848	0.943673	0.0251787	5.36005	0.941946	0.0259739	0	0	0	0	0	0	0	0	0	0	0	0	0	0	0	0.05	1.06	11.91	2.81	0.09	9.04	0.73	1.04	1.07	8.6	3.64	1.21772
itih6	ENSDARG00000056037	inter-alpha-trypsin inhibitor heavy chain family, member 6 [Source:ZFIN;Acc:ZDB-GENE-050603-1]	protein_coding	5.06963	0.496044	0.475271	0.842283	0.0745418	5.06963	0.839281	0.0760925	0	0	0	0	0	0	0	0	0	0	0	0	0	0	0	0.12	5.41	4.31	0.58	7.46	24.98	0.72	10.07	4.01	0	5.766	1.30986
GUCY2C	ENSDARG00000056045	si:ch73-139e5.4 [Source:ZFIN;Acc:ZDB-GENE-130531-31]	protein_coding	7.84212	-2.15435	-3.0508	0.023745	1.62443	7.84212	0.0377695	1.42286	0	0	0	0	0	0	0	0	0	0	0	0	0	0	0	35.29	70.23	71.87	34.36	21.91	15.55	6.68	2.9	26.02	1.36	28.617	0.886173
noxa1	ENSDARG00000056047	NADPH oxidase activator 1 [Source:ZFIN;Acc:ZDB-GENE-050913-32]	protein_coding	0	0	0	0	0	0	0	0	0	0	0	0	0	0	0	0	0	0	0	0	0	0	0	24.47	99.71	0	0.58	4.08	17.25	0.85	4.15	18.07	127.32	29.648	1.53418
kctd17	ENSDARG00000056050	potassium channel tetramerization domain containing 17 [Source:ZFIN;Acc:ZDB-GENE-130531-80]	protein_coding	7.29162	-2.06479	-3.5098	0.00676524	2.16972	7.29162	0.0119657	1.92206	0	0	0	0	0	0	0	0	0	0	0	0	0	0	0	8.24	51.19	30.51	7.56	12.79	6.09	8.31	7.12	3.73	2.42	13.796	1.1107
raph1a	ENSDARG00000006301	Ras association (RalGDS/AF-6) and pleckstrin homology domains 1a [Source:ZFIN;Acc:ZDB-GENE-070912-156]	protein_coding	9.35257	1.05281	2.05557	0.176187	0.754027	9.35257	0.192168	0.716319	0	0	0	0	0	0	0	0	0	0	0	0	0	0	0	18.51	45.63	13.41	39.16	83.67	72.46	66.18	119.64	38.98	84.11	58.175	0.568188
grem2a	ENSDARG00000056057	gremlin 2, DAN family BMP antagonist a [Source:ZFIN;Acc:ZDB-GENE-131127-498]	protein_coding	4.72909	-0.409098	-0.368853	0.882636	0.0542183	4.72909	0.879859	0.0555871	0	0	0	0	0	0	0	0	0	0	0	0	0	0	0	1.21	42.3	0	3.29	20.06	5.46	26.26	0.53	4.99	0	10.41	1.38278
rangap1b	ENSDARG00000056059	Ran GTPase activating protein 1b [Source:ZFIN;Acc:ZDB-GENE-040426-1921]	protein_coding	5.10955	-0.420932	-0.623987	0.777344	0.109387	5.10955	0.77378	0.111383	0	0	0	0	0	0	0	0	0	0	0	0	0	0	0	5.21	7.35	12.2	10.58	11.66	14.93	19.89	4.42	2.99	0.89	9.012	0.654926
adgre14	ENSDARG00000056062	adhesion G protein-coupled receptor E14 [Source:ZFIN;Acc:ZDB-GENE-131120-49]	protein_coding	3.83066	-0.433146	-0.360636	0.885675	0.0527258	3.83066	0.883197	0.0539423	0	0	0	0	0	0	0	0	0	0	0	0	0	0	0	0.13	0.71	11.42	5.13	0.46	12.05	0.5	4.55	0	0	3.495	1.35375
mov10b.2	ENSDARG00000056065	Moloney leukemia virus 10b, tandem duplicate 2 [Source:ZFIN;Acc:ZDB-GENE-060526-371]	protein_coding	5.07507	-2.31257	-2.33464	0.110068	0.958339	5.07507	0.147552	0.831055	0	0	0	0	0	0	0	0	0	0	0	0	0	0	0	5.36	14.48	19.04	0.67	0	2.48	0.41	0.4	1.53	1.82	4.619	1.44359
rca2.1	ENSDARG00000056075	regulator of complement activation group 2 gene 1 [Source:ZFIN;Acc:ZDB-GENE-050320-60]	protein_coding	7.05472	-0.366753	-0.796887	0.701272	0.154114	7.05472	0.700064	0.154862	0	0	0	0	0	0	0	0	0	0	0	0	0	0	0	21.26	22.33	36.02	35.8	29.66	23.28	20.46	22.15	23.52	36.89	27.137	0.24887
dcst1	ENSDARG00000056077	DC-STAMP domain containing 1 [Source:ZFIN;Acc:ZDB-GENE-070809-5]	protein_coding	2.57841	0.578623	0.40726	0.86684	0.0620609	2.57841	0.864687	0.0631409	0	0	0	0	0	0	0	0	0	0	0	0	0	0	0	0	3.36	0	0.18	0	0	0	0.28	3.74	1.16	0.872	0
rftn2	ENSDARG00000056078	raftlin family member 2 [Source:ZFIN;Acc:ZDB-GENE-040426-2760]	protein_coding	6.21341	0.0485196	0.0554133	0.986034	0.00610798	6.21341	0.985559	0.00631748	0	0	0	0	0	0	0	0	0	0	0	0	0	0	0	2.79	3.24	4.09	25.32	18.88	35.07	34.29	3.21	2.82	0.97	13.068	1.06698
l3mbtl2	ENSDARG00000056079	l(3)mbt-like 2 (Drosophila) [Source:ZFIN;Acc:ZDB-GENE-030131-8713]	protein_coding	6.14448	0.032396	0.0359894	0.991501	0.00370706	6.14448	0.99059	0.00410596	0	0	0	0	0	0	0	0	0	0	0	0	0	0	0	7.54	16.69	1.6	3.62	15.78	4.2	0.39	4.56	9.92	24.77	8.907	0.883453
si:dkey-191g9.5	ENSDARG00000056080	si:dkey-191g9.5 [Source:ZFIN;Acc:ZDB-GENE-090313-217]	protein_coding	4.8542	6.34969	4.92912	3.65839e-05	4.43671	4.8542	0.00137075	2.86304	2.7484	0.203367	0.69172	-0.149889	0.993754	0.00272103	1.95871	0.419284	0.377492	0.566169	0.996445	0.00154684	0.755629	0.999852	6.42015e-05	0	0	0	0	0	18.6	1.68	55.31	3.83	0	7.942	2.21768
igsf21b	ENSDARG00000056084	immunoglobin superfamily, member 21b [Source:ZFIN;Acc:ZDB-GENE-070424-59]	protein_coding	4.93233	-1.79937	-1.66076	0.307278	0.512469	4.93233	0.339026	0.469767	0	0	0	0	0	0	0	0	0	0	0	0	0	0	0	19.54	2.25	2.07	19.48	0	5.69	0.57	1.93	4.2	0	5.573	1.35618
shisa4	ENSDARG00000006307	shisa family member 4 [Source:ZFIN;Acc:ZDB-GENE-050417-419]	protein_coding	6.90315	1.22349	1.61217	0.326403	0.486246	6.90315	0.344707	0.46255	0	0	0	0	0	0	0	0	0	0	0	0	0	0	0	0.37	7.44	2.31	10.9	14.09	31.49	13.81	20.98	24.99	19.88	14.626	0.676526
mob4	ENSDARG00000056085	MOB family member 4, phocein [Source:ZFIN;Acc:ZDB-GENE-040801-174]	protein_coding	7.35358	0.49502	0.693875	0.747244	0.126537	7.35358	0.74469	0.128024	0	0	0	0	0	0	0	0	0	0	0	0	0	0	0	71.85	13.8	60.76	47.35	72.56	49.77	20.58	104.04	48.58	189.13	67.842	0.73506
ecrg4a	ENSDARG00000056087	esophageal cancer related gene 4a [Source:ZFIN;Acc:ZDB-GENE-050417-189]	protein_coding	0	0	0	0	0	0	0	0	0	0	0	0	0	0	0	0	0	0	0	0	0	0	0	0	3.93	0	0.68	0	0.67	0	0	1.64	0	0.692	0
nrbp1	ENSDARG00000056089	nuclear receptor binding protein 1 [Source:ZFIN;Acc:ZDB-GENE-041001-146]	protein_coding	7.58838	-0.651854	-1.03335	0.58905	0.229848	7.58838	0.59118	0.22828	0	0	0	0	0	0	0	0	0	0	0	0	0	0	0	7.78	28.72	26.99	33.82	31.94	32.18	13.81	29.12	20.86	1.82	22.704	0.494789
capza1b	ENSDARG00000056090	capping protein (actin filament) muscle Z-line, alpha 1b [Source:ZFIN;Acc:ZDB-GENE-031002-24]	protein_coding	7.56834	-0.2176	-0.385774	0.87546	0.0577636	7.56834	0.872242	0.0593631	0	0	0	0	0	0	0	0	0	0	0	0	0	0	0	17.63	56.4	108.98	21.71	69.12	60.07	58.42	50.62	66.34	43.44	55.273	0.464713
cttnbp2nlb	ENSDARG00000056091	CTTNBP2 N-terminal like b [Source:ZFIN;Acc:ZDB-GENE-040724-65]	protein_coding	7.66855	0.582669	0.912221	0.644179	0.190993	7.66855	0.645027	0.190422	0	0	0	0	0	0	0	0	0	0	0	0	0	0	0	92.08	59.02	5.19	46.8	20.42	120.3	182.63	146.51	36.22	24.18	73.335	0.813142
si:dkey-12h9.6	ENSDARG00000056092	si:dkey-12h9.6 [Source:ZFIN;Acc:ZDB-GENE-041001-145]	protein_coding	5.76048	2.54207	2.76185	0.0477882	1.32068	5.76048	0.0758443	1.12008	0	0	0	0	0	0	0	0	0	0	0	0	0	0	0	3.24	1.28	0	3.75	0.14	12.32	3.12	32.78	4.83	16.06	7.752	1.32015
gtf2h5	ENSDARG00000056099	general transcription factor IIH, polypeptide 5 [Source:ZFIN;Acc:ZDB-GENE-041001-144]	protein_coding	0	0	0	0	0	0	0	0	0	0	0	0	0	0	0	0	0	0	0	0	0	0	0	0	0	0	0	0.85	0	0	0	0	1.49	0.234	0
kcnd3	ENSDARG00000056101	potassium voltage-gated channel, Shal-related subfamily, member 3 [Source:ZFIN;Acc:ZDB-GENE-030131-5626]	protein_coding	7.8302	2.68749	3.69946	0.00377751	2.42279	7.8302	0.00971351	2.01262	0	0	0	0	0	0	0	0	0	0	0	0	0	0	0	11.69	0.56	8.97	2.55	10.06	48.96	67.9	43.7	31.59	93.18	31.916	0.976198
uxs1	ENSDARG00000056102	UDP-glucuronate decarboxylase 1 [Source:ZFIN;Acc:ZDB-GENE-020419-37]	protein_coding	7.04442	-1.16128	-1.58711	0.336112	0.473516	7.04442	0.352312	0.453073	0	0	0	0	0	0	0	0	0	0	0	0	0	0	0	29.93	11.08	62.31	10.93	197.1	9.13	22.27	25.81	19.73	1.6	38.989	1.48831
syt11b	ENSDARG00000056105	synaptotagmin XIb [Source:ZFIN;Acc:ZDB-GENE-090601-7]	protein_coding	6.36639	1.21555	2.04309	0.179239	0.746568	6.36639	0.19603	0.707677	0	0	0	0	0	0	0	0	0	0	0	0	0	0	0	13.89	19.65	16.3	5.8	6.32	72.76	24.26	56.22	23.11	7.78	24.609	0.908654
ptpn18	ENSDARG00000006308	protein tyrosine phosphatase, non-receptor type 18 [Source:ZFIN;Acc:ZDB-GENE-050320-12]	protein_coding	5.66507	-1.94322	-2.0111	0.188517	0.72465	5.66507	0.222281	0.653097	0	0	0	0	0	0	0	0	0	0	0	0	0	0	0	12.89	34.32	14.91	57.21	1.51	4.48	7.31	8.61	6.29	0	14.753	1.20669
ndufa4	ENSDARG00000056108	NADH dehydrogenase (ubiquinone) 1 alpha subcomplex, 4 [Source:ZFIN;Acc:ZDB-GENE-040426-1962]	protein_coding	4.33021	-2.29523	-2.2952	0.118856	0.92498	4.33021	0.154437	0.811249	0	0	0	0	0	0	0	0	0	0	0	0	0	0	0	15.8	6.68	18.6	0.41	11.08	0.4	0	1.47	4.57	2.38	6.139	1.10633
lmod1a	ENSDARG00000056111	leiomodin 1a (smooth muscle) [Source:ZFIN;Acc:ZDB-GENE-081104-348]	protein_coding	6.3809	0.0287338	0.0455326	0.988351	0.00508889	6.3809	0.987642	0.00540065	0	0	0	0	0	0	0	0	0	0	0	0	0	0	0	6.14	22.94	11.23	20.45	7.8	32.81	31.87	7.56	5	5.62	15.142	0.724194
pikfyve	ENSDARG00000056112	phosphoinositide kinase, FYVE finger containing [Source:ZFIN;Acc:ZDB-GENE-030131-9636]	protein_coding	9.33016	0.725503	1.5064	0.369891	0.431926	9.33016	0.378853	0.421529	0	0	0	0	0	0	0	0	0	0	0	0	0	0	0	29.58	27.25	51.72	20.29	16.81	52.75	38.7	73.71	26.76	65.97	40.354	0.487554
eef1g	ENSDARG00000056119	eukaryotic translation elongation factor 1 gamma [Source:ZFIN;Acc:ZDB-GENE-020423-3]	protein_coding	8.90413	-0.13753	-0.277878	0.917347	0.0374664	8.90413	0.914917	0.0386181	0	0	0	0	0	0	0	0	0	0	0	0	0	0	0	147.75	173.82	125.82	151.46	138.83	129.58	186.82	58.83	133.22	241.52	148.765	0.316965
serac1	ENSDARG00000056121	serine active site containing 1 [Source:ZFIN;Acc:ZDB-GENE-040616-1]	protein_coding	6.26617	1.4344	1.64954	0.312188	0.505584	6.26617	0.333119	0.477401	0	0	0	0	0	0	0	0	0	0	0	0	0	0	0	5.67	3.48	0.44	22.01	0.16	25.59	20.72	8.81	24.12	19.54	13.054	0.787131
gdi1	ENSDARG00000056122	GDP dissociation inhibitor 1 [Source:ZFIN;Acc:ZDB-GENE-050522-504]	protein_coding	7.66117	3.6262	4.80222	6.41402e-05	4.19287	7.66117	0.000650866	3.18651	0	0	0	0	0	0	0	0	0	0	0	0	0	0	0	5.52	0.1	2.43	5.73	0.94	56.55	79.63	36.15	53.44	28.89	26.938	1.06083
myct1a	ENSDARG00000056125	myc target 1a [Source:ZFIN;Acc:ZDB-GENE-041001-143]	protein_coding	0	0	0	0	0	0	0	0	0	0	0	0	0	0	0	0	0	0	0	0	0	0	0	4.87	12.93	3.25	0	99.32	12.38	36.72	0	0	3.86	17.333	1.78115
polr2gl	ENSDARG00000056127	polymerase (RNA) II (DNA directed) polypeptide G-like [Source:ZFIN;Acc:ZDB-GENE-030131-2808]	protein_coding	3.18696	0.83658	0.732859	0.729134	0.137193	3.18696	0.72923	0.137135	0	0	0	0	0	0	0	0	0	0	0	0	0	0	0	11.76	4.27	0	1.15	1.12	4.92	15.21	0	5.38	0.28	4.409	1.19368
fastkd1	ENSDARG00000056128	FAST kinase domains 1 [Source:ZFIN;Acc:ZDB-GENE-040426-1833]	protein_coding	6.20939	0.198922	0.298087	0.909543	0.0411767	6.20939	0.907002	0.0423917	0	0	0	0	0	0	0	0	0	0	0	0	0	0	0	9.89	2.75	3.58	14.41	4.94	9.1	17.55	2.46	14.14	55.13	13.395	1.16511
neurog1	ENSDARG00000056130	neurogenin 1 [Source:ZFIN;Acc:ZDB-GENE-990415-174]	protein_coding	1.67449	2.59931	1.73474	0.279191	0.554098	0	0	0	0	0	0	0	0	0	0	0	0	0	0	0	0	0	0	0	0	0	0	0	0	3.8	0	0	6	0.98	0
itgav	ENSDARG00000006314	integrin, alpha V [Source:ZFIN;Acc:ZDB-GENE-060616-382]	protein_coding	7.71284	0.485312	0.853396	0.673413	0.171719	7.71284	0.67245	0.17234	0	0	0	0	0	0	0	0	0	0	0	0	0	0	0	6.41	19.93	32.54	16.35	12.05	46.62	17.71	53.98	32.15	8.11	24.585	0.659467
kitb	ENSDARG00000056133	v-kit Hardy-Zuckerman 4 feline sarcoma viral oncogene homolog b [Source:ZFIN;Acc:ZDB-GENE-050916-2]	protein_coding	0	0	0	0	0	0	0	0	0	0	0	0	0	0	0	0	0	0	0	0	0	0	0	0	0	0	4.93	0	0.61	0	2.43	0.43	0	0.84	0
c1qtnf5	ENSDARG00000056134	C1q and tumor necrosis factor related protein 5 [Source:ZFIN;Acc:ZDB-GENE-050706-101]	protein_coding	3.8597	-0.369714	-0.332883	0.895066	0.0481451	3.8597	0.892231	0.0495228	0	0	0	0	0	0	0	0	0	0	0	0	0	0	0	10.24	2.19	0	5.55	15.52	4.91	0.68	14.65	10.87	0	6.461	0.924672
sf3b1	ENSDARG00000056138	splicing factor 3b, subunit 1 [Source:ZFIN;Acc:ZDB-GENE-040827-3]	protein_coding	10.796	0.696767	2.0124	0.188148	0.7255	10.796	0.1995	0.700057	0	0	0	0	0	0	0	0	0	0	0	0	0	0	0	165.26	328.96	120.58	131.99	131.06	740.86	511.11	716.58	450.23	479.57	377.62	0.633461
coq10b	ENSDARG00000056141	coenzyme Q10B [Source:ZFIN;Acc:ZDB-GENE-050417-263]	protein_coding	7.28769	-0.537341	-0.633791	0.772944	0.111852	7.28769	0.770754	0.113084	0	0	0	0	0	0	0	0	0	0	0	0	0	0	0	9.94	37.31	10.23	88.77	28.39	6.18	20.35	91.93	17.55	1.01	31.166	1.05776
TMEM150B	ENSDARG00000056144	zgc:123244 [Source:ZFIN;Acc:ZDB-GENE-051113-144]	protein_coding	3.76506	-1.56407	-1.57618	0.340652	0.467688	3.76506	0.364289	0.438554	0	0	0	0	0	0	0	0	0	0	0	0	0	0	0	5.51	2.55	16.46	14.55	0.82	1.43	4.19	8.16	0.68	0	5.435	1.08232
si:dkey-159a18.1	ENSDARG00000056145	si:dkey-159a18.1 [Source:ZFIN;Acc:ZDB-GENE-041210-204]	protein_coding	0	0	0	0	0	0	0	0	0	0	0	0	0	0	0	0	0	0	0	0	0	0	0	0	0	0	1.59	1.52	0	0	0	0	0	0.311	0
rbms2b	ENSDARG00000056150	RNA binding motif, single stranded interacting protein 2b [Source:ZFIN;Acc:ZDB-GENE-040801-51]	protein_coding	6.26268	-0.301394	-0.383574	0.876321	0.0573368	6.26268	0.873259	0.0588569	0	0	0	0	0	0	0	0	0	0	0	0	0	0	0	7.02	11.83	49.45	6.02	3.17	7.36	8.86	20.64	3.92	24.71	14.298	0.994885
tyrp1b	ENSDARG00000056151	tyrosinase-related protein 1b [Source:ZFIN;Acc:ZDB-GENE-040718-249]	protein_coding	2.52601	-2.93273	-2.21705	0.135639	0.867616	2.52601	0.192006	0.716686	0	0	0	0	0	0	0	0	0	0	0	0	0	0	0	2.88	5.25	0	3.87	0.47	0	0	0	0	0.61	1.308	1.49291
fam3c	ENSDARG00000056152	family with sequence similarity 3, member C [Source:ZFIN;Acc:ZDB-GENE-030131-6137]	protein_coding	5.4173	-1.18342	-1.70776	0.28994	0.537692	5.4173	0.305773	0.5146	0	0	0	0	0	0	0	0	0	0	0	0	0	0	0	4.64	8.51	29.38	6.37	8.37	10.46	2.87	4.43	2.07	7.7	8.48	0.92145
npdc1b	ENSDARG00000056156	neural proliferation, differentiation and control, 1b [Source:ZFIN;Acc:ZDB-GENE-140106-58]	protein_coding	7.396	3.28404	3.60636	0.00510948	2.29162	7.396	0.0160621	1.7942	0	0	0	0	0	0	0	0	0	0	0	0	0	0	0	1.38	8.27	0.09	4.36	0	22.31	20.63	59.71	16.21	55.05	18.801	1.16752
rpl23a	ENSDARG00000006316	ribosomal protein L23a [Source:ZFIN;Acc:ZDB-GENE-030131-7479]	protein_coding	9.01879	0.467445	0.685334	0.750347	0.124738	9.01879	0.748259	0.125948	0	0	0	0	0	0	0	0	0	0	0	0	0	0	0	236.74	311.32	476.93	483.46	584.2	128.65	367.5	443.36	565.67	1527.96	512.579	0.750223
hspd1	ENSDARG00000056160	heat shock 60 protein 1 [Source:ZFIN;Acc:ZDB-GENE-021206-1]	protein_coding	7.12499	-1.09858	-1.59881	0.331337	0.47973	7.12499	0.346626	0.460139	0	0	0	0	0	0	0	0	0	0	0	0	0	0	0	7.34	27.99	32.72	43.6	39.73	8.7	40.72	7.31	14.03	4.81	22.695	0.695751
nr2c2ap	ENSDARG00000056162	nuclear receptor 2C2-associated protein [Source:ZFIN;Acc:ZDB-GENE-050208-758]	protein_coding	1.9234	-0.198808	-0.16645	0.956813	0.0191729	0	0	0	0	0	0	0	0	0	0	0	0	0	0	0	0	0	0	0.98	1.37	4.18	0	11.09	3	5.73	1.44	5.72	0	3.351	1.03198
slc25a51a	ENSDARG00000056163	solute carrier family 25, member 51a [Source:ZFIN;Acc:ZDB-GENE-040426-1722]	protein_coding	0	0	0	0	0	0	0	0	0	0	0	0	0	0	0	0	0	0	0	0	0	0	0	0	0	0	0	0	1.26	4.18	1.02	0.3	0.31	0.707	0
si:ch211-215a10.4	ENSDARG00000056165	si:ch211-215a10.4 [Source:ZFIN;Acc:ZDB-GENE-030131-5518]	protein_coding	3.97524	0.461899	0.496821	0.832746	0.0794876	3.97524	0.829796	0.0810288	0	0	0	0	0	0	0	0	0	0	0	0	0	0	0	1.48	5.03	4.91	4.53	1.45	5.98	2.45	16.04	5.19	0	4.706	0.946971
jac2	ENSDARG00000056166	si:ch211-241c24.4 [Source:ZFIN;Acc:ZDB-GENE-160114-69]	protein_coding	0	0	0	0	0	0	0	0	0	0	0	0	0	0	0	0	0	0	0	0	0	0	0	0	0	0	1.31	0	0	0	0	12.37	0	1.368	2.84179
hspe1	ENSDARG00000056167	heat shock 10 protein 1 [Source:ZFIN;Acc:ZDB-GENE-000906-2]	protein_coding	5.79101	1.25621	1.80525	0.25518	0.593154	5.79101	0.272986	0.563859	0	0	0	0	0	0	0	0	0	0	0	0	0	0	0	18.53	1.5	10.53	38.72	26.12	35.92	90.43	70.31	90.51	94.32	47.689	0.746143
scrt2	ENSDARG00000056175	scratch family zinc finger 2 [Source:ZFIN;Acc:ZDB-GENE-030131-4097]	protein_coding	0	0	0	0	0	0	0	0	0	0	0	0	0	0	0	0	0	0	0	0	0	0	0	0	0.52	0	2.4	19.54	4.78	1.11	7.24	3.67	3.07	4.233	1.38211
dpt	ENSDARG00000056178	dermatopontin [Source:ZFIN;Acc:ZDB-GENE-060312-9]	protein_coding	5.65607	0.112527	0.125443	0.969582	0.0134155	5.65607	0.968202	0.0140342	0	0	0	0	0	0	0	0	0	0	0	0	0	0	0	21.01	35.34	48.53	8.76	0	11.47	43.95	17.52	7.76	45.76	24.01	0.745271
v2ra17	ENSDARG00000056180	vomeronasal 2 receptor, a17 [Source:ZFIN;Acc:ZDB-GENE-050419-130]	protein_coding	0	0	0	0	0	0	0	0	0	0	0	0	0	0	0	0	0	0	0	0	0	0	0	0	0.13	0	4.53	0	0.61	0	0	0	0.15	0.542	0
ncam1a	ENSDARG00000056181	neural cell adhesion molecule 1a [Source:ZFIN;Acc:ZDB-GENE-990415-31]	protein_coding	7.77112	-0.227019	-0.288722	0.913772	0.0391621	7.77112	0.911158	0.0404061	0	0	0	0	0	0	0	0	0	0	0	0	0	0	0	15.14	4.21	1.12	74.72	43.42	8.58	20.41	48.33	17.06	9.51	24.25	0.976178
psmb10	ENSDARG00000001656	proteasome subunit beta 10 [Source:ZFIN;Acc:ZDB-GENE-001208-2]	protein_coding	2.96518	-0.998659	-0.809947	0.695206	0.157887	2.96518	0.698423	0.155882	0	0	0	0	0	0	0	0	0	0	0	0	0	0	0	0.26	5.08	0.38	0.55	16.38	0	8.52	1.33	1.55	0	3.405	1.56463
snx14	ENSDARG00000006332	sorting nexin 14 [Source:ZFIN;Acc:ZDB-GENE-040724-144]	protein_coding	6.82883	1.38225	1.75669	0.270875	0.567231	6.82883	0.292738	0.533521	0	0	0	0	0	0	0	0	0	0	0	0	0	0	0	4.8	30.76	21.51	2.09	1.44	16	88.02	6.39	43.79	44.16	25.896	1.04923
dvl2	ENSDARG00000056184	dishevelled segment polarity protein 2 [Source:ZFIN;Acc:ZDB-GENE-041118-20]	protein_coding	5.73512	-1.43856	-1.58623	0.336519	0.472991	5.73512	0.359136	0.444741	0	0	0	0	0	0	0	0	0	0	0	0	0	0	0	2.68	2.88	0.36	3.46	21.13	1.57	1.49	7.33	2.44	0.23	4.357	1.4285
eif5a2	ENSDARG00000056186	eukaryotic translation initiation factor 5A2 [Source:ZFIN;Acc:ZDB-GENE-040426-2405]	protein_coding	8.32079	0.480875	0.950239	0.627241	0.202565	8.32079	0.627264	0.20255	0	0	0	0	0	0	0	0	0	0	0	0	0	0	0	155.18	127.97	167.31	59.87	23.19	134.91	290.83	113.85	111.18	156.13	134.042	0.529758
si:ch211-168k14.2	ENSDARG00000056191	si:ch211-168k14.2 [Source:ZFIN;Acc:ZDB-GENE-070912-149]	protein_coding	2.32545	0.779375	0.627479	0.775087	0.11065	2.32545	0.773707	0.111424	0	0	0	0	0	0	0	0	0	0	0	0	0	0	0	1.39	2.14	0	0	0.92	1.94	1.01	0	6.89	0.24	1.453	1.42455
nme7	ENSDARG00000056193	NME/NM23 family member 7 [Source:ZFIN;Acc:ZDB-GENE-000210-35]	protein_coding	4.40027	1.83578	2.09589	0.165473	0.781273	4.40027	0.191741	0.717284	0	0	0	0	0	0	0	0	0	0	0	0	0	0	0	1.29	44.93	0.54	3.56	0.66	27.6	8.38	48.04	16.98	1.71	15.369	1.20812
slc2a2	ENSDARG00000056196	solute carrier family 2 (facilitated glucose transporter), member 2 [Source:ZFIN;Acc:ZDB-GENE-030131-1213]	protein_coding	6.9312	-2.83953	-3.51646	0.00661229	2.17965	6.9312	0.0159901	1.79615	0	0	0	0	0	0	0	0	0	0	0	0	0	0	0	39.36	116.41	59.17	142.36	5.23	5.45	1.75	5.58	16.78	0.33	39.242	1.31158
abcb9	ENSDARG00000056200	ATP-binding cassette, sub-family B (MDR/TAP), member 9 [Source:ZFIN;Acc:ZDB-GENE-050517-12]	protein_coding	7.08404	0.565831	0.97671	0.61505	0.21109	7.08404	0.61665	0.209961	0	0	0	0	0	0	0	0	0	0	0	0	0	0	0	19.09	21.24	21.69	14.39	5.91	43.71	26.54	61.52	13.81	6.87	23.477	0.731438
si:ch211-201h21.5	ENSDARG00000056203	si:ch211-201h21.5 [Source:ZFIN;Acc:ZDB-GENE-030131-9599]	protein_coding	5.40185	-4.46099	-4.35689	0.000381084	3.41898	5.40185	0.00396842	2.40138	0	0	0	0	0	0	0	0	0	0	0	0	0	0	0	2.81	10.02	88.09	1.27	29.92	0.42	0.26	1.02	2.38	0	13.619	2.03562
zgc:113436	ENSDARG00000056204	zgc:113436 [Source:ZFIN;Acc:ZDB-GENE-050220-6]	protein_coding	4.3427	0.251767	0.215224	0.940505	0.0266389	4.3427	0.938563	0.0275368	0	0	0	0	0	0	0	0	0	0	0	0	0	0	0	6.69	1.77	0	0.74	23.09	22.26	11.02	31.01	0.17	0	9.675	1.20543
camk2g2	ENSDARG00000056206	calcium/calmodulin-dependent protein kinase (CaM kinase) II gamma 2 [Source:ZFIN;Acc:ZDB-GENE-070323-2]	protein_coding	8.45506	-0.39603	-1.02219	0.593552	0.226541	8.45506	0.595133	0.225386	0	0	0	0	0	0	0	0	0	0	0	0	0	0	0	44.11	50.53	39.77	37.26	34.35	71.97	42.66	60.47	26.63	30.14	43.789	0.318248
myoz1a	ENSDARG00000056209	myozenin 1a [Source:ZFIN;Acc:ZDB-GENE-040426-1875]	protein_coding	0	0	0	0	0	0	0	0	0	0	0	0	0	0	0	0	0	0	0	0	0	0	0	0	0	0	0.28	2.18	0.28	0	0	0.4	7.27	1.041	2.19721
tas1r3	ENSDARG00000006341	taste receptor, type 1, member 3 [Source:ZFIN;Acc:ZDB-GENE-070917-3]	protein_coding	0	0	0	0	0	0	0	0	0	0	0	0	0	0	0	0	0	0	0	0	0	0	0	0	0.14	0	1.04	0	0.41	0.77	0	0	0	0.236	0
si:ch211-199o1.2	ENSDARG00000056210	si:ch211-199o1.2 [Source:ZFIN;Acc:ZDB-GENE-060503-867]	protein_coding	4.38928	0.0417281	0.0328596	0.992433	0.00329864	4.38928	0.991497	0.0037086	0	0	0	0	0	0	0	0	0	0	0	0	0	0	0	3.18	14.95	0	5.64	0.46	0.27	25.51	0	0.94	0	5.095	1.67791
ogfod2	ENSDARG00000056211	2-oxoglutarate and iron-dependent oxygenase domain containing 2 [Source:ZFIN;Acc:ZDB-GENE-061215-54]	protein_coding	1.93561	-0.143553	-0.101482	0.974951	0.0110174	0	0	0	0	0	0	0	0	0	0	0	0	0	0	0	0	0	0	1.67	5.98	0	0	0	1.17	0	4.29	0	1.48	1.459	1.4309
si:ch73-130a3.4	ENSDARG00000056213	si:ch73-130a3.4 [Source:ZFIN;Acc:ZDB-GENE-141219-41]	protein_coding	2.4448	0.00649514	0.00472299	0.998186	0.000788412	2.4448	0.997411	0.00112575	0	0	0	0	0	0	0	0	0	0	0	0	0	0	0	3.99	0	18.31	1.43	1	0	0	2.87	17.45	0	4.505	1.59385
gnrh3	ENSDARG00000056214	gonadotropin-releasing hormone 3 [Source:ZFIN;Acc:ZDB-GENE-030724-4]	protein_coding	0	0	0	0	0	0	0	0	-1.49065	0.507339	0.294702	-2.29464	0.103803	0.983792	-0.107175	0.988915	0.00484107	1.076	0.996445	0.00154684	0.192074	0.999852	6.42015e-05	0	0	0	0	107.37	0	0	2.42	1.38	0	11.117	3.04308
tnika	ENSDARG00000056218	TRAF2 and NCK interacting kinase a [Source:ZFIN;Acc:ZDB-GENE-030131-3767]	protein_coding	6.77105	0.589049	0.89194	0.6534	0.184821	6.77105	0.653869	0.184509	0	0	0	0	0	0	0	0	0	0	0	0	0	0	0	5.59	3.48	13.16	7.45	1.56	25.86	4.91	20.17	10.37	2.51	9.506	0.847654
creb3l3a	ENSDARG00000056226	cAMP responsive element binding protein 3-like 3a [Source:ZFIN;Acc:ZDB-GENE-030131-4298]	protein_coding	7.04531	-2.77666	-3.20189	0.0160903	1.79344	7.04531	0.0331587	1.4794	0	0	0	0	0	0	0	0	0	0	0	0	0	0	0	17.48	80.06	100.96	43.14	1.07	2.97	15.7	0.6	7.03	4.01	27.302	1.31708
pld1a	ENSDARG00000056228	phospholipase D1a [Source:ZFIN;Acc:ZDB-GENE-031002-2]	protein_coding	7.70448	-1.3104	-1.80212	0.256127	0.591545	7.70448	0.274868	0.560875	0	0	0	0	0	0	0	0	0	0	0	0	0	0	0	36.41	35.16	24.75	24.71	15.11	5.13	40.18	5.79	8.32	1.09	19.665	0.737094
ghsra	ENSDARG00000056230	growth hormone secretagogue receptor a [Source:ZFIN;Acc:ZDB-GENE-070912-238]	protein_coding	0	0	0	0	0	0	0	0	0	0	0	0	0	0	0	0	0	0	0	0	0	0	0	2.35	1.87	0	0	2.75	0	0	0	0.99	0	0.796	0
TMEM179B	ENSDARG00000056233	zgc:110591 [Source:ZFIN;Acc:ZDB-GENE-050522-510]	protein_coding	7.29962	-0.53012	-0.712194	0.739824	0.130871	7.29962	0.738188	0.131833	0	0	0	0	0	0	0	0	0	0	0	0	0	0	0	78	41.22	68	36.16	33.99	12.47	11.79	56.16	9.81	228.14	57.574	1.11839
smndc1	ENSDARG00000056235	survival motor neuron domain containing 1 [Source:ZFIN;Acc:ZDB-GENE-030131-614]	protein_coding	4.4946	0.0211178	0.0234487	0.994126	0.00255872	4.4946	0.993379	0.00288516	0	0	0	0	0	0	0	0	0	0	0	0	0	0	0	11.02	4.14	3.55	0.79	12.76	17.55	15.34	2.37	7.76	0.29	7.557	0.828477
med17	ENSDARG00000006345	mediator complex subunit 17 [Source:ZFIN;Acc:ZDB-GENE-040302-1]	protein_coding	5.28694	-0.705137	-0.73572	0.728273	0.137706	5.28694	0.727409	0.138221	0	0	0	0	0	0	0	0	0	0	0	0	0	0	0	14.05	25.99	0.65	15.54	34.41	13.46	45.91	1.13	2.64	1.03	15.481	1.01003
tmem45b	ENSDARG00000056239	transmembrane protein 45B [Source:ZFIN;Acc:ZDB-GENE-040426-1904]	protein_coding	7.64838	-0.743651	-0.963053	0.620754	0.207081	7.64838	0.622858	0.205611	0	0	0	0	0	0	0	0	0	0	0	0	0	0	0	57.99	28.65	106.96	23.76	147.22	2.4	32.98	85.81	38.61	50.94	57.532	0.762186
zgc:171740	ENSDARG00000056244	zgc:171740 [Source:ZFIN;Acc:ZDB-GENE-071004-29]	protein_coding	1.67241	0.603511	0.443526	0.852909	0.0690974	0	0	0	0	0	0	0	0	0	0	0	0	0	0	0	0	0	0	2.47	0	0	0.8	0	5.54	0.99	1.45	0	0.59	1.184	1.45867
zgc:162952	ENSDARG00000056245	zgc:162952 [Source:ZFIN;Acc:ZDB-GENE-070424-98]	processed_transcript	4.97893	1.82769	2.15374	0.150679	0.821948	4.97893	0.177623	0.750501	0	0	0	0	0	0	0	0	0	0	0	0	0	0	0	0.57	22.23	5.64	0.35	0.59	132.6	11.5	9.8	8.66	0.51	19.245	2.10067
bricd5	ENSDARG00000056247	BRICHOS domain containing 5 [Source:ZFIN;Acc:ZDB-GENE-050208-85]	protein_coding	0	0	0	0	0	0	0	0	0	0	0	0	0	0	0	0	0	0	0	0	0	0	0	0	0	0	0	2.18	0	0	0	0	0.47	0.265	0
si:dkey-183i3.5	ENSDARG00000056248	si:dkey-183i3.5 [Source:ZFIN;Acc:ZDB-GENE-030131-8568]	protein_coding	0	0	0	0	0	0	0	0	0	0	0	0	0	0	0	0	0	0	0	0	0	0	0	1.51	0.35	0	0.27	0	0	0	0.96	0	0	0.309	0
add3b	ENSDARG00000056250	adducin 3 (gamma) b [Source:ZFIN;Acc:ZDB-GENE-080718-6]	protein_coding	5.97753	-0.473934	-0.522966	0.820708	0.0858112	5.97753	0.817877	0.087312	0	0	0	0	0	0	0	0	0	0	0	0	0	0	0	10.98	7.45	31.84	6.56	5.8	28.46	17.95	0.26	8.94	0.32	11.856	0.92102
sort1b	ENSDARG00000056252	sortilin 1b [Source:ZFIN;Acc:ZDB-GENE-030131-7447]	protein_coding	7.07657	1.78372	2.84216	0.0399476	1.39851	7.07657	0.0534766	1.27184	0	0	0	0	0	0	0	0	0	0	0	0	0	0	0	3.76	6.22	4.81	3.36	15.24	13.58	95.2	41.87	16.12	7.52	20.768	1.37353
cdc27	ENSDARG00000056258	cell division cycle 27 [Source:ZFIN;Acc:ZDB-GENE-990706-2]	protein_coding	7.51997	-0.0120736	-0.0220118	0.994507	0.00239194	7.51997	0.993854	0.0026776	0	0	0	0	0	0	0	0	0	0	0	0	0	0	0	19.76	56.84	56.48	23.16	44.65	80.55	39.58	55.04	31.32	51.66	45.904	0.397959
tmem131	ENSDARG00000056259	transmembrane protein 131 [Source:ZFIN;Acc:ZDB-GENE-130530-662]	protein_coding	9.60202	-0.305292	-0.64093	0.770158	0.11342	9.60202	0.767443	0.114954	0	0	0	0	0	0	0	0	0	0	0	0	0	0	0	56.35	82.06	66.04	31.28	57.32	46.14	36.01	125.43	39.31	51.71	59.165	0.468229
slc35g2a	ENSDARG00000056262	solute carrier family 35, member G2a [Source:ZFIN;Acc:ZDB-GENE-041114-202]	protein_coding	4.5716	1.76765	1.72501	0.283061	0.548121	4.5716	0.313458	0.503821	0	0	0	0	0	0	0	0	0	0	0	0	0	0	0	0.72	3.37	0.34	0	8.42	10.01	0.82	13.83	13.85	1.12	5.248	1.08665
nkx1.2la	ENSDARG00000006350	NK1 transcription factor related 2-like,a [Source:ZFIN;Acc:ZDB-GENE-040615-1]	protein_coding	2.98393	3.34219	2.36723	0.10421	0.982092	2.98393	0.169707	0.770301	0	0	0	0	0	0	0	0	0	0	0	0	0	0	0	0	0.1	0	0.16	0	11.05	0	0	1.88	0	1.319	2.62965
dixdc1b	ENSDARG00000056267	DIX domain containing 1b [Source:ZFIN;Acc:ZDB-GENE-041008-148]	protein_coding	3.8992	1.82203	1.93287	0.211976	0.673714	3.8992	0.239783	0.620181	0	0	0	0	0	0	0	0	0	0	0	0	0	0	0	6.44	1.07	0	1.81	0.38	35.55	8.43	3.22	7.56	0.9	6.536	1.63043
atxn7l2b	ENSDARG00000056268	ataxin 7-like 2b [Source:ZFIN;Acc:ZDB-GENE-040718-403]	protein_coding	5.99042	1.96424	2.52636	0.077748	1.10931	5.99042	0.100858	0.996291	0	0	0	0	0	0	0	0	0	0	0	0	0	0	0	7.25	3.44	4.28	4.8	1.17	8.62	14.38	1.93	37.02	29.72	11.261	1.09866
atpaf2	ENSDARG00000056270	ATP synthase mitochondrial F1 complex assembly factor 2 [Source:ZFIN;Acc:ZDB-GENE-050411-18]	protein_coding	3.72241	-0.606066	-0.473292	0.843453	0.0739392	3.72241	0.840575	0.0754234	0	0	0	0	0	0	0	0	0	0	0	0	0	0	0	0	0	18.76	6.47	16.51	7.07	7.94	0	17.61	0	7.436	1.03838
or132-5	ENSDARG00000056277	odorant receptor, family H, subfamily 132, member 5 [Source:ZFIN;Acc:ZDB-GENE-070806-21]	protein_coding	3.41975	-1.87269	-1.46595	0.387366	0.411879	3.41975	0.421993	0.374695	0	0	0	0	0	0	0	0	0	0	0	0	0	0	0	3.66	8.02	0	30.68	0	5.68	0.49	3.83	0	0	5.236	1.79159
ccdc157	ENSDARG00000056279	coiled-coil domain containing 157 [Source:ZFIN;Acc:ZDB-GENE-030616-155]	protein_coding	3.10996	-0.0846929	-0.0733267	0.982288	0.00776123	3.10996	0.981097	0.00828801	0	0	0	0	0	0	0	0	0	0	0	0	0	0	0	1.98	0.14	1.45	1.33	3.35	4.54	0	5.45	0	0.32	1.856	1.06256
cyb561a3a	ENSDARG00000056281	cytochrome b561 family, member A3a [Source:ZFIN;Acc:ZDB-GENE-060526-374]	protein_coding	5.34794	-0.0631631	-0.0424058	0.989498	0.00458497	5.34794	0.988622	0.00496972	0.351198	0.903483	0.04408	0.802966	0.993754	0.00272103	-2.20971	0.384489	0.415116	-0.571742	0.996445	0.00154684	-0.839399	0.999852	6.42015e-05	21.01	76.7	0	0.57	0	0.56	0.32	0	0	66.83	16.599	1.80019
drd7	ENSDARG00000056284	dopamine receptor D7 [Source:ZFIN;Acc:ZDB-GENE-060526-372]	protein_coding	2.40367	0.949608	0.674559	0.754512	0.122334	2.40367	0.756428	0.121232	0	0	0	0	0	0	0	0	0	0	0	0	0	0	0	0	0.57	2.7	0	1.47	2.13	0	0	11.22	0	1.809	1.91028
vsx1	ENSDARG00000056292	visual system homeobox 1 homolog, chx10-like [Source:ZFIN;Acc:ZDB-GENE-990415-205]	protein_coding	4.66194	-4.78991	-3.62497	0.00480481	2.31832	4.66194	0.0283089	1.54808	-2.36302	0.275932	0.559198	-2.31472	0.122548	0.911695	0.255806	0.97697	0.0101189	-0.420422	0.996445	0.00154684	0.148103	0.999852	6.42015e-05	0	0	0.5	19.46	44.32	0.35	0	0.43	0	0	6.506	2.24513
SBK1	ENSDARG00000056294	si:ch211-183d21.3 [Source:ZFIN;Acc:ZDB-GENE-091118-114]	protein_coding	0	0	0	0	0	0	0	0	0	0	0	0	0	0	0	0	0	0	0	0	0	0	0	0	0	0	2.16	0	0	0	0	2.18	0	0.434	0
znf706	ENSDARG00000056307	zinc finger protein 706 [Source:ZFIN;Acc:ZDB-GENE-040718-454]	protein_coding	6.51644	-1.55771	-2.43265	0.0925001	1.03386	6.51644	0.112692	0.948106	0	0	0	0	0	0	0	0	0	0	0	0	0	0	0	66.9	15.82	89.86	30.8	80.82	17.02	12.91	30.78	11.9	35.38	39.219	0.745665
itga5	ENSDARG00000006353	integrin, alpha 5 (fibronectin receptor, alpha polypeptide) [Source:ZFIN;Acc:ZDB-GENE-031116-52]	protein_coding	9.13012	0.403532	0.905885	0.646969	0.189116	9.13012	0.646568	0.189386	0	0	0	0	0	0	0	0	0	0	0	0	0	0	0	36.89	25.13	46.38	48.4	38.08	72.28	80.98	95.92	67.63	28.06	53.975	0.443066
a2ml	ENSDARG00000056314	alpha-2-macroglobulin-like [Source:ZFIN;Acc:ZDB-GENE-090212-1]	protein_coding	3.99758	-1.31772	-1.29526	0.464949	0.332595	3.99758	0.48077	0.318063	0	0	0	0	0	0	0	0	0	0	0	0	0	0	0	3.68	4.74	0.14	0.35	1.7	0.76	0	2.57	0.24	0.72	1.49	1.10957
kansl2	ENSDARG00000056318	KAT8 regulatory NSL complex subunit 2 [Source:ZFIN;Acc:ZDB-GENE-041010-67]	protein_coding	6.6509	-0.22983	-0.374001	0.880753	0.0551459	6.6509	0.877531	0.0567374	0	0	0	0	0	0	0	0	0	0	0	0	0	0	0	63.39	103.47	6.28	58.14	24.6	53.96	66.36	46.48	29.86	27.52	48.006	0.573765
ldb3a	ENSDARG00000056322	LIM domain binding 3a [Source:ZFIN;Acc:ZDB-GENE-040121-6]	protein_coding	4.24507	0.828283	0.749614	0.722165	0.141364	4.24507	0.723354	0.140649	0	0	0	0	0	0	0	0	0	0	0	0	0	0	0	0.62	4.82	2.59	5.64	6.45	14.04	0	15.78	22.18	0	7.212	1.05567
zgc:123295	ENSDARG00000056324	zgc:123295 [Source:ZFIN;Acc:ZDB-GENE-051127-11]	protein_coding	3.65006	0.588972	0.505087	0.829364	0.081255	3.65006	0.827044	0.0824715	0	0	0	0	0	0	0	0	0	0	0	0	0	0	0	1.29	4.31	0	10.15	0.33	29.02	0.24	0	4.11	10.85	6.03	1.50029
rhot2	ENSDARG00000056328	ras homolog family member T2 [Source:ZFIN;Acc:ZDB-GENE-051120-96]	protein_coding	6.44531	-1.44614	-1.66143	0.306992	0.512873	6.44531	0.328582	0.483357	0	0	0	0	0	0	0	0	0	0	0	0	0	0	0	32.35	12.59	19.22	13.67	66.18	16.75	7.53	2.41	17.36	0.16	18.822	1.00851
ahcyl1	ENSDARG00000056331	adenosylhomocysteinase-like 1 [Source:ZFIN;Acc:ZDB-GENE-021206-7]	protein_coding	7.51205	0.323411	0.593828	0.78935	0.102731	7.51205	0.786179	0.104478	0	0	0	0	0	0	0	0	0	0	0	0	0	0	0	27.06	24.65	20.96	12.07	11.21	27.22	45.86	28.64	34.48	6.9	23.905	0.490397
mlh3	ENSDARG00000056334	mutL homolog 3 (E. coli) [Source:ZFIN;Acc:ZDB-GENE-060810-45]	protein_coding	6.89138	0.0135189	0.0198897	0.994715	0.00230136	6.89138	0.993863	0.00267347	0	0	0	0	0	0	0	0	0	0	0	0	0	0	0	10.34	17.29	3.8	9.12	21.77	34.03	15.75	3.78	20.24	3.42	13.954	0.705409
szrd1	ENSDARG00000056338	SUZ RNA binding domain containing 1 [Source:ZFIN;Acc:ZDB-GENE-050522-55]	protein_coding	5.36272	-0.721651	-0.903902	0.647811	0.188552	5.36272	0.6486	0.188023	0	0	0	0	0	0	0	0	0	0	0	0	0	0	0	17.57	5.8	3.68	6.32	16.2	10.04	30.15	0.3	5.53	7.39	10.298	0.852035
CABZ01009708.1	ENSDARG00000056339		protein_coding	0	0	0	0	0	0	0	0	0	0	0	0	0	0	0	0	0	0	0	0	0	0	0	0	0	0	0.21	0	0.64	0	0	0.45	0.16	0.146	0
acap1	ENSDARG00000056346	ArfGAP with coiled-coil, ankyrin repeat and PH domains 1 [Source:ZFIN;Acc:ZDB-GENE-070112-1242]	protein_coding	7.58965	-2.52233	-2.98962	0.0277965	1.55601	7.58965	0.0481049	1.31781	0	0	0	0	0	0	0	0	0	0	0	0	0	0	0	39.53	31.04	39.3	89.86	8.58	13.87	16.04	4.72	3.65	0	24.659	1.10015
slc18a3a	ENSDARG00000006356	solute carrier family 18 (vesicular acetylcholine transporter), member 3a [Source:ZFIN;Acc:ZDB-GENE-060929-990]	protein_coding	7.46751	7.01401	9.1522	7.69214e-17	16.114	7.46751	3.91931e-11	10.4068	4.11237	0.000729021	3.13726	-0.536739	0.993754	0.00272103	0.399328	0.959443	0.0179808	0.27782	0.996445	0.00154684	0.0202512	0.999852	6.42015e-05	0.52	0	0	0.44	0.55	56.28	50.54	31.91	105.25	77.33	32.282	1.19425
rab3aa	ENSDARG00000056347	RAB3A, member RAS oncogene family, a [Source:ZFIN;Acc:ZDB-GENE-040801-2]	protein_coding	3.98008	-0.926964	-0.851073	0.674725	0.170873	3.98008	0.676281	0.169873	0	0	0	0	0	0	0	0	0	0	0	0	0	0	0	0.61	8.98	6.33	9.05	0.76	0.88	7.91	0	2.56	0	3.708	1.04822
mpv17l2	ENSDARG00000056367	MPV17 mitochondrial membrane protein-like 2 [Source:ZFIN;Acc:ZDB-GENE-040718-306]	protein_coding	4.88159	-1.4596	-1.21603	0.500636	0.300478	4.88159	0.518881	0.284933	0	0	0	0	0	0	0	0	0	0	0	0	0	0	0	19.88	4	0	40.54	0	2.13	2.21	14.24	0	3.15	8.615	1.51575
ufsp2	ENSDARG00000056369	ufm1-specific peptidase 2 [Source:ZFIN;Acc:ZDB-GENE-030131-8726]	protein_coding	5.15562	-0.283919	-0.27316	0.919073	0.03665	5.15562	0.916495	0.0378697	0	0	0	0	0	0	0	0	0	0	0	0	0	0	0	31.78	0.53	12.14	0.8	3.62	17.83	4.89	61.33	3.9	2.35	13.917	1.38805
noxo1b	ENSDARG00000056374	NADPH oxidase organizer 1b [Source:ZFIN;Acc:ZDB-GENE-101203-1]	protein_coding	0	0	0	0	0	0	0	0	0	0	0	0	0	0	0	0	0	0	0	0	0	0	0	0.59	0	0	0	0.42	2.22	0.15	1.79	0	0	0.517	0
ankrd37	ENSDARG00000056376	ankyrin repeat domain 37 [Source:ZFIN;Acc:ZDB-GENE-070308-1]	protein_coding	4.58842	-1.50122	-1.20626	0.505496	0.296282	4.58842	0.52544	0.279477	0	0	0	0	0	0	0	0	0	0	0	0	0	0	0	18.02	0	8.92	0	47.44	1.1	0	2.02	1.17	15.58	9.425	1.58794
ifi30	ENSDARG00000056378	interferon, gamma-inducible protein 30 [Source:ZFIN;Acc:ZDB-GENE-030131-8447]	protein_coding	7.61133	-0.401376	-0.695198	0.746574	0.126927	7.61133	0.744065	0.128389	0	0	0	0	0	0	0	0	0	0	0	0	0	0	0	124.09	56.8	131.39	93.09	92.39	44.16	117.45	36.41	140.28	71.77	90.783	0.411724
si:ch73-86n18.1	ENSDARG00000056379	si:ch73-86n18.1 [Source:ZFIN;Acc:ZDB-GENE-141216-19]	protein_coding	5.56648	-0.9392	-1.11985	0.546341	0.262536	5.56648	0.552194	0.257908	0	0	0	0	0	0	0	0	0	0	0	0	0	0	0	9.52	46.09	27.05	41.92	23.84	9.59	44.64	22.06	8.43	0	23.314	0.711903
cfap97	ENSDARG00000056381	cilia and flagella associated protein 97 [Source:ZFIN;Acc:ZDB-GENE-030131-9405]	protein_coding	5.09386	0.827456	0.812296	0.694023	0.158626	5.09386	0.69551	0.157697	0	0	0	0	0	0	0	0	0	0	0	0	0	0	0	4.8	4.1	6.08	12.1	0	10.62	0	24.22	6.19	13.44	8.155	0.892276
tmc1	ENSDARG00000056386	transmembrane channel-like 1 [Source:ZFIN;Acc:ZDB-GENE-060526-261]	protein_coding	2.25398	-0.386783	-0.309334	0.904746	0.0434735	2.25398	0.901484	0.045042	0	0	0	0	0	0	0	0	0	0	0	0	0	0	0	0.08	2.21	0.56	0.64	0.73	1.44	2.36	0	0	0	0.802	0
rnf17	ENSDARG00000056387	ring finger protein 17 [Source:ZFIN;Acc:ZDB-GENE-030131-6451]	protein_coding	0	0	0	0	0	0	0	0	0	0	0	0	0	0	0	0	0	0	0	0	0	0	0	0	0	0.15	0.74	0.09	0	0	0	0	0.23	0.121	0
crlf1b	ENSDARG00000006368	cytokine receptor-like factor 1b [Source:ZFIN;Acc:ZDB-GENE-080108-1]	protein_coding	6.28044	-1.19742	-1.77118	0.266439	0.574402	6.28044	0.283729	0.547097	0	0	0	0	0	0	0	0	0	0	0	0	0	0	0	1.46	8.37	13.19	28.4	6.68	4.65	7.96	8.61	4.63	0.46	8.441	0.939166
TOM1L2	ENSDARG00000056394	target of myb1 like 2 membrane trafficking protein [Source:HGNC Symbol;Acc:HGNC:11984]	protein_coding	7.60348	3.02188	3.72911	0.00342916	2.46481	7.60348	0.0105406	1.97713	0	0	0	0	0	0	0	0	0	0	0	0	0	0	0	3.95	16.2	25.13	1.93	0.27	123.65	208.57	87.67	84.63	24.41	57.641	1.18406
onecut3a	ENSDARG00000056395	one cut homeobox 3a [Source:ZFIN;Acc:ZDB-GENE-050208-744]	protein_coding	0	0	0	0	0	0	0	0	0	0	0	0	0	0	0	0	0	0	0	0	0	0	0	0.2	0.24	0	0.86	0	4.24	0	0.52	1.03	3.07	1.016	1.4394
dusp22a	ENSDARG00000056396	dual specificity phosphatase 22a [Source:ZFIN;Acc:ZDB-GENE-040718-219]	protein_coding	3.15701	-0.907729	-0.777318	0.709667	0.148946	3.15701	0.712046	0.147492	0	0	0	0	0	0	0	0	0	0	0	0	0	0	0	0.42	4.06	0.31	0.88	14.27	8.72	0.27	0.53	0	2.59	3.205	1.47651
helt	ENSDARG00000056400	helt bHLH transcription factor [Source:ZFIN;Acc:ZDB-GENE-040824-6]	protein_coding	0	0	0	0	0	0	0	0	0	0	0	0	0	0	0	0	0	0	0	0	0	0	0	0	0	0	4.58	0	0	0	0	0	0	0.458	0
irf8	ENSDARG00000056407	interferon regulatory factor 8 [Source:ZFIN;Acc:ZDB-GENE-040718-367]	protein_coding	4.90222	0.54834	0.671054	0.75652	0.12118	4.90222	0.754407	0.122394	0	0	0	0	0	0	0	0	0	0	0	0	0	0	0	2.81	5.93	15.35	5.3	0.27	4.94	12.13	16.14	14.7	2.28	7.985	0.749752
fdx1	ENSDARG00000056410	ferredoxin 1 [Source:ZFIN;Acc:ZDB-GENE-071015-2]	protein_coding	6.15219	-0.736209	-0.983428	0.611907	0.213315	6.15219	0.614705	0.211333	0	0	0	0	0	0	0	0	0	0	0	0	0	0	0	33.57	29.47	114.26	14.12	98.6	15.89	62.97	36.3	7.96	34.75	44.789	0.805623
usp1	ENSDARG00000056414	ubiquitin specific peptidase 1 [Source:ZFIN;Acc:ZDB-GENE-030131-726]	protein_coding	7.10276	-0.523605	-0.778951	0.709625	0.148971	7.10276	0.708712	0.14953	0	0	0	0	0	0	0	0	0	0	0	0	0	0	0	22.8	23.49	3.12	69.92	38.76	72.47	32.73	15.42	41.94	24.83	34.548	0.645311
auts2a	ENSDARG00000056427	autism susceptibility candidate 2a [Source:ZFIN;Acc:ZDB-GENE-030616-571]	protein_coding	7.09029	-0.293487	-0.431932	0.856329	0.0673594	7.09029	0.85332	0.0688883	0	0	0	0	0	0	0	0	0	0	0	0	0	0	0	15.61	10.58	2.84	13.85	22.01	16.83	2.53	24.98	5.57	13.57	12.837	0.592625
her9	ENSDARG00000056438	hairy-related 9 [Source:ZFIN;Acc:ZDB-GENE-011213-1]	protein_coding	8.76168	-0.597982	-0.936673	0.633335	0.198366	8.76168	0.634281	0.197718	0	0	0	0	0	0	0	0	0	0	0	0	0	0	0	107.67	306.24	213.37	284.24	104.29	31.09	173.08	106.35	251.4	62.92	164.065	0.584599
Mar-04	ENSDARG00000056439	membrane-associated ring finger (C3HC4) 4 [Source:ZFIN;Acc:ZDB-GENE-041210-304]	protein_coding	0	0	0	0	0	0	0	0	0	0	0	0	0	0	0	0	0	0	0	0	0	0	0	0.66	0	0	1.22	0.93	0	0	0	0.38	0	0.319	0
atp6v1h	ENSDARG00000006370	ATPase, H+ transporting, lysosomal V1 subunit H [Source:ZFIN;Acc:ZDB-GENE-021219-2]	protein_coding	6.3558	1.03116	1.63492	0.317851	0.497776	6.3558	0.330502	0.480826	0	0	0	0	0	0	0	0	0	0	0	0	0	0	0	12.3	47.53	3.92	17.24	7.53	36.78	57.22	38.23	12.98	30.8	26.453	0.688757
zgc:152753	ENSDARG00000056443	zgc:152753 [Source:ZFIN;Acc:ZDB-GENE-060818-8]	protein_coding	4.67052	-5.07868	-4.69723	9.73993e-05	4.01144	4.67052	0.00146969	2.83278	0	0	0	0	0	0	0	0	0	0	0	0	0	0	0	0.13	3.5	1.81	6.04	14.46	0.27	0	0	0.19	0	2.64	1.7474
MANEAL	ENSDARG00000056450	si:ch211-30b16.2 [Source:ZFIN;Acc:ZDB-GENE-060503-511]	protein_coding	5.54519	2.14358	2.24077	0.130327	0.884966	5.54519	0.165738	0.780578	0	0	0	0	0	0	0	0	0	0	0	0	0	0	0	0	3.05	0	3.76	1.22	8.53	17.78	5.94	8.52	5.02	5.382	0.993341
afap1l1b	ENSDARG00000056453	actin filament associated protein 1-like 1b [Source:ZFIN;Acc:ZDB-GENE-061013-428]	protein_coding	6.43281	0.0918392	0.169894	0.955649	0.0197018	6.43281	0.953882	0.0205055	0	0	0	0	0	0	0	0	0	0	0	0	0	0	0	24.45	44.82	15.98	50.05	8.41	56.75	79.4	38.47	9.76	17.16	34.525	0.676704
lhfpl5b	ENSDARG00000056458	lipoma HMGIC fusion partner-like 5b [Source:ZFIN;Acc:ZDB-GENE-080220-51]	protein_coding	0	0	0	0	0	0	0	0	0	0	0	0	0	0	0	0	0	0	0	0	0	0	0	0	6	0	0	0	0	10.2	0	1.15	0	1.735	2.02651
crp2	ENSDARG00000056462	C-reactive protein 2 [Source:ZFIN;Acc:ZDB-GENE-030131-5826]	protein_coding	0	0	0	0	0	0	0	0	0	0	0	0	0	0	0	0	0	0	0	0	0	0	0	3.37	0	0	25.3	0	0	0	0	18.16	0	4.683	1.96477
fitm1	ENSDARG00000056464	fat storage-inducing transmembrane protein 1 [Source:ZFIN;Acc:ZDB-GENE-050306-28]	protein_coding	0	0	0	0	0	0	0	0	0	0	0	0	0	0	0	0	0	0	0	0	0	0	0	0	0	0	9.25	0	0	0.24	0	3.25	0.85	1.359	2.17229
tmub2	ENSDARG00000056467	transmembrane and ubiquitin-like domain containing 2 [Source:ZFIN;Acc:ZDB-GENE-030616-254]	protein_coding	3.99815	-0.875104	-1.03473	0.588303	0.230399	3.99815	0.59133	0.22817	0	0	0	0	0	0	0	0	0	0	0	0	0	0	0	2.62	14.84	11.82	8.3	2.74	5.46	5.97	4.43	7.11	0	6.329	0.703201
asb16	ENSDARG00000056468	ankyrin repeat and SOCS box containing 16 [Source:ZFIN;Acc:ZDB-GENE-031031-3]	protein_coding	0	0	0	0	0	0	0	0	0	0	0	0	0	0	0	0	0	0	0	0	0	0	0	0.15	1.28	0	3.57	0.83	0.64	0	0	0	0.48	0.695	0
chaf1b	ENSDARG00000056473	chromatin assembly factor 1, subunit B [Source:ZFIN;Acc:ZDB-GENE-040426-1947]	protein_coding	2.84215	-0.529577	-0.394888	0.87245	0.0592596	2.84215	0.870065	0.0604482	0	0	0	0	0	0	0	0	0	0	0	0	0	0	0	0	0	0.29	0.62	5.69	0.62	3.08	0	1.32	0	1.162	1.59603
trnau1apb	ENSDARG00000056475	tRNA selenocysteine 1 associated protein 1b [Source:ZFIN;Acc:ZDB-GENE-040426-2386]	protein_coding	9.2316	-0.265694	-0.613013	0.781811	0.106898	9.2316	0.778939	0.108497	0	0	0	0	0	0	0	0	0	0	0	0	0	0	0	385.39	463.8	362.4	185.27	220.45	344.23	252.03	296.64	205.87	159.58	287.566	0.345435
ugt5c2	ENSDARG00000006372	UDP glucuronosyltransferase 5 family, polypeptide C2 [Source:ZFIN;Acc:ZDB-GENE-060825-206]	protein_coding	3.82184	-0.808216	-0.681007	0.751806	0.123894	3.82184	0.751075	0.124317	0	0	0	0	0	0	0	0	0	0	0	0	0	0	0	8.46	8.27	9.56	0	0	11.44	0.65	1.26	2.94	0	4.258	1.08355
ccdc125	ENSDARG00000056477	coiled-coil domain containing 125 [Source:ZFIN;Acc:ZDB-GENE-060526-104]	protein_coding	6.65129	-2.22824	-3.08768	0.0216855	1.66383	6.65129	0.0350262	1.45561	0	0	0	0	0	0	0	0	0	0	0	0	0	0	0	28.57	62.99	67.31	48.62	29.32	1.77	20.61	2.22	5.26	18.09	28.476	0.845502
ACAP2	ENSDARG00000056478	si:ch211-168b3.1 [Source:ZFIN;Acc:ZDB-GENE-081104-34]	protein_coding	5.4589	4.33457	4.75707	7.67963e-05	4.11466	5.4589	0.00103977	2.98306	0	0	0	0	0	0	0	0	0	0	0	0	0	0	0	0	0	0.61	0.15	0.88	29.34	15.47	3.89	5.69	5.89	6.192	1.52274
rab1bb	ENSDARG00000056479	RAB1B, member RAS oncogene family b [Source:ZFIN;Acc:ZDB-GENE-040625-133]	protein_coding	3.89861	0.767631	0.748102	0.722781	0.140993	3.89861	0.723295	0.140684	0	0	0	0	0	0	0	0	0	0	0	0	0	0	0	0.94	9.08	0	2.35	3.26	8.96	1.33	1.04	15.84	1.58	4.438	1.16129
cpvl	ENSDARG00000056480	carboxypeptidase, vitellogenic-like [Source:ZFIN;Acc:ZDB-GENE-031219-2]	protein_coding	7.62276	-0.923044	-1.81589	0.251613	0.599266	7.62276	0.264488	0.577594	0	0	0	0	0	0	0	0	0	0	0	0	0	0	0	33.95	57.98	107.74	28.85	81.79	64.25	37.53	32.49	25.97	30.18	50.073	0.546863
vat1	ENSDARG00000056481	vesicle amine transport 1 [Source:ZFIN;Acc:ZDB-GENE-030616-178]	protein_coding	10.8425	1.48313	3.72221	0.00349407	2.45667	10.8425	0.00562657	2.24976	0	0	0	0	0	0	0	0	0	0	0	0	0	0	0	74.12	57.68	82.32	101.2	115.9	359.24	261.55	352.79	215.2	253.51	187.351	0.618301
ssbp4	ENSDARG00000056483	single stranded DNA binding protein 4 [Source:ZFIN;Acc:ZDB-GENE-030131-469]	protein_coding	7.56081	-0.338455	-0.688158	0.749478	0.125241	7.56081	0.747087	0.126629	0	0	0	0	0	0	0	0	0	0	0	0	0	0	0	27.09	20.72	35.72	47.05	34.53	17.94	51.21	33.48	19.45	25.88	31.307	0.362185
SSBP4	ENSDARG00000056490	zgc:110158 [Source:ZFIN;Acc:ZDB-GENE-050522-195]	protein_coding	7.69714	0.455368	0.67008	0.756817	0.121009	7.69714	0.75478	0.12218	0	0	0	0	0	0	0	0	0	0	0	0	0	0	0	15.85	13.64	1.77	33.33	23.87	31.75	16.03	51.53	13.34	53.01	25.412	0.665204
ikzf5	ENSDARG00000056491	IKAROS family zinc finger 5 [Source:ZFIN;Acc:ZDB-GENE-040801-209]	protein_coding	3.38681	-0.122199	-0.111542	0.973052	0.0118641	3.38681	0.971882	0.0123866	0	0	0	0	0	0	0	0	0	0	0	0	0	0	0	0.57	9.29	0	8.26	0	4.31	1.19	2.32	5.46	0.53	3.193	1.08677
crp	ENSDARG00000056498	c-reactive protein, pentraxin-related [Source:ZFIN;Acc:ZDB-GENE-060901-6]	protein_coding	0	0	0	0	0	0	0	0	0	0	0	0	0	0	0	0	0	0	0	0	0	0	0	0	2.07	0	0	20.46	0.76	0	0	0	0	2.329	2.75016
ca6	ENSDARG00000056499	carbonic anhydrase VI [Source:ZFIN;Acc:ZDB-GENE-030131-7091]	protein_coding	3.94147	-3.61391	-3.26567	0.0135494	1.86808	3.94147	0.0353539	1.45156	0	0	0	0	0	0	0	0	0	0	0	0	0	0	0	3.93	5.62	18.91	0.83	5.93	0	0.17	0	1.36	0	3.675	1.59
stxbp5l	ENSDARG00000006383	syntaxin binding protein 5-like [Source:ZFIN;Acc:ZDB-GENE-041210-220]	protein_coding	8.5514	4.79783	6.79109	1.82687e-09	8.73829	8.5514	1.15351e-06	5.93798	0	0	0	0	0	0	0	0	0	0	0	0	0	0	0	2.93	6.54	0.82	1.31	0.93	175.38	119.37	56.69	48.34	80	49.231	1.22579
si:ch211-208g24.8	ENSDARG00000056501	si:ch211-208g24.8 [Source:ZFIN;Acc:ZDB-GENE-131127-183]	protein_coding	0	0	0	0	0	0	0	0	0	0	0	0	0	0	0	0	0	0	0	0	0	0	0	0	1.07	0	0	0	0	0	0	0	0	0.107	0
si:ch73-334d15.4	ENSDARG00000056502	si:ch73-334d15.4 [Source:ZFIN;Acc:ZDB-GENE-091204-184]	protein_coding	7.1868	0.749343	0.702697	0.743682	0.128612	7.1868	0.743371	0.128794	0	0	0	0	0	0	0	0	0	0	0	0	0	0	0	0.53	0.45	0.19	1.11	47.75	7.89	25.82	31.69	9.91	141.44	26.678	1.62917
frg1	ENSDARG00000056504	FSHD region gene 1 [Source:ZFIN;Acc:ZDB-GENE-050417-324]	protein_coding	0	0	0	0	0	0	0	0	0	0	0	0	0	0	0	0	0	0	0	0	0	0	0	3.72	8.78	128.59	4.41	1.79	7.01	11.24	2.6	31.13	15.42	21.469	1.79923
si:ch73-113g13.2	ENSDARG00000056506	si:ch73-113g13.2 [Source:ZFIN;Acc:ZDB-GENE-091204-438]	protein_coding	0	0	0	0	0	0	0	0	0	0	0	0	0	0	0	0	0	0	0	0	0	0	0	0	0.41	0	0.95	0	24.9	0	0	0	0	2.626	2.98264
pdik1l	ENSDARG00000056509	PDLIM1 interacting kinase 1 like [Source:ZFIN;Acc:ZDB-GENE-051113-236]	protein_coding	4.66469	-1.29137	-1.50932	0.368588	0.433458	4.66469	0.386593	0.412746	0	0	0	0	0	0	0	0	0	0	0	0	0	0	0	15.26	10.99	80.4	35.76	66.45	10.33	0.7	8.38	12.25	0.14	24.066	1.1628
gstk1	ENSDARG00000056510	glutathione S-transferase kappa 1 [Source:ZFIN;Acc:ZDB-GENE-040718-298]	protein_coding	5.71302	0.531494	0.612143	0.782389	0.106577	5.71302	0.779694	0.108076	0	0	0	0	0	0	0	0	0	0	0	0	0	0	0	19.17	1.74	81.14	5.36	23.36	59.87	23.14	6.22	91.82	15.95	32.777	0.99794
arr3a	ENSDARG00000056511	arrestin 3a, retinal (X-arrestin) [Source:ZFIN;Acc:ZDB-GENE-040718-102]	protein_coding	0	0	0	0	0	0	0	0	0	0	0	0	0	0	0	0	0	0	0	0	0	0	0	0.15	0	0	2.89	0.27	0	0	0	0.23	0	0.354	0
spsb1	ENSDARG00000056515	splA/ryanodine receptor domain and SOCS box containing 1 [Source:ZFIN;Acc:ZDB-GENE-030131-6122]	protein_coding	6.28162	0.940496	1.56064	0.347037	0.459625	6.28162	0.359236	0.44462	0	0	0	0	0	0	0	0	0	0	0	0	0	0	0	15.72	10.04	2.33	11.97	2.87	22.54	18.8	19.73	23.68	11.97	13.965	0.538748
thoc3	ENSDARG00000056517	THO complex 3 [Source:ZFIN;Acc:ZDB-GENE-040808-14]	protein_coding	4.60717	3.23564	3.17316	0.017288	1.76226	4.60717	0.0393854	1.40466	0	0	0	0	0	0	0	0	0	0	0	0	0	0	0	1.09	3.27	0	1.15	0	8.33	6.62	8.29	1.35	41.48	7.158	1.74564
si:dkey-280e21.3	ENSDARG00000056519	si:dkey-280e21.3 [Source:ZFIN;Acc:ZDB-GENE-140106-61]	protein_coding	8.15298	3.96684	5.30734	6.78677e-06	5.16834	8.15298	0.000160555	3.79438	0	0	0	0	0	0	0	0	0	0	0	0	0	0	0	7	0.5	0.31	2.83	0.68	65.11	57.25	66.41	28.25	26.01	25.435	1.0957
gpm6bb	ENSDARG00000001676	glycoprotein M6Bb [Source:ZFIN;Acc:ZDB-GENE-030710-10]	protein_coding	6.53604	-0.2549	-0.341413	0.892758	0.0492662	6.53604	0.890024	0.0505982	0	0	0	0	0	0	0	0	0	0	0	0	0	0	0	6.18	11.49	32.72	10.55	76.13	46.86	31.01	44.2	27.41	4.15	29.07	0.775745
triobpb	ENSDARG00000006385	TRIO and F-actin binding protein b [Source:ZFIN;Acc:ZDB-GENE-061215-80]	protein_coding	4.48109	0.630248	0.678754	0.752802	0.123319	4.48109	0.750831	0.124458	0	0	0	0	0	0	0	0	0	0	0	0	0	0	0	0.31	16.48	4.52	2.18	0.83	12.69	19.74	14.44	6.09	0.48	7.776	0.94835
bcar1	ENSDARG00000056525	breast cancer anti-estrogen resistance 1 [Source:ZFIN;Acc:ZDB-GENE-030131-2774]	protein_coding	7.69517	-0.419749	-0.591052	0.790491	0.102103	7.69517	0.787214	0.103907	0	0	0	0	0	0	0	0	0	0	0	0	0	0	0	8.82	39.52	13.9	14.7	16.87	12.95	36.9	19.69	9.58	0.63	17.356	0.700518
cpamd8	ENSDARG00000056530	C3 and PZP-like, alpha-2-macroglobulin domain containing 8 [Source:ZFIN;Acc:ZDB-GENE-050208-428]	protein_coding	4.34115	-0.218359	-0.233928	0.932847	0.0301894	4.34115	0.930441	0.0313112	0	0	0	0	0	0	0	0	0	0	0	0	0	0	0	0.08	3.48	8.91	10.83	3.05	1.52	2.12	1.15	1.93	0	3.307	1.10686
nutf2	ENSDARG00000056531	nuclear transport factor 2 [Source:ZFIN;Acc:ZDB-GENE-041010-77]	protein_coding	6.32931	0.697847	1.20298	0.506865	0.295108	6.32931	0.510716	0.291821	0	0	0	0	0	0	0	0	0	0	0	0	0	0	0	19.72	41.05	22.51	30.97	10.77	91.51	59.84	67.71	21.34	9.29	37.471	0.727949
serinc2	ENSDARG00000056532	serine incorporator 2 [Source:ZFIN;Acc:ZDB-GENE-041111-296]	protein_coding	8.1466	0.0727104	0.115046	0.972433	0.0121403	8.1466	0.97127	0.01266	0	0	0	0	0	0	0	0	0	0	0	0	0	0	0	60.37	106.59	80.85	19.12	38.8	28.85	28.73	193.64	56.75	116.28	72.998	0.736617
pla2g4f.1	ENSDARG00000056535	phospholipase A2, group IVF, tandem duplicate 1 [Source:ZFIN;Acc:ZDB-GENE-131121-408]	protein_coding	2.2475	-2.03267	-1.4213	0.407761	0.389595	2.2475	0.447478	0.349228	0	0	0	0	0	0	0	0	0	0	0	0	0	0	0	1.82	0	0	1.08	1.85	0	0	0	0.54	0	0.529	0
nr0b1	ENSDARG00000056541	nuclear receptor subfamily 0, group B, member 1 [Source:ZFIN;Acc:ZDB-GENE-070130-1]	protein_coding	2.48023	-1.62608	-1.16945	0.523281	0.281265	2.48023	0.544416	0.264069	0	0	0	0	0	0	0	0	0	0	0	0	0	0	0	0	0.51	0	7	6.3	2.69	0	0	0.82	0	1.732	1.57368
vps26a	ENSDARG00000056549	vacuolar protein sorting 26 homolog A (S. pombe) [Source:ZFIN;Acc:ZDB-GENE-040426-1108]	protein_coding	6.8715	-0.22197	-0.312375	0.90353	0.0440572	6.8715	0.900664	0.0454373	0	0	0	0	0	0	0	0	0	0	0	0	0	0	0	8.94	21.34	52.43	78.7	8.83	17.88	29.25	66.5	10.81	35.82	33.05	0.756785
tango2	ENSDARG00000056550	transport and golgi organization 2 homolog (Drosophila) [Source:ZFIN;Acc:ZDB-GENE-040808-42]	protein_coding	0	0	0	0	0	0	0	0	0	0	0	0	0	0	0	0	0	0	0	0	0	0	0	0.22	1.05	1.91	9.16	0.2	1.37	0.85	1.66	16.14	1.17	3.373	1.53797
slc22a13a	ENSDARG00000056551	solute carrier family 22 (organic anion/urate transporter), member 13 [Source:ZFIN;Acc:ZDB-GENE-070912-473]	protein_coding	6.35651	-3.21111	-4.25247	0.000563509	3.2491	6.35651	0.00252939	2.59698	0	0	0	0	0	0	0	0	0	0	0	0	0	0	0	22.25	51.68	42.2	55.63	16.09	1.53	7.25	4.09	6.09	0	20.681	1.03606
smad2	ENSDARG00000006389	SMAD family member 2 [Source:ZFIN;Acc:ZDB-GENE-990603-7]	protein_coding	7.78425	1.605	2.64389	0.0614638	1.21138	7.78425	0.0773186	1.11172	0	0	0	0	0	0	0	0	0	0	0	0	0	0	0	21.2	9.15	25.11	16.69	9.16	49.19	39.1	20.9	29.25	105.87	32.562	0.878978
rap1gap	ENSDARG00000056554	RAP1 GTPase activating protein [Source:ZFIN;Acc:ZDB-GENE-080402-9]	protein_coding	6.53213	1.45148	2.01053	0.188677	0.724282	6.53213	0.209499	0.678817	0	0	0	0	0	0	0	0	0	0	0	0	0	0	0	6.68	21.92	1.84	2.33	1.56	38.09	29.97	20.77	51.6	9.36	18.412	0.936695
copb1	ENSDARG00000056557	coatomer protein complex, subunit beta 1 [Source:ZFIN;Acc:ZDB-GENE-030219-38]	protein_coding	8.31219	0.331613	0.502467	0.830837	0.0804841	8.31219	0.82717	0.0824052	0	0	0	0	0	0	0	0	0	0	0	0	0	0	0	18.28	39.2	21.92	44.43	19.04	18.22	92.25	24.03	61.05	5.38	34.38	0.753733
ccz1	ENSDARG00000056559	CCZ1 homolog, vacuolar protein trafficking and biogenesis associated [Source:ZFIN;Acc:ZDB-GENE-040426-698]	protein_coding	5.46412	0.970861	1.25868	0.481551	0.317358	5.46412	0.489398	0.310338	0	0	0	0	0	0	0	0	0	0	0	0	0	0	0	8.66	3.4	12.99	3.12	0.68	27.58	18.09	14.08	1.86	11.77	10.223	0.830364
asb11	ENSDARG00000056561	ankyrin repeat and SOCS box containing 11 [Source:ZFIN;Acc:ZDB-GENE-070112-532]	protein_coding	0	0	0	0	0	0	0	0	0	0	0	0	0	0	0	0	0	0	0	0	0	0	0	0	0	0	0	0	0	0	0	0.55	0	0.055	0
necab1	ENSDARG00000056566	N-terminal EF-hand calcium binding protein 1 [Source:ZFIN;Acc:ZDB-GENE-050417-395]	protein_coding	0	0	0	0	0	0	0	0	0	0	0	0	0	0	0	0	0	0	0	0	0	0	0	0.35	0	0.49	0	0.32	0	0	0	0	0	0.116	0
si:dkey-261i16.5	ENSDARG00000056572	si:dkey-261i16.5 [Source:ZFIN;Acc:ZDB-GENE-060503-68]	protein_coding	0	0	0	0	0	0	0	0	0	0	0	0	0	0	0	0	0	0	0	0	0	0	0	0	0	1.05	0	0.64	4.45	3.28	0	0	0	0.942	0
map3k14b	ENSDARG00000056582	mitogen-activated protein kinase kinase kinase 14b [Source:ZFIN;Acc:ZDB-GENE-091204-121]	protein_coding	3.51471	-0.080723	-0.0729005	0.982302	0.00775498	3.51471	0.98118	0.00825147	0	0	0	0	0	0	0	0	0	0	0	0	0	0	0	1.81	4.32	0.11	2	0.65	5.81	2.76	0	0.94	0	1.84	1.06829
ndufs6	ENSDARG00000056583	NADH dehydrogenase (ubiquinone) Fe-S protein 6 [Source:ZFIN;Acc:ZDB-GENE-040912-86]	protein_coding	4.60873	1.99891	1.84909	0.239601	0.620511	4.60873	0.275961	0.559152	0	0	0	0	0	0	0	0	0	0	0	0	0	0	0	10.68	26.04	2.23	1.17	10.65	16.91	4.97	270.46	24.2	0	36.731	2.24989
exosc9	ENSDARG00000006392	exosome component 9 [Source:ZFIN;Acc:ZDB-GENE-041010-180]	protein_coding	4.41409	1.00815	0.973433	0.615974	0.210438	4.41409	0.621419	0.206615	0	0	0	0	0	0	0	0	0	0	0	0	0	0	0	2.6	1.35	1.71	16.82	0.35	16.61	5.06	0	7.57	21.31	7.338	1.08357
cyp2r1	ENSDARG00000056587	cytochrome P450, family 2, subfamily R, polypeptide 1 [Source:ZFIN;Acc:ZDB-GENE-110114-1]	protein_coding	3.04578	0.135848	0.108863	0.973638	0.0116023	3.04578	0.972465	0.0121261	0	0	0	0	0	0	0	0	0	0	0	0	0	0	0	0.87	0.91	0.64	4.84	0	7.56	0	0.96	2.88	0	1.866	1.34831
calca	ENSDARG00000056590	calcitonin/calcitonin-related polypeptide, alpha [Source:ZFIN;Acc:ZDB-GENE-040718-173]	protein_coding	3.32696	-3.00228	-2.25099	0.128412	0.891396	3.32696	0.191187	0.718542	0	0	0	0	0	0	0	0	0	0	0	0	0	0	0	0	0	9.82	40.3	3.84	0	0	0	1.13	1.79	5.688	2.20538
gucy1b2	ENSDARG00000056591	guanylate cyclase 1, soluble, beta 2 [Source:ZFIN;Acc:ZDB-GENE-130530-664]	protein_coding	0	0	0	0	0	0	0	0	0	0	0	0	0	0	0	0	0	0	0	0	0	0	0	0.11	0	1.42	0.23	0	0.68	0	0	0.48	0	0.292	0
irx1b	ENSDARG00000056594	iroquois homeobox 1b [Source:ZFIN;Acc:ZDB-GENE-010716-1]	protein_coding	0	0	0	0	0	0	0	0	0	0	0	0	0	0	0	0	0	0	0	0	0	0	0	0	0	0	0.32	0	5.79	0	0	1.33	0	0.744	0
pimr47	ENSDARG00000056598	Pim proto-oncogene, serine/threonine kinase, related 47 [Source:ZFIN;Acc:ZDB-GENE-090312-19]	protein_coding	0	0	0	0	0	0	0	0	0	0	0	0	0	0	0	0	0	0	0	0	0	0	0	2.5	0	0.3	0	2.55	0.98	0	6.07	0.61	0	1.301	1.49603
papss2b	ENSDARG00000056600	3'-phosphoadenosine 5'-phosphosulfate synthase 2b [Source:ZFIN;Acc:ZDB-GENE-010323-5]	protein_coding	6.82703	-1.94778	-2.99225	0.0276103	1.55893	6.82703	0.0400581	1.39731	0	0	0	0	0	0	0	0	0	0	0	0	0	0	0	15.04	61.08	46.22	19.33	7.93	22.16	5.36	10.22	3.2	2.74	19.328	1.01093
plekha3	ENSDARG00000056601	pleckstrin homology domain containing, family A (phosphoinositide binding specific) member 3 [Source:ZFIN;Acc:ZDB-GENE-040426-1252]	protein_coding	3.95393	1.09279	1.26231	0.480078	0.318689	3.95393	0.487669	0.311875	0	0	0	0	0	0	0	0	0	0	0	0	0	0	0	4.08	2.91	0.54	0	1.78	12.13	2.58	14.53	14.24	6.97	5.976	0.946138
mcf2b	ENSDARG00000056603	MCF.2 cell line derived transforming sequence b [Source:ZFIN;Acc:ZDB-GENE-091118-4]	protein_coding	5.35391	4.19965	4.43574	0.000279494	3.55363	5.35391	0.00265935	2.57522	0	0	0	0	0	0	0	0	0	0	0	0	0	0	0	0	0	0.22	1.55	0.15	13.45	2.59	10.48	16.77	10.68	5.589	1.16695
wbp2	ENSDARG00000056605	WW domain binding protein 2 [Source:ZFIN;Acc:ZDB-GENE-050522-137]	protein_coding	6.98555	1.62991	2.60311	0.066997	1.17394	6.98555	0.0836389	1.07759	0	0	0	0	0	0	0	0	0	0	0	0	0	0	0	3.78	15.07	9.73	2.95	4.43	23.68	7.75	34.89	15.84	38.95	15.707	0.82286
atad1b	ENSDARG00000056609	ATPase family, AAA domain containing 1b [Source:ZFIN;Acc:ZDB-GENE-030616-44]	protein_coding	3.17217	-0.0586585	-0.0497588	0.987947	0.00526639	3.17217	0.987093	0.00564205	0	0	0	0	0	0	0	0	0	0	0	0	0	0	0	3.85	0.89	0	11.75	0	2.23	0.56	9.24	5.71	0.33	3.456	1.21089
rbm25b	ENSDARG00000006395	RNA binding motif protein 25b [Source:ZFIN;Acc:ZDB-GENE-030131-5547]	protein_coding	8.44246	0.260183	0.757915	0.717843	0.143971	8.44246	0.716681	0.144674	0	0	0	0	0	0	0	0	0	0	0	0	0	0	0	36.85	56.7	52.65	50.15	37.02	73.8	61.49	51.19	47.68	61.58	52.911	0.213449
cybb	ENSDARG00000056615	cytochrome b-245, beta polypeptide (chronic granulomatous disease) [Source:ZFIN;Acc:ZDB-GENE-040426-1380]	protein_coding	5.41801	-0.091486	-0.0984809	0.975707	0.0106808	5.41801	0.974722	0.0111194	0	0	0	0	0	0	0	0	0	0	0	0	0	0	0	9.46	2.42	4.83	10.93	9.26	3.24	1.55	10.88	0.1	85.16	13.783	1.84305
pimr48	ENSDARG00000056616	Pim proto-oncogene, serine/threonine kinase, related 48 [Source:ZFIN;Acc:ZDB-GENE-090312-25]	protein_coding	0	0	0	0	0	0	0	0	0	0	0	0	0	0	0	0	0	0	0	0	0	0	0	0	1.71	0	0	0	7.67	0	3.1	0	0	1.248	1.99496
rpgra	ENSDARG00000056617	retinitis pigmentosa GTPase regulator a [Source:ZFIN;Acc:ZDB-GENE-070912-423]	protein_coding	4.9055	0.782359	0.661499	0.760679	0.118799	4.9055	0.760155	0.119098	0	0	0	0	0	0	0	0	0	0	0	0	0	0	0	2.51	0	0.55	0	4.03	3.88	0	9.99	1.2	3.21	2.537	1.2119
xk	ENSDARG00000056618	X-linked Kx blood group (McLeod syndrome) [Source:ZFIN;Acc:ZDB-GENE-080908-1]	protein_coding	0	0	0	0	0	0	0	0	0	0	0	0	0	0	0	0	0	0	0	0	0	0	0	0	0	0	0	0.29	0	0	0	0.24	0	0.053	0
arhgap42a	ENSDARG00000056619	Rho GTPase activating protein 42a [Source:ZFIN;Acc:ZDB-GENE-030131-8077]	protein_coding	6.16644	-0.026346	-0.0310749	0.992532	0.00325542	6.16644	0.991944	0.00351278	0	0	0	0	0	0	0	0	0	0	0	0	0	0	0	11.59	5.02	28.85	5.96	16.45	4.36	105.17	3.51	12.54	0.1	19.355	1.61568
grpr	ENSDARG00000056620	gastrin-releasing peptide receptor [Source:ZFIN;Acc:ZDB-GENE-081015-4]	protein_coding	2.50396	-0.146953	-0.104023	0.974364	0.0112788	2.50396	0.973019	0.0118785	0	0	0	0	0	0	0	0	0	0	0	0	0	0	0	0	4.3	0	3.74	3.57	0.46	0	11.79	0	0	2.386	1.57753
ctcf	ENSDARG00000056621	CCCTC-binding factor (zinc finger protein) [Source:ZFIN;Acc:ZDB-GENE-040624-5]	protein_coding	7.55559	0.177696	0.211968	0.941571	0.0261468	7.55559	0.939677	0.0270212	0	0	0	0	0	0	0	0	0	0	0	0	0	0	0	12.33	10.51	44.07	14.39	1.03	5.26	30.58	6.51	21.34	34.95	18.097	0.785761
ptenb	ENSDARG00000056623	phosphatase and tensin homolog B [Source:ZFIN;Acc:ZDB-GENE-030616-47]	protein_coding	8.98938	1.02067	2.4675	0.0871788	1.05959	8.98938	0.0991602	1.00366	0	0	0	0	0	0	0	0	0	0	0	0	0	0	0	45.6	43.75	88.32	47.17	57.33	213.89	88.13	129.98	87.66	140.94	94.277	0.574296
figf	ENSDARG00000056624	c-fos induced growth factor [Source:ZFIN;Acc:ZDB-GENE-070810-6]	protein_coding	4.22652	0.0425023	0.0372211	0.991008	0.00392303	4.22652	0.990218	0.00426927	0	0	0	0	0	0	0	0	0	0	0	0	0	0	0	7.86	23.27	6.72	6.06	1.16	11.54	0	0	0.85	31.1	8.856	1.19223
trpc6a	ENSDARG00000056625	transient receptor potential cation channel, subfamily C, member 6a [Source:ZFIN;Acc:ZDB-GENE-040724-114]	protein_coding	6.37474	-0.53637	-0.678609	0.752842	0.123296	6.37474	0.750991	0.124365	0	0	0	0	0	0	0	0	0	0	0	0	0	0	0	16.23	11.22	17.01	24.11	7.67	47.04	7.09	7.44	6.45	0.29	14.455	0.919331
nrcama	ENSDARG00000006396	neuronal cell adhesion molecule a [Source:ZFIN;Acc:ZDB-GENE-041210-235]	protein_coding	7.67079	4.33975	8.44658	2.06802e-14	13.6844	7.67079	5.86819e-11	10.2315	0	0	0	0	0	0	0	0	0	0	0	0	0	0	0	1.22	3.84	1.7	1.45	0.79	48.52	57.03	76.46	23.99	24.8	23.98	1.15589
cxcl14	ENSDARG00000056627	chemokine (C-X-C motif) ligand 14 [Source:ZFIN;Acc:ZDB-GENE-000619-1]	protein_coding	6.22973	-0.117001	-0.153551	0.961064	0.0172475	6.22973	0.959334	0.01803	0	0	0	0	0	0	0	0	0	0	0	0	0	0	0	13.45	5.65	32.95	39.56	5.71	29.07	8.47	6.14	47.11	7.93	19.604	0.813623
tmem170a	ENSDARG00000056628	transmembrane protein 170A [Source:ZFIN;Acc:ZDB-GENE-040426-1622]	protein_coding	2.73483	0.647148	0.532219	0.816437	0.0880773	2.73483	0.8142	0.0892689	0	0	0	0	0	0	0	0	0	0	0	0	0	0	0	1.14	1.73	0	1.68	0.21	6.67	1.93	2.31	0	0	1.567	1.27905
angptl5	ENSDARG00000056630	angiopoietin-like 5 [Source:ZFIN;Acc:ZDB-GENE-030131-5054]	protein_coding	0	0	0	0	0	0	0	0	0	0	0	0	0	0	0	0	0	0	0	0	0	0	0	52.1	36.34	54.24	58.81	57.57	13.06	59.45	3.32	5.34	1.93	34.216	0.741335
fgf13b	ENSDARG00000056633	fibroblast growth factor 13b [Source:ZFIN;Acc:ZDB-GENE-040426-1793]	protein_coding	7.19217	5.26372	7.53141	1.48317e-11	10.8288	7.19217	3.55398e-08	7.44929	0	0	0	0	0	0	0	0	0	0	0	0	0	0	0	2.63	1.7	0.64	1.85	0	64.97	51.71	70.8	46.89	125.66	36.685	1.16548
pir	ENSDARG00000056638	pirin [Source:ZFIN;Acc:ZDB-GENE-040718-288]	protein_coding	6.5806	0.033409	0.0425353	0.989489	0.0045892	6.5806	0.988622	0.00496972	0	0	0	0	0	0	0	0	0	0	0	0	0	0	0	21.86	21.91	66.2	4.84	19.2	11.59	13	169.91	4.01	23.77	35.629	1.41243
rltpr	ENSDARG00000056639	RGD motif, leucine rich repeats, tropomodulin domain and proline-rich containing [Source:ZFIN;Acc:ZDB-GENE-050419-197]	protein_coding	6.92622	1.22812	1.83544	0.244999	0.610835	6.92622	0.262243	0.581296	0	0	0	0	0	0	0	0	0	0	0	0	0	0	0	6.92	5.94	4.95	5.65	5.01	8.18	3.41	15.2	11.54	37.78	10.458	0.977784
rpia	ENSDARG00000056640	ribose 5-phosphate isomerase A (ribose 5-phosphate epimerase) [Source:ZFIN;Acc:ZDB-GENE-041114-24]	protein_coding	5.20342	-0.73248	-0.683486	0.751214	0.124236	5.20342	0.750328	0.124749	0	0	0	0	0	0	0	0	0	0	0	0	0	0	0	9.22	0.75	0.11	1.62	56.24	6.63	8.43	3.57	2.55	0	8.912	1.90393
hdac9b	ENSDARG00000056642	histone deacetylase 9b [Source:ZFIN;Acc:ZDB-GENE-040109-7]	protein_coding	6.48519	0.240147	0.320996	0.90011	0.0457042	6.48519	0.897138	0.0471406	0	0	0	0	0	0	0	0	0	0	0	0	0	0	0	12.45	9.19	9.58	33.1	38.64	14.82	38.87	53.99	63.33	2.89	27.686	0.753734
slc22a7b.1	ENSDARG00000056643	solute carrier family 22 (organic anion transporter), member 7b, tandem duplicate 1 [Source:ZFIN;Acc:ZDB-GENE-040426-1311]	protein_coding	0	0	0	0	0	0	0	0	0	0	0	0	0	0	0	0	0	0	0	0	0	0	0	0	0.62	0	1.27	0	0.63	0	0	0.45	7.43	1.04	2.19699
klhl3	ENSDARG00000056647	kelch-like family member 3 [Source:ZFIN;Acc:ZDB-GENE-120203-4]	protein_coding	7.75529	1.80391	2.85282	0.0390529	1.40835	7.75529	0.0526721	1.27842	0	0	0	0	0	0	0	0	0	0	0	0	0	0	0	6.36	4.07	14.65	5.63	1.04	28.39	35.29	42.7	9.96	21.06	16.915	0.850036
laptm4a	ENSDARG00000006397	lysosomal protein transmembrane 4 alpha [Source:ZFIN;Acc:ZDB-GENE-030131-1024]	protein_coding	7.93748	0.117428	0.188133	0.949037	0.0227169	7.93748	0.947053	0.0236259	0	0	0	0	0	0	0	0	0	0	0	0	0	0	0	31.44	75.55	53.58	68.97	91.01	21.32	155.96	21.1	63.86	74.81	65.76	0.605328
ext2	ENSDARG00000056648	exostosin glycosyltransferase 2 [Source:ZFIN;Acc:ZDB-GENE-041124-3]	protein_coding	6.10227	1.50969	2.10531	0.16306	0.787654	6.10227	0.184883	0.733103	0	0	0	0	0	0	0	0	0	0	0	0	0	0	0	8.91	3.68	6.95	3.04	23.35	6.55	20.97	39.95	8.57	24.82	14.679	0.821612
htatsf1	ENSDARG00000056649	HIV-1 Tat specific factor 1 [Source:ZFIN;Acc:ZDB-GENE-040426-1578]	protein_coding	5.48015	-1.22315	-1.47805	0.382328	0.417564	5.48015	0.396325	0.401948	0	0	0	0	0	0	0	0	0	0	0	0	0	0	0	4.88	45.04	8.09	21.97	12.88	19.37	10.81	7.02	6.03	0	13.609	0.946127
zgc:113276	ENSDARG00000056650	zgc:113276 [Source:ZFIN;Acc:ZDB-GENE-050522-7]	protein_coding	0	0	0	0	0	0	0	0	0	0	0	0	0	0	0	0	0	0	0	0	0	0	0	0	0	0	0	0	6.28	0	0.35	0	0.84	0.747	0
gfra4a	ENSDARG00000056651	GDNF family receptor alpha 4a [Source:ZFIN;Acc:ZDB-GENE-080402-10]	protein_coding	0	0	0	0	0	0	0	0	0	0	0	0	0	0	0	0	0	0	0	0	0	0	0	0.89	0.08	8.82	0.47	1.59	0.12	0	7.08	0.09	0.09	1.923	1.68522
SLC22A7	ENSDARG00000056652	solute carrier family 22 member 7 [Source:HGNC Symbol;Acc:HGNC:10971]	protein_coding	0	0	0	0	0	0	0	0	0	0	0	0	0	0	0	0	0	0	0	0	0	0	0	0	0	0	0	0	0.67	0	0	0.95	0	0.162	0
fhl1b	ENSDARG00000056653	four and a half LIM domains 1b [Source:ZFIN;Acc:ZDB-GENE-031219-1]	protein_coding	6.48823	1.70099	2.40496	0.09731	1.01184	6.48823	0.120252	0.919907	0	0	0	0	0	0	0	0	0	0	0	0	0	0	0	17.92	3.36	16.08	8.26	10.04	49.77	18.34	174.21	13.18	41.44	35.26	1.44553
gna15.2	ENSDARG00000056654	guanine nucleotide binding protein (G protein), alpha 15 (Gq class), tandem duplicate 2 [Source:ZFIN;Acc:ZDB-GENE-110408-31]	protein_coding	0	0	0	0	0	0	0	0	-0.519119	0.853359	0.0688681	1.06828	0.993754	0.00272103	0.212267	0.988915	0.00484107	0.617777	0.996445	0.00154684	-1.20857	0.999852	6.42015e-05	28.64	0	0	0	0	2.14	3.59	0	0	0	3.437	2.6016
tspan18a	ENSDARG00000056656	tetraspanin 18a [Source:ZFIN;Acc:ZDB-GENE-040718-232]	protein_coding	6.85619	1.42061	1.64949	0.312188	0.505584	6.85619	0.333119	0.477401	0	0	0	0	0	0	0	0	0	0	0	0	0	0	0	7.82	6.84	0.62	4.13	55.13	96.43	43.79	88.92	47.56	19.9	37.114	0.949274
ttbk1b	ENSDARG00000056659	tau tubulin kinase 1b [Source:ZFIN;Acc:ZDB-GENE-100609-5]	protein_coding	7.18755	2.90663	3.85936	0.0023052	2.63729	7.18755	0.00698833	2.15563	0	0	0	0	0	0	0	0	0	0	0	0	0	0	0	0.18	4.17	0.17	2.99	1.71	32.22	19.85	16.52	26.82	18.43	12.306	0.968709
arfip2b	ENSDARG00000056664	ADP-ribosylation factor interacting protein 2b [Source:ZFIN;Acc:ZDB-GENE-050417-131]	protein_coding	5.50687	-0.0906239	-0.141142	0.964719	0.0155992	5.50687	0.963228	0.016271	0	0	0	0	0	0	0	0	0	0	0	0	0	0	0	9.26	19.03	2.62	28.96	14.64	19.38	4.48	17.47	27.47	7.61	15.092	0.602223
ywhae1	ENSDARG00000006399	tyrosine 3-monooxygenase/tryptophan 5-monooxygenase activation protein, epsilon polypeptide 1 [Source:ZFIN;Acc:ZDB-GENE-030131-779]	protein_coding	7.84726	0.386781	0.597796	0.78817	0.10338	7.84726	0.785122	0.105063	0	0	0	0	0	0	0	0	0	0	0	0	0	0	0	68.49	86.03	58.64	12.39	152.74	130.42	72.75	20.89	162.19	105.59	87.013	0.587186
nsun2	ENSDARG00000056665	NOP2/Sun RNA methyltransferase family, member 2 [Source:ZFIN;Acc:ZDB-GENE-030131-4017]	protein_coding	6.04758	0.681123	0.979165	0.613667	0.212067	6.04758	0.616239	0.210251	0	0	0	0	0	0	0	0	0	0	0	0	0	0	0	2.83	4.03	17.77	7.79	3.72	39.34	33.56	6.55	21.1	10.26	14.695	0.885063
sp8b	ENSDARG00000056666	sp8 transcription factor b [Source:ZFIN;Acc:ZDB-GENE-030131-3654]	protein_coding	0	0	0	0	0	0	0	0	0	0	0	0	0	0	0	0	0	0	0	0	0	0	0	0	0	0	0	0	0	0	18.79	0	0.91	1.97	3.00348
abcb8	ENSDARG00000056672	ATP-binding cassette, sub-family B (MDR/TAP), member 8 [Source:ZFIN;Acc:ZDB-GENE-050410-6]	protein_coding	4.50823	-0.767374	-0.672568	0.755651	0.121679	4.50823	0.754981	0.122064	0	0	0	0	0	0	0	0	0	0	0	0	0	0	0	4.87	15.11	0	6.33	0	7.19	7.06	1.48	0.29	0.15	4.248	1.15185
BX530018.2	ENSDARG00000056677	OCIA domain-containing protein 1-like isoform b [Source:RefSeq peptide;Acc:NP_001314997]	protein_coding	4.16006	-0.479396	-0.474196	0.84303	0.0741568	4.16006	0.840194	0.0756203	0	0	0	0	0	0	0	0	0	0	0	0	0	0	0	8.84	1.01	8.54	9.54	12.21	3.03	5.39	27.77	0.72	0	7.705	1.06713
trim47	ENSDARG00000056678	tripartite motif containing 47 [Source:ZFIN;Acc:ZDB-GENE-040426-1000]	protein_coding	4.6437	0.261223	0.321545	0.89975	0.0458783	4.6437	0.897128	0.0471455	0	0	0	0	0	0	0	0	0	0	0	0	0	0	0	1.9	0.42	1.34	2.73	6.87	2.72	6.14	7.54	3.51	0.59	3.376	0.770369
morc3a	ENSDARG00000056679	MORC family CW-type zinc finger 3a [Source:ZFIN;Acc:ZDB-GENE-030131-1502]	protein_coding	7.80615	1.1214	1.95509	0.205458	0.687277	7.80615	0.221664	0.654304	0	0	0	0	0	0	0	0	0	0	0	0	0	0	0	14.86	32.31	14.06	21.76	13.97	124.6	111.56	57.09	29.56	56.98	47.675	0.849225
stc2a	ENSDARG00000056680	stanniocalcin 2a [Source:ZFIN;Acc:ZDB-GENE-041008-14]	protein_coding	5.20734	0.895541	1.20856	0.504198	0.297399	5.20734	0.510716	0.291821	0	0	0	0	0	0	0	0	0	0	0	0	0	0	0	2.42	2.18	3.85	2.66	9.68	12.36	10.83	6.42	18	1.14	6.954	0.800947
cdk5	ENSDARG00000056683	cyclin-dependent kinase 5 [Source:ZFIN;Acc:ZDB-GENE-010131-2]	protein_coding	4.62755	0.657275	0.878341	0.660324	0.180243	4.62755	0.660445	0.180163	0	0	0	0	0	0	0	0	0	0	0	0	0	0	0	1.69	5.03	1.3	1.31	8.35	19.46	3.08	5.42	7.92	0.68	5.424	1.04262
mtmr1a	ENSDARG00000056690	myotubularin related protein 1a [Source:ZFIN;Acc:ZDB-GENE-050522-518]	protein_coding	6.20461	1.01318	1.28679	0.468473	0.329316	6.20461	0.4794	0.319302	0	0	0	0	0	0	0	0	0	0	0	0	0	0	0	18.83	2.8	0.86	9.08	4.98	26.93	6.03	35.3	3.67	7.13	11.561	1.0012
cpeb4	ENSDARG00000056691	cytoplasmic polyadenylation element binding protein 4 [Source:ZFIN;Acc:ZDB-GENE-040426-1557]	protein_coding	8.55204	1.96652	2.87123	0.0374527	1.42652	8.55204	0.0528292	1.27713	0	0	0	0	0	0	0	0	0	0	0	0	0	0	0	69.65	69.28	119.81	9.55	14.64	186.41	166.51	75.25	106.25	133.6	95.095	0.618708
hmgb3b	ENSDARG00000006408	high mobility group box 3b [Source:ZFIN;Acc:ZDB-GENE-050417-290]	protein_coding	6.21623	2.11459	2.35218	0.106839	0.971268	6.21623	0.139183	0.856415	0	0	0	0	0	0	0	0	0	0	0	0	0	0	0	15.8	4.41	8.45	2.43	13.22	25.17	31.91	1.95	10.86	134.49	24.869	1.59708
phc2a	ENSDARG00000056695	polyhomeotic homolog 2a (Drosophila) [Source:ZFIN;Acc:ZDB-GENE-020312-1]	protein_coding	6.50412	1.96023	3.03641	0.0247217	1.60692	6.50412	0.0363648	1.43932	0	0	0	0	0	0	0	0	0	0	0	0	0	0	0	7.41	8.45	2.55	6.09	11.86	29.47	24.17	89.78	24.72	3.15	20.765	1.25712
RAMP1	ENSDARG00000056704	zgc:91818 [Source:ZFIN;Acc:ZDB-GENE-040718-446]	protein_coding	1.76125	-2.23349	-1.53135	0.359544	0.444248	0	0	0	0	0	0	0	0	0	0	0	0	0	0	0	0	0	0	3.88	0	0	3.9	0	0.33	0.41	0	0	0	0.852	0
pskh1	ENSDARG00000056713	protein serine kinase H1 [Source:ZFIN;Acc:ZDB-GENE-050119-1]	protein_coding	5.74265	-0.00139891	-0.00150752	0.99928	0.000312669	5.74265	0.998545	0.000632403	0	0	0	0	0	0	0	0	0	0	0	0	0	0	0	6.68	3.01	2.22	5.64	1.86	2.72	4.88	0.23	13.23	0.07	4.054	0.958297
vars2	ENSDARG00000056717	valyl-tRNA synthetase 2, mitochondrial (putative) [Source:ZFIN;Acc:ZDB-GENE-060503-575]	protein_coding	4.6222	0.95544	1.02005	0.594462	0.225876	4.6222	0.598435	0.222983	0	0	0	0	0	0	0	0	0	0	0	0	0	0	0	1.46	5.19	1.93	1.03	0.25	2.48	11.42	4.25	4.56	0	3.257	1.03998
slc6a19b	ENSDARG00000056719	solute carrier family 6 (neutral amino acid transporter), member 19b [Source:ZFIN;Acc:ZDB-GENE-030131-4755]	protein_coding	8.97361	-1.15183	-1.77681	0.264775	0.577123	8.97361	0.281754	0.55013	0	0	0	0	0	0	0	0	0	0	0	0	0	0	0	146.43	110.44	150.06	140.89	27.5	18.05	70.61	42.5	114.92	21.51	84.291	0.643759
utp3	ENSDARG00000056720	UTP3, small subunit (SSU) processome component, homolog (S. cerevisiae) [Source:ZFIN;Acc:ZDB-GENE-040912-163]	protein_coding	4.01257	-0.133159	-0.115121	0.972433	0.0121403	4.01257	0.97127	0.01266	0	0	0	0	0	0	0	0	0	0	0	0	0	0	0	1.83	1.08	12.8	2.48	0	16.13	1.19	5.31	0	0.2	4.102	1.39824
cd99l2	ENSDARG00000056722	CD99 molecule-like 2 [Source:ZFIN;Acc:ZDB-GENE-030131-1986]	protein_coding	8.11345	2.30417	3.31672	0.0116644	1.93314	8.11345	0.0213588	1.67042	0	0	0	0	0	0	0	0	0	0	0	0	0	0	0	1.02	9.39	15.77	9.74	5.46	51.63	88.2	67.13	26.45	68.2	34.299	0.922002
fhad1	ENSDARG00000056723	forkhead-associated (FHA) phosphopeptide binding domain 1 [Source:ZFIN;Acc:ZDB-GENE-041210-354]	protein_coding	0	0	0	0	0	0	0	0	0	0	0	0	0	0	0	0	0	0	0	0	0	0	0	4.01	2.62	18.99	5.98	0	4.91	0.9	4.79	3.66	93.62	13.948	2.04185
hmgb3a	ENSDARG00000056725	high mobility group box 3a [Source:ZFIN;Acc:ZDB-GENE-050428-1]	protein_coding	6.60869	0.940223	1.11475	0.548698	0.260666	6.60869	0.554886	0.255797	0	0	0	0	0	0	0	0	0	0	0	0	0	0	0	6.29	22.79	39.83	26.7	10.24	4.17	51.24	10.3	10.27	124.66	30.649	1.1896
mettl7a	ENSDARG00000056726	methyltransferase like 7A [Source:ZFIN;Acc:ZDB-GENE-061027-239]	protein_coding	5.65023	-1.33438	-2.05116	0.177284	0.751331	5.65023	0.195527	0.708793	0	0	0	0	0	0	0	0	0	0	0	0	0	0	0	14.76	27.56	45.16	7.21	4.58	16	5.18	5.56	10.36	6.37	14.274	0.908642
mapk12b	ENSDARG00000006409	mitogen-activated protein kinase 12b [Source:ZFIN;Acc:ZDB-GENE-041210-123]	protein_coding	0	0	0	0	0	0	0	0	0	0	0	0	0	0	0	0	0	0	0	0	0	0	0	7.8	0	0.72	0	0	0	0	0	1.6	0.25	1.037	2.34513
her4.2	ENSDARG00000056729	hairy-related 4, tandem duplicate 2 [Source:ZFIN;Acc:ZDB-GENE-060815-1]	protein_coding	3.85734	6.14705	5.37113	5.07305e-06	5.29473	3.85734	6.03859e-05	4.21906	0	0	0	0	0	0	0	0	0	0	0	0	0	0	0	0	0	0	0	0	5.81	1.78	16.36	11.27	5.72	4.094	1.40245
her4.1	ENSDARG00000056732	hairy-related 4, tandem duplicate 1 [Source:ZFIN;Acc:ZDB-GENE-980526-521]	protein_coding	0	0	0	0	0	0	0	0	0	0	0	0	0	0	0	0	0	0	0	0	0	0	0	0	0	0	0	0	1.26	0	0	3.78	0	0.504	0
tas1r1	ENSDARG00000056739	taste receptor, type 1, member 1 [Source:ZFIN;Acc:ZDB-GENE-060208-2]	protein_coding	4.48374	0.284985	0.268844	0.92047	0.0359905	4.48374	0.917919	0.0371954	0	0	0	0	0	0	0	0	0	0	0	0	0	0	0	0.42	2.68	0	1.72	11.24	13.63	11.04	2.08	1.62	0.47	4.49	1.17355
tmeff1b	ENSDARG00000056740	transmembrane protein with EGF-like and two follistatin-like domains 1b [Source:ZFIN;Acc:ZDB-GENE-050706-143]	protein_coding	4.2846	2.34973	2.13121	0.156552	0.805343	4.2846	0.199206	0.700697	0	0	0	0	0	0	0	0	0	0	0	0	0	0	0	0.12	1.32	0	3.78	0	6.25	2.02	30.34	2.84	0.74	4.741	1.94279
senp3b	ENSDARG00000056741	SUMO1/sentrin/SMT3 specific peptidase 3b [Source:ZFIN;Acc:ZDB-GENE-030131-6714]	protein_coding	6.13323	3.54151	3.52229	0.00651127	2.18633	6.13323	0.0218538	1.66047	0	0	0	0	0	0	0	0	0	0	0	0	0	0	0	3.68	3.7	0	0	0	19.18	20.93	22.97	55.58	14.12	14.016	1.23229
crmp1	ENSDARG00000056742	collapsin response mediator protein 1 [Source:ZFIN;Acc:ZDB-GENE-050720-1]	protein_coding	4.39685	3.29448	3.66009	0.00430906	2.36562	4.39685	0.0124592	1.90451	0	0	0	0	0	0	0	0	0	0	0	0	0	0	0	0	0.07	0.15	0.43	0.65	7.43	1.13	3.39	1.6	5.21	2.006	1.26629
murcb	ENSDARG00000056743	muscle-related coiled-coil protein b [Source:ZFIN;Acc:ZDB-GENE-041212-87]	protein_coding	3.46012	0.574676	0.430328	0.857291	0.0668716	3.46012	0.855222	0.0679212	0	0	0	0	0	0	0	0	0	0	0	0	0	0	0	0	0.68	0	4	0.25	2.8	0	0.36	0	4.98	1.307	1.44749
ela2	ENSDARG00000056744	elastase 2 [Source:ZFIN;Acc:ZDB-GENE-041117-1]	protein_coding	10.6421	1.18233	1.52206	0.363502	0.439493	10.6421	0.378826	0.42156	0	0	0	0	0	0	0	0	0	0	0	0	0	0	0	313.88	295.14	586.25	1201.87	226.05	335.17	252.54	537.05	3805.35	1266.75	882.005	1.24173
necab2	ENSDARG00000056745	N-terminal EF-hand calcium binding protein 2 [Source:ZFIN;Acc:ZDB-GENE-050706-167]	protein_coding	6.96498	3.2744	2.74129	0.0499601	1.30138	6.96498	0.100787	0.996597	3.84059	0.00548975	2.26045	-0.551459	0.993754	0.00272103	0.781796	0.959443	0.0179808	-0.769905	0.996445	0.00154684	0.0608646	0.999852	6.42015e-05	0	0	0	6.7	0	25.27	51.92	32.75	65.25	30.58	21.247	1.12368
CU856174.1	ENSDARG00000056748		protein_coding	1.79017	-2.19686	-1.61614	0.324755	0.488444	0	0	0	0	0	0	0	0	0	0	0	0	0	0	0	0	0	0	2.71	3.97	5.41	3.52	0	2.2	0	0	0	0	1.781	1.15197
rpl38	ENSDARG00000006413	ribosomal protein L38 [Source:ZFIN;Acc:ZDB-GENE-030131-8752]	protein_coding	5.87774	-0.366355	-0.552095	0.808958	0.0920739	5.87774	0.805662	0.0938469	0	0	0	0	0	0	0	0	0	0	0	0	0	0	0	19.87	68.34	84.07	44.85	84.85	72.04	13.72	19.96	83.94	44.43	53.607	0.535017
si:ch211-254p10.2	ENSDARG00000056750	si:ch211-254p10.2 [Source:ZFIN;Acc:ZDB-GENE-100922-17]	protein_coding	2.41094	0.361346	0.242351	0.930209	0.0314194	2.41094	0.927911	0.0324939	0	0	0	0	0	0	0	0	0	0	0	0	0	0	0	0	7.51	0	1.41	0	0	0	16.68	0	0	2.56	2.14379
dctn1b	ENSDARG00000056753	dynactin 1b [Source:ZFIN;Acc:ZDB-GENE-050419-28]	protein_coding	9.14949	4.27578	6.26021	4.54374e-08	7.34259	9.14949	5.91761e-06	5.22785	0	0	0	0	0	0	0	0	0	0	0	0	0	0	0	0.83	0.98	0.32	3.43	4.88	104.64	34.15	82.69	33.81	42.04	30.777	1.20745
slc39a8	ENSDARG00000056757	solute carrier family 39 (zinc transporter), member 8 [Source:ZFIN;Acc:ZDB-GENE-050419-124]	protein_coding	0	0	0	0	0	0	0	0	0.168175	0.951527	0.021579	-1.98691	0.527015	0.278177	-2.35357	0.384489	0.415116	0.76085	0.996445	0.00154684	-0.294296	0.999852	6.42015e-05	2.1	9.95	0	0	75.17	1.07	0.25	0.48	0.66	33.56	12.324	1.98081
zgc:172079	ENSDARG00000056762	zgc:172079 [Source:ZFIN;Acc:ZDB-GENE-080204-103]	protein_coding	3.67903	-1.51766	-1.35931	0.436817	0.3597	3.67903	0.457588	0.339525	0	0	0	0	0	0	0	0	0	0	0	0	0	0	0	0.63	8.12	1.84	7.53	4.02	0	0.18	1.02	0	3.96	2.73	1.12441
hydin	ENSDARG00000056764	HYDIN, axonemal central pair apparatus protein [Source:ZFIN;Acc:ZDB-GENE-050419-219]	protein_coding	0	0	0	0	0	0	0	0	0	0	0	0	0	0	0	0	0	0	0	0	0	0	0	2.07	2.63	4.31	4.26	9.49	1.75	9.14	0.86	0.32	0	3.483	0.97653
ela2l	ENSDARG00000056765	elastase 2 like [Source:ZFIN;Acc:ZDB-GENE-040511-1]	protein_coding	11.8707	1.45408	2.16994	0.146363	0.834567	11.8707	0.168602	0.773137	0	0	0	0	0	0	0	0	0	0	0	0	0	0	0	1114.42	542.63	909.52	1691.06	705.92	1215.25	1146.8	1298.82	6762.37	4014.32	1940.11	1.00777
itgb3a	ENSDARG00000056767	integrin beta 3a [Source:ZFIN;Acc:ZDB-GENE-071207-1]	protein_coding	2.14668	-2.91743	-2.24629	0.129419	0.888002	2.14668	0.177304	0.751282	0	0	0	0	0	0	0	0	0	0	0	0	0	0	0	2.4	3.45	0.14	0.2	0.69	0.6	0	0	0	0	0.748	0
rprml	ENSDARG00000056768	reprimo-like [Source:ZFIN;Acc:ZDB-GENE-070615-20]	protein_coding	0	0	0	0	0	0	0	0	0	0	0	0	0	0	0	0	0	0	0	0	0	0	0	0	0.84	0	0.85	0	0	0	0	0	0	0.169	0
zgc:163079	ENSDARG00000056773	zgc:163079 [Source:ZFIN;Acc:ZDB-GENE-030131-7428]	protein_coding	2.22032	0.631022	0.431808	0.856334	0.0673566	2.22032	0.854623	0.0682253	0	0	0	0	0	0	0	0	0	0	0	0	0	0	0	2.25	1.7	0	1.3	0	0	0	0	18.39	0	2.364	2.40927
gpr37l1b	ENSDARG00000056774	G protein-coupled receptor 37 like 1b [Source:ZFIN;Acc:ZDB-GENE-081104-324]	protein_coding	6.31748	2.70469	2.38822	0.100421	0.998176	6.31748	0.150368	0.822844	4.15202	0.0215676	1.6662	-1.12454	0.993754	0.00272103	1.09688	0.948521	0.0229529	-0.811741	0.996445	0.00154684	0.0274735	0.999852	6.42015e-05	0	0	0	21.31	0.94	26.17	53.06	79.12	35.1	40.05	25.575	1.05164
uckl1a	ENSDARG00000001686	uridine-cytidine kinase 1-like 1a [Source:ZFIN;Acc:ZDB-GENE-040724-238]	protein_coding	0	0	0	0	0	0	0	0	0	0	0	0	0	0	0	0	0	0	0	0	0	0	0	1.76	0	0	0	0	0	0	0	0.19	0	0.195	0
atrnl1b	ENSDARG00000006420	attractin-like 1b [Source:ZFIN;Acc:ZDB-GENE-030131-8092]	protein_coding	8.32653	0.0790867	0.167019	0.956673	0.0192363	8.32653	0.954767	0.0201024	0	0	0	0	0	0	0	0	0	0	0	0	0	0	0	11.73	23.92	30.77	14.55	8.08	25.85	28.72	14.11	17.35	18.5	19.358	0.393284
ssh1a	ENSDARG00000056780	slingshot protein phosphatase 1a [Source:ZFIN;Acc:ZDB-GENE-040724-201]	protein_coding	6.71783	0.943996	1.26671	0.478192	0.320398	6.71783	0.486165	0.313216	0	0	0	0	0	0	0	0	0	0	0	0	0	0	0	4.43	8.29	1.78	26.24	2.2	11.11	8.84	29.99	10.54	28.53	13.195	0.826285
zanl	ENSDARG00000056781	zonadhesin, like [Source:ZFIN;Acc:ZDB-GENE-060131-2]	protein_coding	12.4679	-0.957032	-1.56484	0.345818	0.461153	12.4679	0.35881	0.445135	0	0	0	0	0	0	0	0	0	0	0	0	0	0	0	123.93	321.6	280.77	273.58	102.92	50.11	104.94	48.57	112.67	221.17	164.026	0.61473
raraa	ENSDARG00000056783	retinoic acid receptor, alpha a [Source:ZFIN;Acc:ZDB-GENE-980526-284]	protein_coding	6.43897	1.15995	2.23249	0.132027	0.879339	6.43897	0.148042	0.829614	0	0	0	0	0	0	0	0	0	0	0	0	0	0	0	12.39	16.09	4.01	13.33	8.71	19.47	30.64	53.9	40.3	16.26	21.51	0.721355
aire	ENSDARG00000056784	autoimmune regulator [Source:ZFIN;Acc:ZDB-GENE-071008-4]	protein_coding	0	0	0	0	0	0	0	0	0	0	0	0	0	0	0	0	0	0	0	0	0	0	0	0	0	0	2.12	0.26	0.61	0	0	0	0	0.299	0
PDE6H	ENSDARG00000056791	zgc:112320 [Source:ZFIN;Acc:ZDB-GENE-050522-144]	protein_coding	0	0	0	0	0	0	0	0	0	0	0	0	0	0	0	0	0	0	0	0	0	0	0	2.36	0	0	1.43	0	1.8	4	1.46	0	0	1.105	1.23555
JAZF1	ENSDARG00000056793	juxtaposed with another zinc finger protein 1 [Source:RefSeq peptide;Acc:NP_001030164]	protein_coding	6.1795	-0.741057	-0.786881	0.706161	0.151096	6.1795	0.706543	0.150861	0	0	0	0	0	0	0	0	0	0	0	0	0	0	0	99.69	48.22	132.03	3.18	0	41.11	54.39	23.8	43.69	20.4	46.651	0.889056
zgc:110197	ENSDARG00000056794	zgc:110197 [Source:ZFIN;Acc:ZDB-GENE-050417-368]	protein_coding	2.95027	0.150876	0.113309	0.972919	0.0119234	2.95027	0.971805	0.0124209	0	0	0	0	0	0	0	0	0	0	0	0	0	0	0	0	12.45	0	0	6.2	19.77	0.75	5.86	0.85	0	4.588	1.47008
serpine1	ENSDARG00000056795	serpin peptidase inhibitor, clade E (nexin, plasminogen activator inhibitor type 1), member 1 [Source:ZFIN;Acc:ZDB-GENE-070912-60]	protein_coding	5.4372	0.104896	0.118708	0.971602	0.0125116	5.4372	0.970283	0.0131014	0	0	0	0	0	0	0	0	0	0	0	0	0	0	0	16.46	2.82	4.26	8.92	14.43	11.88	9.3	1.11	1.08	30.81	10.107	0.898732
ppp2r2ca	ENSDARG00000056797	protein phosphatase 2, regulatory subunit B, gamma a [Source:ZFIN;Acc:ZDB-GENE-051120-168]	protein_coding	6.58485	2.06365	2.43325	0.0924238	1.03422	6.58485	0.122195	0.912947	0	0	0	0	0	0	0	0	0	0	0	0	0	0	0	2.67	1.58	0	7.68	15.19	47.14	40.11	26.42	24.92	23.25	18.896	0.867674
zgc:123297	ENSDARG00000056798	zgc:123297 [Source:ZFIN;Acc:ZDB-GENE-051127-9]	protein_coding	5.37385	-1.51855	-1.60686	0.328368	0.483639	5.37385	0.352423	0.452936	0	0	0	0	0	0	0	0	0	0	0	0	0	0	0	10.78	35.2	13.53	10.97	2.88	1.11	0	17.02	1.42	1.31	9.422	1.15933
esyt3	ENSDARG00000006422	extended synaptotagmin-like protein 3 [Source:ZFIN;Acc:ZDB-GENE-050809-35]	protein_coding	4.49087	-3.01543	-2.54959	0.0744786	1.12797	4.49087	0.124125	0.906141	0	0	0	0	0	0	0	0	0	0	0	0	0	0	0	2.04	14.33	0.24	14.65	0	1.72	0	0.21	3.51	0	3.67	1.58576
sufu	ENSDARG00000056801	suppressor of fused homolog (Drosophila) [Source:ZFIN;Acc:ZDB-GENE-030131-6223]	protein_coding	6.85073	0.61005	1.07871	0.566722	0.24663	6.85073	0.56806	0.245606	0	0	0	0	0	0	0	0	0	0	0	0	0	0	0	11.16	44.41	11.81	12.37	9.27	30.57	65.55	34.81	32.51	15.1	26.756	0.687393
ap1s1	ENSDARG00000056803	adaptor-related protein complex 1, sigma 1 subunit [Source:ZFIN;Acc:ZDB-GENE-040426-1119]	protein_coding	4.21847	-0.354987	-0.362672	0.884854	0.0531283	4.21847	0.882126	0.0544695	0	0	0	0	0	0	0	0	0	0	0	0	0	0	0	8.19	2.41	0.89	9.28	5.19	26.44	2.04	1.93	8.78	0	6.515	1.19589
IL4I1	ENSDARG00000056804	si:dkey-40g16.6 [Source:ZFIN;Acc:ZDB-GENE-030131-9110]	protein_coding	2.54335	-3.80252	-2.80465	0.0436456	1.36006	2.54335	0.0866944	1.06201	0	0	0	0	0	0	0	0	0	0	0	0	0	0	0	0.25	0	7.52	0.79	2.18	0	0	0	0	0.18	1.092	2.16054
plch2b	ENSDARG00000056805	phospholipase C, eta 2b [Source:ZFIN;Acc:ZDB-GENE-101112-1]	protein_coding	0	0	0	0	0	0	0	0	0	0	0	0	0	0	0	0	0	0	0	0	0	0	0	0	0.17	0.06	0	2.96	0.17	0	0.41	1.49	0	0.526	0
PDE5A	ENSDARG00000056806	phosphodiesterase 5A [Source:HGNC Symbol;Acc:HGNC:8784]	protein_coding	0	0	0	0	0	0	0	0	0	0	0	0	0	0	0	0	0	0	0	0	0	0	0	0.24	0	1.25	0.52	0	0.77	0.32	0	0.18	0	0.328	0
hoxa9b	ENSDARG00000056819	homeobox A9b [Source:ZFIN;Acc:ZDB-GENE-000823-2]	protein_coding	4.41226	1.22434	1.07835	0.566722	0.24663	4.41226	0.576795	0.238979	0	0	0	0	0	0	0	0	0	0	0	0	0	0	0	3.04	7.19	2.88	0	3.86	0.37	0.23	9.09	37.4	0.28	6.434	1.75829
CR559945.1	ENSDARG00000056829		protein_coding	6.47985	-0.31757	-0.440342	0.853897	0.0685945	6.47985	0.850685	0.0702314	0	0	0	0	0	0	0	0	0	0	0	0	0	0	0	5.93	14.06	17.47	17.51	2.44	5.39	1.49	11.67	19.7	8.22	10.388	0.637433
si:ch211-107m4.1	ENSDARG00000056830	si:ch211-107m4.1 [Source:ZFIN;Acc:ZDB-GENE-081107-3]	protein_coding	4.59447	-0.829652	-0.94515	0.629149	0.201247	4.59447	0.631374	0.199713	0	0	0	0	0	0	0	0	0	0	0	0	0	0	0	5.17	43.24	2.87	2.45	1.13	10.43	2.21	2.04	7.2	0	7.674	1.6782
gng2	ENSDARG00000056831	guanine nucleotide binding protein (G protein), gamma 2 [Source:ZFIN;Acc:ZDB-GENE-050417-59]	protein_coding	5.6465	1.96199	2.49041	0.0834622	1.07851	5.6465	0.107583	0.968258	0	0	0	0	0	0	0	0	0	0	0	0	0	0	0	6.87	9.85	6.05	0	15.61	41.16	35.5	30.21	49.47	25.93	22.065	0.761743
exo1	ENSDARG00000056832	exonuclease 1 [Source:ZFIN;Acc:ZDB-GENE-040426-2828]	protein_coding	3.12241	1.13283	0.844807	0.677666	0.168984	3.12241	0.684272	0.164771	0	0	0	0	0	0	0	0	0	0	0	0	0	0	0	2.67	0	0	5.34	3.03	0.79	0	10.9	1.09	0	2.382	1.45904
fabp2	ENSDARG00000006427	fatty acid binding protein 2, intestinal [Source:ZFIN;Acc:ZDB-GENE-991019-5]	protein_coding	9.63687	-0.290628	-0.433266	0.855948	0.0675526	9.63687	0.852981	0.0690605	0	0	0	0	0	0	0	0	0	0	0	0	0	0	0	332.17	372.61	764.87	457.33	239.4	140.36	231.73	110.56	279.2	847.23	377.546	0.658706
svopa	ENSDARG00000056833	SV2 related protein a [Source:ZFIN;Acc:ZDB-GENE-060526-336]	protein_coding	4.26469	2.93623	3.06649	0.0228319	1.64146	4.26469	0.0439234	1.3573	0	0	0	0	0	0	0	0	0	0	0	0	0	0	0	0.16	1.21	0	2.38	0.29	1.62	4.9	7.77	17.71	6.19	4.223	1.29187
laynb	ENSDARG00000056835	layilin b [Source:ZFIN;Acc:ZDB-GENE-071012-6]	protein_coding	5.09841	-1.65099	-1.89133	0.225592	0.646676	5.09841	0.250907	0.600486	0	0	0	0	0	0	0	0	0	0	0	0	0	0	0	10.84	11.8	71.34	36.76	11.37	17.75	10.12	12.96	2.76	0	18.57	1.13119
si:ch211-125o16.4	ENSDARG00000056836	si:ch211-125o16.4 [Source:ZFIN;Acc:ZDB-GENE-131120-100]	protein_coding	6.12301	-2.69313	-2.50293	0.0813383	1.0897	6.12301	0.12479	0.90382	0	0	0	0	0	0	0	0	0	0	0	0	0	0	0	1.03	1.61	0.07	28.34	14.88	3.97	0	0.46	1.54	0.42	5.232	1.77135
pimr93	ENSDARG00000056838	Pim proto-oncogene, serine/threonine kinase, related 93 [Source:ZFIN;Acc:ZDB-GENE-141216-82]	protein_coding	4.86932	0.0892204	0.0870941	0.978344	0.00950834	4.86932	0.977467	0.00989808	0	0	0	0	0	0	0	0	0	0	0	0	0	0	0	0.27	0.77	0	9.69	5.67	4.55	0.46	3.09	3.39	7.14	3.503	0.936867
otud5b	ENSDARG00000056840	OTU deubiquitinase 5b [Source:ZFIN;Acc:ZDB-GENE-040801-50]	protein_coding	5.49191	1.59629	1.77565	0.265018	0.576725	5.49191	0.291078	0.53599	0	0	0	0	0	0	0	0	0	0	0	0	0	0	0	3.85	1.72	0	3.11	9.2	9.74	10.78	6.05	6.58	32.19	8.322	1.09453
usp30	ENSDARG00000056842	ubiquitin specific peptidase 30 [Source:ZFIN;Acc:ZDB-GENE-060526-335]	protein_coding	5.58436	1.99855	1.91347	0.217937	0.661669	5.58436	0.255611	0.59242	0	0	0	0	0	0	0	0	0	0	0	0	0	0	0	0.19	0.13	3.52	0.39	7.02	1.95	6.42	9.12	1.43	62.87	9.304	2.05157
si:dkey-27c15.3	ENSDARG00000056847	si:dkey-27c15.3 [Source:ZFIN;Acc:ZDB-GENE-060503-728]	protein_coding	7.02765	-0.411171	-0.682039	0.751359	0.124153	7.02765	0.749424	0.125273	0	0	0	0	0	0	0	0	0	0	0	0	0	0	0	11.98	15.31	3.24	8.72	21.09	19.95	9.78	5.32	7.82	9.16	11.237	0.525269
si:rp71-1c23.3	ENSDARG00000056855	si:rp71-1c23.3 [Source:NCBI gene;Acc:558898]	protein_coding	3.61649	-0.8364	-0.714273	0.73883	0.131455	3.61649	0.739428	0.131104	0	0	0	0	0	0	0	0	0	0	0	0	0	0	0	17.74	0	20.3	4.89	6.17	13.51	0	8.78	9.07	0	8.046	0.910739
tax1bp1b	ENSDARG00000056856	Tax1 (human T-cell leukemia virus type I) binding protein 1b [Source:ZFIN;Acc:ZDB-GENE-030131-2872]	protein_coding	7.51383	-0.0946674	-0.225422	0.936733	0.0283842	7.51383	0.934325	0.029502	0	0	0	0	0	0	0	0	0	0	0	0	0	0	0	23.55	23.49	20.26	28.74	20.95	38.73	28.14	13.02	25.22	20.19	24.229	0.280727
spx	ENSDARG00000056859	spexin hormone [Source:ZFIN;Acc:ZDB-GENE-041210-158]	protein_coding	0	0	0	0	0	0	0	0	-0.0420112	0.988344	0.00509187	0.416069	0.993754	0.00272103	-1.52344	0.775095	0.110645	-1.18905	0.996445	0.00154684	-0.299095	0.999852	6.42015e-05	0	138.66	0	5.49	0	0	0	1.64	0	21.21	16.7	2.59638
polr1e	ENSDARG00000006434	polymerase (RNA) I polypeptide E [Source:ZFIN;Acc:ZDB-GENE-050522-251]	protein_coding	3.22998	1.56134	1.10063	0.555388	0.255404	3.22998	0.576454	0.239236	0	0	0	0	0	0	0	0	0	0	0	0	0	0	0	3.08	3.6	0	0	0	25.2	0	0	22.28	0	5.416	1.80547
cep63	ENSDARG00000056862	centrosomal protein 63 [Source:ZFIN;Acc:ZDB-GENE-040426-1154]	protein_coding	6.38055	0.346413	0.418675	0.862722	0.0641293	6.38055	0.859971	0.0655161	0	0	0	0	0	0	0	0	0	0	0	0	0	0	0	21.04	101.38	6.75	73.34	3.54	64.41	28.83	16.97	2.34	197.44	51.604	1.18727
ap4m1	ENSDARG00000056871	adaptor-related protein complex 4, mu 1 subunit [Source:ZFIN;Acc:ZDB-GENE-040718-421]	protein_coding	6.00764	0.964939	1.56409	0.345959	0.460976	6.00764	0.358731	0.445231	0	0	0	0	0	0	0	0	0	0	0	0	0	0	0	2.44	16.11	18.82	7.15	5.12	23.81	16.41	27.19	11.06	28.43	15.654	0.584175
and3	ENSDARG00000056873	actinodin3 [Source:ZFIN;Acc:ZDB-GENE-040724-185]	protein_coding	2.26113	-1.53838	-1.03559	0.587797	0.230772	2.26113	0.604907	0.218311	0	0	0	0	0	0	0	0	0	0	0	0	0	0	0	0	0	0	9.69	5.76	0	0	2.91	0	0	1.836	1.8321
lygl1	ENSDARG00000056874	lysozyme g-like 1 [Source:ZFIN;Acc:ZDB-GENE-040718-461]	protein_coding	4.73617	-1.09821	-1.211	0.503408	0.29808	4.73617	0.511462	0.291186	0	0	0	0	0	0	0	0	0	0	0	0	0	0	0	15.9	19.96	68.6	0.84	15.55	38.48	9.84	1.01	7.01	8.01	18.52	1.11847
vamp2	ENSDARG00000056877	vesicle-associated membrane protein 2 [Source:ZFIN;Acc:ZDB-GENE-030131-8225]	protein_coding	6.14823	3.65645	4.46499	0.000247925	3.60568	6.14823	0.00176408	2.75348	0	0	0	0	0	0	0	0	0	0	0	0	0	0	0	2.67	4.64	2.44	14.8	0	69	107.82	207.08	49.64	12.92	47.101	1.41483
per1a	ENSDARG00000056885	period circadian clock 1a [Source:ZFIN;Acc:ZDB-GENE-011220-1]	protein_coding	8.4808	-0.0638875	-0.117659	0.971901	0.0123778	8.4808	0.970628	0.0129473	0	0	0	0	0	0	0	0	0	0	0	0	0	0	0	10.62	37.21	16.36	14.58	49.7	35.28	33.59	24.1	16.56	25.8	26.38	0.46979
tbccd1	ENSDARG00000056886	TBCC domain containing 1 [Source:ZFIN;Acc:ZDB-GENE-041210-222]	protein_coding	4.56817	-1.03816	-1.25798	0.481921	0.317024	4.56817	0.491028	0.308894	0	0	0	0	0	0	0	0	0	0	0	0	0	0	0	5.74	8.07	7.71	3.97	0.51	2.17	0.25	5.98	3.78	1.16	3.934	0.733501
dnah5l	ENSDARG00000056888	dynein, axonemal, heavy chain 5 like [Source:ZFIN;Acc:ZDB-GENE-091204-287]	protein_coding	3.42438	-1.00754	-0.933919	0.634741	0.197404	3.42438	0.639061	0.194457	0	0	0	0	0	0	0	0	0	0	0	0	0	0	0	0.06	0.52	5.24	6.96	0.83	1.65	0	0	0.26	0.29	1.581	1.55992
mpp6a	ENSDARG00000056892	membrane protein, palmitoylated 6a (MAGUK p55 subfamily member 6) [Source:ZFIN;Acc:ZDB-GENE-050506-35]	protein_coding	6.51411	-0.636852	-1.07482	0.568402	0.245344	6.51411	0.570686	0.243603	0	0	0	0	0	0	0	0	0	0	0	0	0	0	0	10.29	7.86	18.81	16.13	3.79	13.26	15.45	8.31	9.19	1.03	10.412	0.536684
ttc12	ENSDARG00000056896	tetratricopeptide repeat domain 12 [Source:ZFIN;Acc:ZDB-GENE-071016-4]	protein_coding	0	0	0	0	0	0	0	0	0	0	0	0	0	0	0	0	0	0	0	0	0	0	0	0.14	1.4	0	0	8.26	0.29	0	0.18	0.1	0	1.037	2.48113
slc19a3a	ENSDARG00000006447	solute carrier family 19 (thiamine transporter), member 3a [Source:ZFIN;Acc:ZDB-GENE-110411-41]	protein_coding	2.59527	-1.96928	-1.60446	0.329476	0.482176	2.59527	0.36144	0.441964	0	0	0	0	0	0	0	0	0	0	0	0	0	0	0	2.43	6.48	0.37	1.83	0.33	0.29	2.9	0	0	0	1.463	1.4152
mrpl13	ENSDARG00000056903	mitochondrial ribosomal protein L13 [Source:ZFIN;Acc:ZDB-GENE-050522-167]	protein_coding	3.67996	-0.29364	-0.315523	0.901813	0.0448836	3.67996	0.899004	0.0462384	0	0	0	0	0	0	0	0	0	0	0	0	0	0	0	27.47	7.28	3.46	0	13.41	6.79	8.63	8.37	7.63	15.42	9.846	0.769473
si:rp71-45g20.10	ENSDARG00000056907	si:rp71-45g20.10 [Source:ZFIN;Acc:ZDB-GENE-070912-707]	protein_coding	0	0	0	0	0	0	0	0	0	0	0	0	0	0	0	0	0	0	0	0	0	0	0	0	7.28	1.1	7.31	1.85	5.21	0	3.92	0.26	0	2.693	1.11484
CABZ01013362.1	ENSDARG00000056909		protein_coding	0	0	0	0	0	0	0	0	0	0	0	0	0	0	0	0	0	0	0	0	0	0	0	0.08	0.11	0.12	0	0	0	0	0	0.24	0	0.055	0
NFASC	ENSDARG00000056910	neurofascin [Source:HGNC Symbol;Acc:HGNC:29866]	protein_coding	4.19918	4.73505	3.92876	0.00181688	2.74067	4.19918	0.0119107	1.92406	0	0	0	0	0	0	0	0	0	0	0	0	0	0	0	0	0.19	0	0.14	0	8.08	0.26	3.09	11.76	0	2.352	1.78108
or133-1	ENSDARG00000056911	odorant receptor, family H, subfamily 133, member 1 [Source:ZFIN;Acc:ZDB-GENE-070806-34]	protein_coding	0	0	0	0	0	0	0	0	0	0	0	0	0	0	0	0	0	0	0	0	0	0	0	0	0	0	0	0	0	0	0	6.64	0	0.664	0
pcolcea	ENSDARG00000056913	procollagen C-endopeptidase enhancer a [Source:ZFIN;Acc:ZDB-GENE-041014-370]	protein_coding	7.62258	0.0436533	0.0602737	0.985432	0.00637346	7.62258	0.984769	0.00666542	0	0	0	0	0	0	0	0	0	0	0	0	0	0	0	10.19	23.3	48.15	15.44	102.77	44.57	113.32	15.93	52.97	21.36	44.8	0.816372
emg1	ENSDARG00000056914	EMG1 N1-specific pseudouridine methyltransferase [Source:ZFIN;Acc:ZDB-GENE-060421-2909]	protein_coding	0	0	0	0	0	0	0	0	0	0	0	0	0	0	0	0	0	0	0	0	0	0	0	0	4.74	0	0.84	0	0	2.07	2.01	2.91	0	1.257	1.3036
si:ch211-237l4.6	ENSDARG00000056915	si:ch211-237l4.6 [Source:ZFIN;Acc:ZDB-GENE-040724-42]	protein_coding	5.92833	-1.65877	-1.50377	0.37118	0.430415	5.92833	0.397875	0.400254	0	0	0	0	0	0	0	0	0	0	0	0	0	0	0	2.08	2.9	111.02	11.56	121.08	3.09	1.36	27.22	42.21	0	32.252	1.43449
si:rp71-45g20.4	ENSDARG00000056917	si:rp71-45g20.4 [Source:ZFIN;Acc:ZDB-GENE-070912-709]	protein_coding	4.43213	0.0873975	0.071006	0.982641	0.00760524	4.43213	0.98178	0.00798596	0	0	0	0	0	0	0	0	0	0	0	0	0	0	0	0	23.01	66.23	13.65	3.65	44.16	0	45.82	0	1.54	19.806	1.21883
tmem88a	ENSDARG00000056920	transmembrane protein 88 a [Source:ZFIN;Acc:ZDB-GENE-040426-1808]	protein_coding	2.49949	-0.392601	-0.301644	0.908175	0.0418304	2.49949	0.905689	0.0430209	0	0	0	0	0	0	0	0	0	0	0	0	0	0	0	0	3.5	3.47	5.69	1.28	0	4.49	0	4.68	0	2.311	0.98843
pdgfrl	ENSDARG00000006456	platelet-derived growth factor receptor-like [Source:ZFIN;Acc:ZDB-GENE-040426-901]	protein_coding	4.68226	2.25552	1.95492	0.205458	0.687277	4.68226	0.249693	0.602594	0	0	0	0	0	0	0	0	0	0	0	0	0	0	0	2.31	9.62	0	0	0	1.61	3.01	60.7	10.57	7.74	9.556	1.92721
ankk1	ENSDARG00000056921	ankyrin repeat and kinase domain containing 1 [Source:ZFIN;Acc:ZDB-GENE-071015-4]	protein_coding	0	0	0	0	0	0	0	0	0	0	0	0	0	0	0	0	0	0	0	0	0	0	0	0	0	0	5.43	0	0	0	0	0	0	0.543	0
ltbp1	ENSDARG00000056922	latent transforming growth factor beta binding protein 1 [Source:ZFIN;Acc:ZDB-GENE-091202-8]	protein_coding	9.08773	-0.108375	-0.17256	0.954818	0.0200793	9.08773	0.952955	0.0209278	0	0	0	0	0	0	0	0	0	0	0	0	0	0	0	30.61	34.54	73.6	39.95	34.82	73.93	109.46	37.43	23.06	6.37	46.377	0.65353
dbr1	ENSDARG00000056923	debranching RNA lariats 1 [Source:ZFIN;Acc:ZDB-GENE-030131-2466]	protein_coding	5.19981	1.22708	1.42126	0.407761	0.389595	5.19981	0.421483	0.37522	0	0	0	0	0	0	0	0	0	0	0	0	0	0	0	7.75	9.59	0.86	1.98	0.64	33.97	1.22	19.11	3.67	7.07	8.586	1.23014
sap130a	ENSDARG00000056924	Sin3A-associated protein a [Source:ZFIN;Acc:ZDB-GENE-070615-5]	protein_coding	6.69909	0.56462	0.732166	0.729623	0.136901	6.69909	0.728453	0.137598	0	0	0	0	0	0	0	0	0	0	0	0	0	0	0	4.38	16.63	5.37	9.25	3.96	25.6	39.94	6.22	9.12	0.42	12.089	1.00821
drd2a	ENSDARG00000056926	dopamine receptor D2a [Source:ZFIN;Acc:ZDB-GENE-021119-2]	protein_coding	2.37242	2.55092	1.84676	0.240598	0.618708	2.37242	0.297062	0.527153	0	0	0	0	0	0	0	0	0	0	0	0	0	0	0	0	0	0	0.61	0	8.24	0.25	0	1.57	0.15	1.082	2.36859
kdm6bb	ENSDARG00000056929	lysine (K)-specific demethylase 6B, b [Source:ZFIN;Acc:ZDB-GENE-040724-166]	protein_coding	9.31624	-0.404427	-0.879643	0.659892	0.180527	9.31624	0.65908	0.181062	0	0	0	0	0	0	0	0	0	0	0	0	0	0	0	58.05	46.22	66.3	46.12	30.55	78.51	30.04	45.47	21.66	43.27	46.619	0.37181
tfip11	ENSDARG00000056932	tuftelin interacting protein 11 [Source:ZFIN;Acc:ZDB-GENE-040718-479]	protein_coding	5.46468	-0.822285	-0.698794	0.744774	0.127976	5.46468	0.744605	0.128074	0	0	0	0	0	0	0	0	0	0	0	0	0	0	0	11.11	24.41	3.06	9.42	0	19.11	0	1.85	7.32	0	7.628	1.12069
hepacama	ENSDARG00000056934	hepatic and glial cell adhesion molecule a [Source:ZFIN;Acc:ZDB-GENE-050522-198]	protein_coding	0	0	0	0	0	0	0	0	0	0	0	0	0	0	0	0	0	0	0	0	0	0	0	0	0	0	0.92	0.99	0	0	0	0	0	0.191	0
kera	ENSDARG00000056938	keratocan [Source:ZFIN;Acc:ZDB-GENE-041210-165]	protein_coding	3.09917	-0.604846	-0.442165	0.85336	0.0688679	3.09917	0.850972	0.0700849	0	0	0	0	0	0	0	0	0	0	0	0	0	0	0	0.09	3.06	0.12	7.56	0	3.88	0	23.37	0	0	3.808	1.92327
or125-8	ENSDARG00000056940	odorant receptor, family E, subfamily 125, member 8 [Source:ZFIN;Acc:ZDB-GENE-070806-98]	protein_coding	0	0	0	0	0	0	0	0	0	0	0	0	0	0	0	0	0	0	0	0	0	0	0	0	0.47	0	0	0	1.07	0	0	0	0	0.154	0
pcdh8	ENSDARG00000006467	protocadherin 8 [Source:ZFIN;Acc:ZDB-GENE-980526-242]	protein_coding	1.64953	-0.514459	-0.343586	0.892147	0.0495637	0	0	0	0	0	0	0	0	0	0	0	0	0	0	0	0	0	0	0	0	0	0.68	1.39	1.62	0	0	0	0	0.369	0
htr7a	ENSDARG00000056949	5-hydroxytryptamine (serotonin) receptor 7a [Source:ZFIN;Acc:ZDB-GENE-130530-666]	protein_coding	5.72306	4.80431	5.07125	1.92787e-05	4.71492	5.72306	0.000533517	3.27285	0	0	0	0	0	0	0	0	0	0	0	0	0	0	0	0.2	2.55	0	0	0.23	51.12	7.95	11.96	8.69	41.2	12.39	1.48918
epyc	ENSDARG00000056950	epiphycan [Source:ZFIN;Acc:ZDB-GENE-041008-9]	protein_coding	3.89507	-4.20444	-3.63646	0.00463657	2.3338	3.89507	0.0182915	1.73775	0	0	0	0	0	0	0	0	0	0	0	0	0	0	0	0	10.35	7.74	6.32	0.45	0.69	0	0.14	0.42	0	2.611	1.50879
si:dkeyp-38g8.5	ENSDARG00000056954	si:dkeyp-38g8.5 [Source:ZFIN;Acc:ZDB-GENE-081104-62]	protein_coding	0	0	0	0	0	0	0	0	0	0	0	0	0	0	0	0	0	0	0	0	0	0	0	0	0	0	0	0.59	0.97	0	0	0	0.72	0.228	0
ccdc30	ENSDARG00000056961	coiled-coil domain containing 30 [Source:ZFIN;Acc:ZDB-GENE-130530-667]	protein_coding	7.19359	0.171658	0.283655	0.915499	0.0383422	7.19359	0.91294	0.0395578	0	0	0	0	0	0	0	0	0	0	0	0	0	0	0	4.79	12.87	19.31	4.73	8.68	35.65	5.9	8.84	12.73	6.24	11.974	0.79242
ilk	ENSDARG00000056964	integrin-linked kinase [Source:ZFIN;Acc:ZDB-GENE-040426-1435]	protein_coding	9.19372	-0.469378	-0.924129	0.638784	0.194646	9.19372	0.639065	0.194455	0	0	0	0	0	0	0	0	0	0	0	0	0	0	0	33.73	54.96	108.59	92.2	159.42	91.3	172.94	106.06	42.49	127.33	98.902	0.471373
nek7	ENSDARG00000056966	NIMA-related kinase 7 [Source:ZFIN;Acc:ZDB-GENE-040801-136]	protein_coding	7.25621	-1.29016	-2.36182	0.105064	0.978545	7.25621	0.122591	0.911541	0	0	0	0	0	0	0	0	0	0	0	0	0	0	0	17.97	24.05	18.33	36.2	68.38	30.31	13.58	15.67	12.55	8.26	24.53	0.716577
ifit16	ENSDARG00000056976	interferon-induced protein with tetratricopeptide repeats 16 [Source:ZFIN;Acc:ZDB-GENE-131120-86]	protein_coding	3.53146	1.14806	1.04951	0.580894	0.235903	3.53146	0.588658	0.230137	0	0	0	0	0	0	0	0	0	0	0	0	0	0	0	2.59	1.55	0	1.66	0.36	8.69	2.34	1.16	6.5	0	2.485	1.16036
letm1	ENSDARG00000056978	leucine zipper-EF-hand containing transmembrane protein 1 [Source:ZFIN;Acc:ZDB-GENE-050522-154]	protein_coding	7.48403	-0.278732	-0.485456	0.837996	0.0767579	7.48403	0.83416	0.0787507	0	0	0	0	0	0	0	0	0	0	0	0	0	0	0	30.04	18.66	31.8	13.35	50.22	17.44	38.51	18.42	25.47	47.39	29.13	0.442821
lhx9	ENSDARG00000056979	LIM homeobox 9 [Source:ZFIN;Acc:ZDB-GENE-050417-210]	protein_coding	0	0	0	0	0	0	0	0	-0.748361	0.792617	0.100937	-2.45792	0.200533	0.697814	0.662449	0.959443	0.0179808	1.35606	0.996445	0.00154684	0.851858	0.999852	6.42015e-05	0.16	0	0	0	16.14	0	0	10.96	0.95	0	2.821	2.05332
rad9a	ENSDARG00000056984	RAD9 checkpoint clamp component A [Source:ZFIN;Acc:ZDB-GENE-040426-935]	protein_coding	2.12449	-0.981661	-0.756224	0.71855	0.143543	0	0	0	0	0	0	0	0	0	0	0	0	0	0	0	0	0	0	0.92	0.21	0.45	7	0	1.59	0	0.78	2.06	0	1.301	1.63148
grap2a	ENSDARG00000006468	GRB2-related adaptor protein 2a [Source:ZFIN;Acc:ZDB-GENE-050417-275]	protein_coding	5.21319	-3.26019	-3.28035	0.0129964	1.88618	5.21319	0.0323671	1.4899	0	0	0	0	0	0	0	0	0	0	0	0	0	0	0	49.32	3.67	1.72	21.76	2.65	1.59	2.3	1.35	6.1	0	9.046	1.71176
tpte	ENSDARG00000056985	transmembrane phosphatase with tensin homology [Source:ZFIN;Acc:ZDB-GENE-030131-5503]	protein_coding	7.0511	-0.775626	-1.1993	0.508766	0.293482	7.0511	0.513433	0.289516	0	0	0	0	0	0	0	0	0	0	0	0	0	0	0	29.69	15.43	75.02	18.9	18.58	22.3	31.26	25.41	8.88	18.58	26.405	0.693967
dact2	ENSDARG00000056986	dishevelled-binding antagonist of beta-catenin 2 [Source:ZFIN;Acc:ZDB-GENE-030131-9975]	protein_coding	6.00217	-3.52036	-4.48011	0.000234502	3.62985	6.00217	0.00147172	2.83218	0	0	0	0	0	0	0	0	0	0	0	0	0	0	0	20.07	14.94	7.91	3.8	30.65	2.24	1.07	1.25	2.32	0	8.425	1.21673
snai1a	ENSDARG00000056995	snail family zinc finger 1a [Source:ZFIN;Acc:ZDB-GENE-990415-255]	protein_coding	6.68969	-0.76895	-0.960335	0.62187	0.2063	6.68969	0.624163	0.204702	0	0	0	0	0	0	0	0	0	0	0	0	0	0	0	15.14	39.33	32.77	22.15	50.42	26.14	48.81	23.29	4.14	0.46	26.265	0.648334
kirrelb	ENSDARG00000056998	kin of IRRE like b [Source:ZFIN;Acc:ZDB-GENE-070912-173]	protein_coding	4.56877	-1.26186	-1.31797	0.455041	0.341949	4.56877	0.470045	0.32786	0	0	0	0	0	0	0	0	0	0	0	0	0	0	0	0.71	11	1.82	3.54	8.44	0.39	0.39	1.96	0	4.13	3.238	1.15067
camkvl	ENSDARG00000057000	CaM kinase-like vesicle-associated, like [Source:ZFIN;Acc:ZDB-GENE-090311-58]	protein_coding	5.60623	2.16393	2.26546	0.125383	0.901763	5.60623	0.160181	0.795389	0	0	0	0	0	0	0	0	0	0	0	0	0	0	0	3.25	0.77	0.81	5.28	1.34	3.31	8.09	9.42	0.14	39.3	7.171	1.63481
si:ch211-287a12.9	ENSDARG00000057004	si:ch211-287a12.9 [Source:ZFIN;Acc:ZDB-GENE-130530-668]	protein_coding	0	0	0	0	0	0	0	0	-1.86769	0.459378	0.337829	-2.39246	0.140072	0.853647	-0.1331	0.988915	0.00484107	1.38751	0.996445	0.00154684	-0.236129	0.999852	6.42015e-05	0.41	0	0	0	26.04	0	0.53	0	0.3	0	2.728	3.00348
zgc:113201	ENSDARG00000057006	zgc:113201 [Source:ZFIN;Acc:ZDB-GENE-050522-524]	protein_coding	3.81983	0.493046	0.372952	0.881123	0.0549636	3.81983	0.87842	0.0562978	0	0	0	0	0	0	0	0	0	0	0	0	0	0	0	0	12.88	0	1.11	0.24	13.72	0	6.66	4.09	0	3.87	1.40673
ctbp1	ENSDARG00000057007	C-terminal binding protein 1 [Source:ZFIN;Acc:ZDB-GENE-010130-1]	protein_coding	9.12295	0.0401652	0.0832741	0.979393	0.00904317	9.12295	0.978402	0.00948274	0	0	0	0	0	0	0	0	0	0	0	0	0	0	0	41.96	55.86	53.12	21.36	50.03	53.38	27.4	72.55	61.88	49.59	48.713	0.312409
si:dkey-154b15.1	ENSDARG00000057010	si:dkey-154b15.1 [Source:ZFIN;Acc:ZDB-GENE-060503-52]	protein_coding	6.46516	-0.56755	-0.851173	0.674725	0.170873	6.46516	0.67405	0.171308	0	0	0	0	0	0	0	0	0	0	0	0	0	0	0	9.89	29.29	6.28	49.56	12.72	12.25	19.07	24.98	1.59	65.18	23.081	0.875435
dpm1	ENSDARG00000057011	dolichyl-phosphate mannosyltransferase polypeptide 1, catalytic subunit [Source:ZFIN;Acc:ZDB-GENE-040801-115]	protein_coding	5.28183	-1.27474	-1.32985	0.450006	0.346782	5.28183	0.464597	0.332924	0	0	0	0	0	0	0	0	0	0	0	0	0	0	0	9.56	6.09	0.31	31.55	19.84	4.36	0.83	16.66	1.47	2.04	9.271	1.11497
saxo2	ENSDARG00000006474	stabilizer of axonemal microtubules 2 [Source:ZFIN;Acc:ZDB-GENE-051127-27]	protein_coding	2.37077	-1.21362	-0.899867	0.649939	0.187127	2.37077	0.658496	0.181447	0	0	0	0	0	0	0	0	0	0	0	0	0	0	0	0	0.48	0	6.27	4.4	0.36	0	1.77	1.86	0	1.514	1.43875
cadm3	ENSDARG00000057013	cell adhesion molecule 3 [Source:ZFIN;Acc:ZDB-GENE-060512-196]	protein_coding	5.4572	3.33861	3.4752	0.00747731	2.12625	5.4572	0.0218817	1.65992	0	0	0	0	0	0	0	0	0	0	0	0	0	0	0	0	1.38	0.21	6	0	29.75	33.16	13.73	12	22.24	11.847	1.07001
cdc14ab	ENSDARG00000057016	cell division cycle 14Ab [Source:ZFIN;Acc:ZDB-GENE-070705-309]	protein_coding	8.06129	-1.02195	-1.69232	0.295052	0.530102	8.06129	0.309755	0.508981	0	0	0	0	0	0	0	0	0	0	0	0	0	0	0	30.28	50.8	106.93	26.18	15.14	24.56	48.73	32.42	6.9	2.77	34.471	0.867488
slc6a4b	ENSDARG00000057017	solute carrier family 6 (neurotransmitter transporter), member 4b [Source:ZFIN;Acc:ZDB-GENE-060314-2]	protein_coding	7.42183	3.08062	3.25723	0.0138509	1.85852	7.42183	0.0336078	1.47356	0	0	0	0	0	0	0	0	0	0	0	0	0	0	0	1.54	0.39	7.38	24.25	0	213.14	40.89	72.27	27.47	83.91	47.124	1.38896
vps36	ENSDARG00000057021	vacuolar protein sorting 36 homolog (S. cerevisiae) [Source:ZFIN;Acc:ZDB-GENE-030131-7753]	protein_coding	6.30567	1.52235	2.49558	0.0826734	1.08263	6.30567	0.0994076	1.00258	0	0	0	0	0	0	0	0	0	0	0	0	0	0	0	10.01	20.44	15.3	13.47	14.09	50.02	44.79	55.2	41	42.3	30.662	0.570707
chrna2b	ENSDARG00000057025	cholinergic receptor, nicotinic, alpha 2b (neuronal) [Source:ZFIN;Acc:ZDB-GENE-041001-99]	protein_coding	3.7976	0.107837	0.103936	0.974364	0.0112788	3.7976	0.973042	0.0118684	0	0	0	0	0	0	0	0	0	0	0	0	0	0	0	0.66	4.29	8.5	3.35	0.45	11.04	0.46	2.62	4.08	0	3.545	1.04049
ran	ENSDARG00000057026	RAN, member RAS oncogene family [Source:ZFIN;Acc:ZDB-GENE-990415-88]	protein_coding	8.59852	0.321991	0.515746	0.824363	0.0838816	8.59852	0.820907	0.0857059	0	0	0	0	0	0	0	0	0	0	0	0	0	0	0	85.75	150.05	141.94	355.92	32.33	88.64	423.28	215.05	133.93	239.69	186.658	0.663359
rtn2b	ENSDARG00000057027	reticulon 2b [Source:ZFIN;Acc:ZDB-GENE-060331-95]	protein_coding	0	0	0	0	0	0	0	0	0	0	0	0	0	0	0	0	0	0	0	0	0	0	0	0	0.98	0	0	1.22	10.31	0	0.76	0	0.46	1.373	2.31191
htr2aa	ENSDARG00000057029	5-hydroxytryptamine (serotonin) receptor 2A, genome duplicate a [Source:ZFIN;Acc:ZDB-GENE-070912-500]	protein_coding	0	0	0	0	0	0	0	0	0	0	0	0	0	0	0	0	0	0	0	0	0	0	0	0	1.92	0	0	1.24	0	0	0.58	0	0	0.374	0
ppm1nb	ENSDARG00000057032	protein phosphatase, Mg2+/Mn2+ dependent, 1Nb (putative) [Source:ZFIN;Acc:ZDB-GENE-071004-34]	protein_coding	2.94358	0.934191	0.747559	0.722952	0.140891	2.94358	0.725633	0.139283	0	0	0	0	0	0	0	0	0	0	0	0	0	0	0	0	0.3	0	4.1	0	1.81	1.55	2.19	0.16	4.32	1.443	1.16054
stoml3b	ENSDARG00000057035	stomatin (EPB72)-like 3b [Source:ZFIN;Acc:ZDB-GENE-050417-366]	protein_coding	3.99244	0.535065	0.604599	0.785544	0.104829	3.99244	0.782644	0.106436	0	0	0	0	0	0	0	0	0	0	0	0	0	0	0	1.64	6.81	8.89	3.95	5.14	3.56	11.51	0.59	4.49	20.28	6.686	0.86357
ddi2	ENSDARG00000006477	DNA-damage inducible protein 2 [Source:ZFIN;Acc:ZDB-GENE-031030-15]	protein_coding	6.58154	0.415625	0.759436	0.717416	0.144229	6.58154	0.716647	0.144694	0	0	0	0	0	0	0	0	0	0	0	0	0	0	0	8.33	7.64	3.74	16.46	10.55	33.41	20.32	29.36	7.27	16.82	15.39	0.643375
kcnk12l	ENSDARG00000057037	potassium channel, subfamily K, member 12 like [Source:ZFIN;Acc:ZDB-GENE-091118-74]	protein_coding	3.76457	4.85921	3.76541	0.0030927	2.50966	3.76457	0.0167832	1.77513	0	0	0	0	0	0	0	0	0	0	0	0	0	0	0	0	0	0	0.46	0	9.09	0	1.11	35.1	4.36	5.012	2.18958
si:ch211-191j22.8	ENSDARG00000057039	si:ch211-191j22.8 [Source:ZFIN;Acc:ZDB-GENE-091204-10]	protein_coding	4.63096	-3.10665	-3.61925	0.00489267	2.31045	4.63096	0.0124533	1.90472	0	0	0	0	0	0	0	0	0	0	0	0	0	0	0	8.53	22.31	3.02	5.84	6.45	2.66	0.15	1.84	1.37	0	5.217	1.27069
tm2d1	ENSDARG00000057042	TM2 domain containing 1 [Source:ZFIN;Acc:ZDB-GENE-050208-580]	protein_coding	5.87388	1.65919	1.77652	0.264877	0.576956	5.87388	0.292379	0.534053	0	0	0	0	0	0	0	0	0	0	0	0	0	0	0	0.56	4.26	37.51	7.65	7.48	17.91	54.79	9.9	7	117.74	26.48	1.37092
kcnk18	ENSDARG00000057049	potassium channel, subfamily K, member 18 [Source:ZFIN;Acc:ZDB-GENE-100405-2]	protein_coding	2.02905	0.153846	0.102894	0.97456	0.0111914	0	0	0	0	0	0	0	0	0	0	0	0	0	0	0	0	0	0	0	0	0	7.06	0	0	0	2.26	6.27	0	1.559	1.78836
SGMS1	ENSDARG00000057053	zgc:91976 [Source:ZFIN;Acc:ZDB-GENE-041114-201]	protein_coding	9.12591	-0.593066	-1.46181	0.389427	0.409574	9.12591	0.395886	0.40243	0	0	0	0	0	0	0	0	0	0	0	0	0	0	0	57.17	119.69	47.06	93.74	46.29	68.47	46.27	62.86	61.11	29.03	63.169	0.415268
lrit3b	ENSDARG00000057054	leucine-rich repeat, immunoglobulin-like and transmembrane domains 3b [Source:ZFIN;Acc:ZDB-GENE-070424-130]	protein_coding	0	0	0	0	0	0	0	0	0	0	0	0	0	0	0	0	0	0	0	0	0	0	0	0	0.29	0.61	0	0.37	0.43	3.79	0	3.07	0.32	0.888	0
ndufs8b	ENSDARG00000057055	NADH dehydrogenase (ubiquinone) Fe-S protein 8b [Source:ZFIN;Acc:ZDB-GENE-050522-131]	polymorphic_pseudogene	0	0	0	0	0	0	0	0	0	0	0	0	0	0	0	0	0	0	0	0	0	0	0	0	0	0.85	0	0	0	0.76	0	0.86	0.45	0.292	0
minpp1a	ENSDARG00000057058	multiple inositol-polyphosphate phosphatase 1a [Source:ZFIN;Acc:ZDB-GENE-060929-1194]	protein_coding	5.21343	0.296044	0.362579	0.884854	0.0531283	5.21343	0.881893	0.054584	0	0	0	0	0	0	0	0	0	0	0	0	0	0	0	2.75	14.34	7.28	1.56	4.58	20.64	9.65	1.08	11.81	0.82	7.451	0.888989
tvp23b	ENSDARG00000057060	trans-golgi network vesicle protein 23 homolog B (S. cerevisiae) [Source:ZFIN;Acc:ZDB-GENE-050522-404]	protein_coding	3.9314	1.3369	1.19193	0.512236	0.29053	3.9314	0.525703	0.27926	0	0	0	0	0	0	0	0	0	0	0	0	0	0	0	13.19	4.35	7.98	0	0	26.29	0	18.97	10.13	14.99	9.59	0.929578
si:dkey-157g16.6	ENSDARG00000057062	si:dkey-157g16.6 [Source:ZFIN;Acc:ZDB-GENE-090313-189]	protein_coding	0	0	0	0	0	0	0	0	0	0	0	0	0	0	0	0	0	0	0	0	0	0	0	13.79	6.61	0	9.95	2.72	8.48	15.16	5.61	5.07	152.5	21.989	2.09614
flot1a	ENSDARG00000001710	flotillin 1a [Source:ZFIN;Acc:ZDB-GENE-020430-1]	protein_coding	7.6715	3.68658	6.06975	1.32485e-07	6.87783	7.6715	5.21769e-06	5.28252	0	0	0	0	0	0	0	0	0	0	0	0	0	0	0	2.12	0.98	3.01	3.39	4.07	30.79	22.1	34.98	53.51	68.24	22.319	1.08124
anp32a	ENSDARG00000006487	acidic (leucine-rich) nuclear phosphoprotein 32 family, member A [Source:ZFIN;Acc:ZDB-GENE-030131-7850]	protein_coding	6.97201	0.634215	1.02344	0.592949	0.226983	6.97201	0.595756	0.224932	0	0	0	0	0	0	0	0	0	0	0	0	0	0	0	53.89	24.33	57.97	57.19	30.71	145.95	10.26	75.55	28.08	52.95	53.688	0.706623
enpep	ENSDARG00000057064	glutamyl aminopeptidase [Source:ZFIN;Acc:ZDB-GENE-050309-218]	protein_coding	9.90246	-1.79238	-3.44458	0.00822056	2.0851	9.90246	0.0131885	1.87981	0	0	0	0	0	0	0	0	0	0	0	0	0	0	0	214.5	268.31	198.7	246.73	80.79	36.61	77.21	31.12	83.36	63.88	130.121	0.700946
rpgrb	ENSDARG00000057074	retinitis pigmentosa GTPase regulator b [Source:ZFIN;Acc:ZDB-GENE-081015-2]	protein_coding	6.14622	0.784307	1.05165	0.579754	0.236756	6.14622	0.583474	0.233978	0	0	0	0	0	0	0	0	0	0	0	0	0	0	0	2.42	5.41	9.16	6.13	2.99	32.75	1.04	5.21	13.44	5.94	8.449	1.09362
lamtor3	ENSDARG00000057075	late endosomal/lysosomal adaptor, MAPK and MTOR activator 3 [Source:ZFIN;Acc:ZDB-GENE-050522-345]	protein_coding	2.96755	1.82865	1.75737	0.27069	0.567527	2.96755	0.298628	0.524869	0	0	0	0	0	0	0	0	0	0	0	0	0	0	0	0.88	7.5	0	0.93	2.11	31.37	5.75	4.24	12.95	1.37	6.71	1.41975
ftsj1	ENSDARG00000057089	FtsJ RNA methyltransferase homolog 1 (E. coli) [Source:ZFIN;Acc:ZDB-GENE-041114-83]	protein_coding	5.04449	0.919658	0.89253	0.653246	0.184924	5.04449	0.6569	0.182501	0	0	0	0	0	0	0	0	0	0	0	0	0	0	0	0.98	8.25	0	2.21	24.68	36.21	12.15	26.94	6.69	42.73	16.084	0.961229
CR847844.1	ENSDARG00000057090		protein_coding	4.31236	-0.946817	-0.876935	0.660984	0.179809	4.31236	0.664319	0.177623	0	0	0	0	0	0	0	0	0	0	0	0	0	0	0	0.18	0.74	7.8	4.5	23.66	4.08	0.93	12.64	4.75	0	5.928	1.24458
kdm5ba	ENSDARG00000057093	lysine (K)-specific demethylase 5Ba [Source:ZFIN;Acc:ZDB-GENE-030131-5379]	protein_coding	8.45201	0.399371	0.906506	0.646513	0.189423	8.45201	0.646319	0.189553	0	0	0	0	0	0	0	0	0	0	0	0	0	0	0	17.27	147.11	102.32	31.63	46.35	93.63	32.26	54.96	55.41	26.71	60.765	0.677323
ndr1	ENSDARG00000057096	nodal-related 1 [Source:ZFIN;Acc:ZDB-GENE-990415-256]	protein_coding	2.60735	-2.01693	-1.68597	0.297698	0.526224	2.60735	0.333933	0.47634	0	0	0	0	0	0	0	0	0	0	0	0	0	0	0	6.65	3.23	1.7	1.05	1.2	0.35	0	2.96	0	0	1.714	1.22372
htr1ab	ENSDARG00000057098	5-hydroxytryptamine (serotonin) receptor 1A b [Source:ZFIN;Acc:ZDB-GENE-090409-2]	protein_coding	3.83195	-0.597172	-0.472821	0.843595	0.0738659	3.83195	0.840556	0.0754335	0	0	0	0	0	0	0	0	0	0	0	0	0	0	0	11.6	6.5	9.58	0	0	2.34	13.48	0	3.33	0	4.683	1.11993
papss1	ENSDARG00000057099	3'-phosphoadenosine 5'-phosphosulfate synthase 1 [Source:ZFIN;Acc:ZDB-GENE-080721-5]	protein_coding	6.2863	-1.214	-1.64757	0.312557	0.505071	6.2863	0.329297	0.482412	0	0	0	0	0	0	0	0	0	0	0	0	0	0	0	8.39	4.41	17.56	12.78	47.93	23.61	3.74	9.99	9.32	2.46	14.019	0.968063
zwilch	ENSDARG00000057100	zwilch kinetochore protein [Source:ZFIN;Acc:ZDB-GENE-050420-101]	protein_coding	0	0	0	0	0	0	0	0	0	0	0	0	0	0	0	0	0	0	0	0	0	0	0	1.02	0.72	0	9.82	0.6	0	0	0.33	0.5	0	1.299	2.32136
agpat9l	ENSDARG00000006491	1-acylglycerol-3-phosphate O-acyltransferase 9, like [Source:ZFIN;Acc:ZDB-GENE-060531-19]	protein_coding	6.97805	-2.17667	-3.13616	0.0190621	1.71983	6.97805	0.0308899	1.51018	0	0	0	0	0	0	0	0	0	0	0	0	0	0	0	34.89	70.79	11.41	38.99	28.53	5.17	20.19	1.04	9.16	4.43	22.46	0.960372
rnf180	ENSDARG00000057101	ring finger protein 180 [Source:ZFIN;Acc:ZDB-GENE-040426-1620]	protein_coding	4.6735	-0.143337	-0.130949	0.967697	0.0142606	4.6735	0.966459	0.0148168	0	0	0	0	0	0	0	0	0	0	0	0	0	0	0	1.42	2.45	1.14	21.86	4.2	16.81	4.39	0	10.2	0	6.247	1.2173
BX957274.1	ENSDARG00000057102		protein_coding	0	0	0	0	0	0	0	0	0	0	0	0	0	0	0	0	0	0	0	0	0	0	0	0.52	0	0	0	0	0	0	0	6.13	0	0.665	0
nle1	ENSDARG00000057105	notchless homolog 1 (Drosophila) [Source:ZFIN;Acc:ZDB-GENE-050522-321]	protein_coding	4.20298	-0.319049	-0.382018	0.877043	0.0569789	4.20298	0.873584	0.0586951	0	0	0	0	0	0	0	0	0	0	0	0	0	0	0	1.39	7.5	3.28	1.1	5.25	6.35	10.81	0.25	2.31	1.49	3.973	0.858335
VAV3	ENSDARG00000057107	si:ch73-383g2.1 [Source:ZFIN;Acc:ZDB-GENE-131121-54]	protein_coding	7.71998	1.47639	2.21361	0.136191	0.865853	7.71998	0.157081	0.803877	0	0	0	0	0	0	0	0	0	0	0	0	0	0	0	35.88	53.32	14.27	65.09	20.25	86.76	105.79	32.12	41.3	236.88	69.166	0.948192
serpine3	ENSDARG00000057108	serpin peptidase inhibitor, clade E (nexin, plasminogen activator inhibitor type 1), member 3 [Source:ZFIN;Acc:ZDB-GENE-050309-223]	protein_coding	2.93174	-0.0892049	-0.0856982	0.978594	0.00939725	2.93174	0.977159	0.010035	0	0	0	0	0	0	0	0	0	0	0	0	0	0	0	3.2	4.22	0.61	1.18	1.25	0.7	5.35	1.72	7.98	0	2.621	0.972144
slc25a1a	ENSDARG00000057110	solute carrier family 25 (mitochondrial carrier; citrate transporter), member 1a [Source:ZFIN;Acc:ZDB-GENE-040426-1172]	protein_coding	3.21464	1.79945	1.55343	0.350014	0.455915	3.21464	0.378289	0.422176	0	0	0	0	0	0	0	0	0	0	0	0	0	0	0	0.14	3.93	0	0	0.24	2.83	0.18	10.67	3.62	2.51	2.412	1.37254
gpr25	ENSDARG00000057112	G protein-coupled receptor 25 [Source:ZFIN;Acc:ZDB-GENE-141216-12]	protein_coding	0	0	0	0	0	0	0	0	0	0	0	0	0	0	0	0	0	0	0	0	0	0	0	0	0	0	1.73	0	9.48	0	0	0	0	1.121	2.66454
c6	ENSDARG00000057113	complement component 6 [Source:ZFIN;Acc:ZDB-GENE-040426-1358]	protein_coding	10.311	-1.42201	-2.81676	0.0423709	1.37293	10.311	0.0529253	1.27634	0	0	0	0	0	0	0	0	0	0	0	0	0	0	0	311.11	559.35	840.25	512.09	718.16	194.27	296.47	154.99	97.39	149.19	383.327	0.676752
hpf1	ENSDARG00000057114	histone PARylation factor 1 [Source:ZFIN;Acc:ZDB-GENE-030131-740]	protein_coding	3.47853	0.266068	0.215159	0.940505	0.0266389	3.47853	0.938633	0.0275042	0	0	0	0	0	0	0	0	0	0	0	0	0	0	0	4.98	0	0	0.29	4.74	4.92	2.34	10.55	0.62	0	2.844	1.21712
ghsrb	ENSDARG00000057117	growth hormone secretagogue receptor b [Source:ZFIN;Acc:ZDB-GENE-090327-1]	protein_coding	0	0	0	0	0	0	0	0	0	0	0	0	0	0	0	0	0	0	0	0	0	0	0	0	0	0	0	0	4.3	0	0	1.15	0	0.545	0
asb7	ENSDARG00000006494	ankyrin repeat and SOCS box containing 7 [Source:ZFIN;Acc:ZDB-GENE-040426-2429]	protein_coding	3.65163	-0.599138	-0.64779	0.767138	0.115126	3.65163	0.765661	0.115963	0	0	0	0	0	0	0	0	0	0	0	0	0	0	0	0.41	1.13	0.07	0.96	3.05	0.67	0.12	1.39	1.22	0.63	0.965	0
C7	ENSDARG00000057121	si:dkey-246j23.5 [Source:ZFIN;Acc:ZDB-GENE-091111-2]	protein_coding	4.12	-1.16362	-1.59302	0.333579	0.476801	4.12	0.347119	0.459521	0	0	0	0	0	0	0	0	0	0	0	0	0	0	0	5.17	3.84	3.37	0.81	5.54	1.41	3.25	0.97	2.42	1.04	2.782	0.625047
pld1b	ENSDARG00000057125	phospholipase D1b [Source:ZFIN;Acc:ZDB-GENE-070510-3]	protein_coding	8.48662	-0.794012	-1.26852	0.477063	0.321424	8.48662	0.484117	0.315049	0	0	0	0	0	0	0	0	0	0	0	0	0	0	0	32.04	103.18	32.91	43.29	16.08	20.88	8.86	16.09	26.9	49.62	34.985	0.774516
hadhaa	ENSDARG00000057128	hydroxyacyl-CoA dehydrogenase/3-ketoacyl-CoA thiolase/enoyl-CoA hydratase (trifunctional protein), alpha subunit a [Source:ZFIN;Acc:ZDB-GENE-031222-5]	protein_coding	7.03086	-0.0127916	-0.0209107	0.994677	0.00231789	7.03086	0.993854	0.0026776	0	0	0	0	0	0	0	0	0	0	0	0	0	0	0	23.54	25.61	22.72	9.45	13.71	11.41	14	12.98	15.46	42.81	19.169	0.520323
zgc:174164	ENSDARG00000057138	zgc:174164 [Source:ZFIN;Acc:ZDB-GENE-030131-4971]	protein_coding	1.77424	-1.20447	-0.987078	0.610184	0.214539	0	0	0	0	0	0	0	0	0	0	0	0	0	0	0	0	0	0	0.59	0.35	0	1.59	0.91	0.18	0	1.07	0.12	0.13	0.494	0
zgc:110045	ENSDARG00000057141	zgc:110045 [Source:ZFIN;Acc:ZDB-GENE-050706-149]	protein_coding	5.17652	-5.30716	-5.68064	1.04733e-06	5.97992	5.17652	4.78511e-05	4.32011	0	0	0	0	0	0	0	0	0	0	0	0	0	0	0	41.31	7.84	14.45	22.33	11.05	1.82	0	0.49	0	0	9.929	1.34924
zgc:194252	ENSDARG00000057142	zgc:194252 [Source:ZFIN;Acc:ZDB-GENE-081022-86]	protein_coding	4.94313	-0.970534	-1.05862	0.576452	0.239237	4.94313	0.582449	0.234742	0	0	0	0	0	0	0	0	0	0	0	0	0	0	0	24.93	11.23	8.04	55.75	24.15	10.59	0	9.28	8.09	31.23	18.329	0.887782
nradd	ENSDARG00000057143	neurotrophin receptor associated death domain [Source:ZFIN;Acc:ZDB-GENE-030131-2537]	protein_coding	2.35636	-0.391644	-0.296087	0.910132	0.0408955	2.35636	0.907702	0.0420568	0	0	0	0	0	0	0	0	0	0	0	0	0	0	0	0.19	0	8.44	0.81	0	0.4	2.26	0	0.29	3.57	1.596	1.67801
mocos	ENSDARG00000057148	molybdenum cofactor sulfurase [Source:ZFIN;Acc:ZDB-GENE-050327-94]	processed_transcript	5.95003	-2.91147	-3.20576	0.0159678	1.79675	5.95003	0.0342256	1.46565	0	0	0	0	0	0	0	0	0	0	0	0	0	0	0	4.11	18.22	16.04	71.57	2.15	0.36	2.95	6.77	0	0.52	12.269	1.77798
prep	ENSDARG00000057151	prolyl endopeptidase [Source:ZFIN;Acc:ZDB-GENE-050522-14]	protein_coding	5.6087	0.0237937	0.0323214	0.992433	0.00329864	5.6087	0.991745	0.00359993	0	0	0	0	0	0	0	0	0	0	0	0	0	0	0	5.84	8.72	17.16	6.42	2.94	24.67	2.65	18.77	4.57	1.34	9.308	0.861492
ankrd29	ENSDARG00000057159	ankyrin repeat domain 29 [Source:ZFIN;Acc:ZDB-GENE-050208-655]	protein_coding	2.74352	2.12207	1.55313	0.350124	0.455778	2.74352	0.394158	0.40433	0	0	0	0	0	0	0	0	0	0	0	0	0	0	0	0	0	0	2.01	0	0	0.41	6.86	1.18	7.36	1.782	1.62076
rtn1a	ENSDARG00000006497	reticulon 1a [Source:ZFIN;Acc:ZDB-GENE-030131-2426]	protein_coding	9.92396	1.96803	5.23377	9.25904e-06	5.03343	9.92396	3.42404e-05	4.46546	0	0	0	0	0	0	0	0	0	0	0	0	0	0	0	51.77	50.15	124.09	143.47	62.51	274.94	292.51	220.52	220.1	366.14	180.62	0.61523
c13h10orf11	ENSDARG00000057166	c13h10orf11 homolog (H. sapiens) [Source:ZFIN;Acc:ZDB-GENE-050522-285]	protein_coding	5.71966	-1.70644	-1.87444	0.230613	0.637116	5.71966	0.259279	0.586232	0	0	0	0	0	0	0	0	0	0	0	0	0	0	0	19.83	44.71	2.7	25.01	51.46	19.17	1.61	21.76	6.35	0	19.26	0.923547
eif4g2b	ENSDARG00000057167	eukaryotic translation initiation factor 4, gamma 2b [Source:ZFIN;Acc:ZDB-GENE-030131-6550]	protein_coding	8.68038	0.046825	0.08988	0.977785	0.00975675	8.68038	0.97693	0.0101367	0	0	0	0	0	0	0	0	0	0	0	0	0	0	0	39.19	46.73	20.22	66.32	43.27	76.82	68.93	20.7	53.33	26.22	46.173	0.438671
abca4a	ENSDARG00000057169	ATP-binding cassette, sub-family A (ABC1), member 4a [Source:ZFIN;Acc:ZDB-GENE-050517-3]	protein_coding	0	0	0	0	0	0	0	0	0	0	0	0	0	0	0	0	0	0	0	0	0	0	0	0.42	0.09	0	0.48	0	0.55	0.04	0	0	0.2	0.178	0
ifit8	ENSDARG00000057173	interferon-induced protein with tetratricopeptide repeats 8 [Source:ZFIN;Acc:ZDB-GENE-051127-17]	protein_coding	3.6113	-0.959954	-0.671134	0.75652	0.12118	3.6113	0.758661	0.119952	0	0	0	0	0	0	0	0	0	0	0	0	0	0	0	0	2.48	0	13.87	2.16	9.26	0	0	0	0	2.777	1.74699
il17c	ENSDARG00000057180	interleukin 17c [Source:ZFIN;Acc:ZDB-GENE-061031-5]	protein_coding	2.38495	-0.136183	-0.111886	0.973052	0.0118641	2.38495	0.971882	0.0123866	0	0	0	0	0	0	0	0	0	0	0	0	0	0	0	1	7.34	2.26	0	13.32	22.34	0	1.94	6.91	0.78	5.589	1.30153
zgc:55781	ENSDARG00000057184	zgc:55781 [Source:ZFIN;Acc:ZDB-GENE-030131-4704]	protein_coding	4.62146	-0.731273	-0.601411	0.78673	0.104174	4.62146	0.78519	0.105025	0	0	0	0	0	0	0	0	0	0	0	0	0	0	0	8.36	0.2	0	30.64	0	1.53	0.19	13.78	1.31	6.11	6.212	1.56826
nmt1b	ENSDARG00000057206	N-myristoyltransferase 1b [Source:ZFIN;Acc:ZDB-GENE-081222-3]	protein_coding	1.85293	-2.39371	-1.743	0.275921	0.559216	0	0	0	0	0	0	0	0	0	0	0	0	0	0	0	0	0	0	7.06	1.16	0	0.36	0	0.35	0	0.43	0.25	0	0.961	0
plppr5a	ENSDARG00000057209	phospholipid phosphatase related 5a [Source:ZFIN;Acc:ZDB-GENE-070705-281]	protein_coding	4.19769	-1.13647	-0.881353	0.659198	0.180984	4.19769	0.665288	0.17699	0	0	0	0	0	0	0	0	0	0	0	0	0	0	0	3.85	0	0	13.6	1.21	1.05	0	0	1.87	3.36	2.494	1.66363
has3	ENSDARG00000057210	hyaluronan synthase 3 [Source:ZFIN;Acc:ZDB-GENE-021118-1]	protein_coding	5.71717	-1.0872	-0.996182	0.605784	0.217682	5.71717	0.613097	0.212471	0	0	0	0	0	0	0	0	0	0	0	0	0	0	0	0.28	9.64	0	7.03	19.79	3.44	4.7	0.43	1.93	0	4.724	1.31772
tbc1d15	ENSDARG00000057218	TBC1 domain family, member 15 [Source:ZFIN;Acc:ZDB-GENE-041111-251]	protein_coding	5.66725	-0.0110691	-0.0169204	0.995212	0.00208418	5.66725	0.994498	0.00239615	0	0	0	0	0	0	0	0	0	0	0	0	0	0	0	6.65	19.87	2.35	14.72	4.45	3.6	11.74	16.91	9.73	7.94	9.796	0.60477
cyp2x10.2	ENSDARG00000006501	cytochrome P450, family 2, subfamily X, polypeptide 10.2 [Source:ZFIN;Acc:ZDB-GENE-060818-12]	protein_coding	5.99298	-2.18376	-2.96282	0.0298576	1.52494	5.99298	0.0450837	1.34598	0	0	0	0	0	0	0	0	0	0	0	0	0	0	0	38.84	39.93	33.04	17.09	21.02	3.98	1.65	2.42	13.83	6.95	17.875	0.833409
si:dkey-222b8.4	ENSDARG00000057227	si:dkey-222b8.4 [Source:ZFIN;Acc:ZDB-GENE-060503-438]	protein_coding	5.63453	-0.806227	-0.642432	0.769761	0.113644	5.63453	0.7688	0.114187	0	0	0	0	0	0	0	0	0	0	0	0	0	0	0	0	0	1.69	8.42	25.22	16.1	0.85	9.65	0.49	0	6.242	1.38584
nceh1b.2	ENSDARG00000057230	neutral cholesterol ester hydrolase 1b, tandem duplicate 2 [Source:ZFIN;Acc:ZDB-GENE-161207-1]	protein_coding	0	0	0	0	0	0	0	0	0	0	0	0	0	0	0	0	0	0	0	0	0	0	0	0	0	0.24	1.37	0	0.68	2.12	1.24	0	0.25	0.59	0
rorca	ENSDARG00000057231	RAR-related orphan receptor C a [Source:ZFIN;Acc:ZDB-GENE-990415-250]	protein_coding	6.81902	-1.52829	-1.82722	0.247796	0.605906	6.81902	0.271312	0.566531	0	0	0	0	0	0	0	0	0	0	0	0	0	0	0	28.37	74.52	49.56	19.26	14.2	11	8.14	15.88	28.24	0	24.917	0.888914
chtopa	ENSDARG00000057234	chromatin target of PRMT1a [Source:ZFIN;Acc:ZDB-GENE-030131-210]	protein_coding	9.0637	-0.530372	-1.19371	0.51161	0.291061	9.0637	0.514024	0.289017	0	0	0	0	0	0	0	0	0	0	0	0	0	0	0	103.91	125.92	212.18	151.38	126.37	137.97	157.7	189.05	124.28	51.39	138.015	0.322306
si:dkey-30k6.5	ENSDARG00000057238	si:dkey-30k6.5 [Source:ZFIN;Acc:ZDB-GENE-091204-299]	protein_coding	5.24306	0.785049	0.740601	0.726268	0.138903	5.24306	0.726412	0.138817	0	0	0	0	0	0	0	0	0	0	0	0	0	0	0	0.79	0.55	0	0.5	13.57	6.47	2.37	7.84	1.29	15.6	4.898	1.17754
tph2	ENSDARG00000057239	tryptophan hydroxylase 2 (tryptophan 5-monooxygenase) [Source:ZFIN;Acc:ZDB-GENE-040624-4]	protein_coding	4.30678	-1.83165	-1.87714	0.229682	0.638873	4.30678	0.261749	0.582114	0	0	0	0	0	0	0	0	0	0	0	0	0	0	0	9.71	8.66	1.5	12.95	1.61	0.73	0.33	7.47	1.33	0	4.429	1.07462
tnfsf10	ENSDARG00000057241	tumor necrosis factor (ligand) superfamily, member 10 [Source:ZFIN;Acc:ZDB-GENE-040718-335]	protein_coding	3.26048	0.0809196	0.0647355	0.983674	0.00714892	3.26048	0.982788	0.00754012	0	0	0	0	0	0	0	0	0	0	0	0	0	0	0	0.69	4.39	0	1.16	4.47	3.46	0.18	0	0	7.45	2.18	1.19479
im:7138535	ENSDARG00000057245	im:7138535 [Source:ZFIN;Acc:ZDB-GENE-041111-49]	protein_coding	4.49555	0.609352	0.474594	0.842763	0.0742944	4.49555	0.840226	0.075604	0	0	0	0	0	0	0	0	0	0	0	0	0	0	0	0	24.3	0	0	2.05	11.55	2.33	19.81	12.78	0	7.282	1.26111
sclt1	ENSDARG00000057248	sodium channel and clathrin linker 1 [Source:ZFIN;Acc:ZDB-GENE-030131-3278]	protein_coding	5.37415	-0.0309734	-0.0328701	0.992433	0.00329864	5.37415	0.991189	0.00384352	0	0	0	0	0	0	0	0	0	0	0	0	0	0	0	8.86	29.05	3.83	2	1.14	11.57	25.7	6.71	1.41	0.16	9.043	1.14566
zmynd11	ENSDARG00000057249	zinc finger, MYND-type containing 11 [Source:ZFIN;Acc:ZDB-GENE-050522-301]	protein_coding	8.3178	-1.11091	-2.02555	0.184356	0.734342	8.3178	0.200379	0.698147	0	0	0	0	0	0	0	0	0	0	0	0	0	0	0	34.92	64.6	150.29	56.29	46.52	63.52	18.03	40.99	16.74	103.6	59.55	0.683348
pip5k1bb	ENSDARG00000006508	phosphatidylinositol-4-phosphate 5-kinase, type I, beta b [Source:ZFIN;Acc:ZDB-GENE-040912-141]	protein_coding	4.82077	-3.10765	-3.26002	0.0137397	1.86202	4.82077	0.0312438	1.50524	0	0	0	0	0	0	0	0	0	0	0	0	0	0	0	4.91	4.4	0.93	27.43	2.3	0.38	0.71	0	0.41	1.82	4.329	1.91536
pimr141	ENSDARG00000057253	Pim proto-oncogene, serine/threonine kinase, related 141 [Source:ZFIN;Acc:ZDB-GENE-070912-462]	protein_coding	0	0	0	0	0	0	0	0	0	0	0	0	0	0	0	0	0	0	0	0	0	0	0	0	0	0	0.83	1.87	1.64	5.09	3.93	0	0.5	1.386	1.30111
emc1	ENSDARG00000057255	ER membrane protein complex subunit 1 [Source:ZFIN;Acc:ZDB-GENE-060810-98]	protein_coding	6.60214	0.442652	0.604274	0.785677	0.104756	6.60214	0.782569	0.106478	0	0	0	0	0	0	0	0	0	0	0	0	0	0	0	15.13	11.39	0.91	9.72	2	9.67	21.38	21.14	14.33	4.4	11.007	0.655583
si:dkey-91i10.3	ENSDARG00000057262	si:dkey-91i10.3 [Source:ZFIN;Acc:ZDB-GENE-081105-124]	protein_coding	5.34164	0.414826	0.451781	0.850592	0.0702785	5.34164	0.847425	0.0718989	0	0	0	0	0	0	0	0	0	0	0	0	0	0	0	7.37	9.71	4.11	13.1	0	14.23	0.61	5.06	14.27	14.09	8.255	0.683218
zgc:173729	ENSDARG00000057263	zgc:173729 [Source:ZFIN;Acc:ZDB-GENE-071004-64]	protein_coding	2.02947	-3.07008	-2.34797	0.107463	0.96874	0	0	0	0	0	0	0	0	0	0	0	0	0	0	0	0	0	0	3.85	3.67	0	0.42	3.2	0	0	0.52	0.33	0	1.199	1.38199
pimr52	ENSDARG00000057265	Pim proto-oncogene, serine/threonine kinase, related 52 [Source:ZFIN;Acc:ZDB-GENE-070912-460]	protein_coding	0	0	0	0	0	0	0	0	0	0	0	0	0	0	0	0	0	0	0	0	0	0	0	0	0.29	0	0	0	0	0	1.25	0	0	0.154	0
slc30a9	ENSDARG00000057272	solute carrier family 30 (zinc transporter), member 9 [Source:ZFIN;Acc:ZDB-GENE-040724-254]	protein_coding	5.11835	0.46251	0.665198	0.758773	0.119888	5.11835	0.756461	0.121214	0	0	0	0	0	0	0	0	0	0	0	0	0	0	0	12.48	16.69	8.84	3.19	4.28	27.34	13.61	5.19	10.84	3.96	10.642	0.70127
alox5a	ENSDARG00000057273	arachidonate 5-lipoxygenase a [Source:ZFIN;Acc:ZDB-GENE-090311-47]	protein_coding	4.86171	-2.1143	-2.478	0.0854344	1.06837	4.86171	0.112923	0.947219	0	0	0	0	0	0	0	0	0	0	0	0	0	0	0	10.77	12.42	30.93	3.72	0.91	3.69	0.98	6.76	8.22	1.21	7.961	1.13678
iqca1	ENSDARG00000057276	IQ motif containing with AAA domain 1 [Source:ZFIN;Acc:ZDB-GENE-050208-768]	protein_coding	2.71258	1.65154	1.40887	0.412915	0.384139	2.71258	0.439069	0.357467	0	0	0	0	0	0	0	0	0	0	0	0	0	0	0	0.08	0.45	0	1.17	0.29	2.55	5.45	0	0.12	4.71	1.482	1.38837
pimr54	ENSDARG00000057284	Pim proto-oncogene, serine/threonine kinase, related 54 [Source:ZFIN;Acc:ZDB-GENE-070912-425]	protein_coding	0	0	0	0	0	0	0	0	0	0	0	0	0	0	0	0	0	0	0	0	0	0	0	0	0	0	0.42	0	0.47	0	0	1.73	0	0.262	0
swap70b	ENSDARG00000057286	SWAP switching B-cell complex 70b subunit 70b [Source:ZFIN;Acc:ZDB-GENE-030131-3587]	protein_coding	5.35584	-1.20512	-1.21575	0.500662	0.300455	5.35584	0.511982	0.290745	0	0	0	0	0	0	0	0	0	0	0	0	0	0	0	8.47	4.92	90.09	9.52	3.46	10.49	1.24	12.07	20.41	0	16.067	1.66064
her6	ENSDARG00000006514	hairy-related 6 [Source:ZFIN;Acc:ZDB-GENE-980526-144]	protein_coding	9.08979	-0.59263	-1.11428	0.548922	0.26049	9.08979	0.55196	0.258093	0	0	0	0	0	0	0	0	0	0	0	0	0	0	0	101.25	179.9	213.25	411.89	249.58	99.86	107.24	191.4	249.08	189.24	199.269	0.469907
slc25a16	ENSDARG00000057287	solute carrier family 25 (mitochondrial carrier; Graves disease autoantigen), member 16 [Source:ZFIN;Acc:ZDB-GENE-030131-3299]	protein_coding	4.14154	0.711243	0.652531	0.765001	0.116338	4.14154	0.763504	0.117189	0	0	0	0	0	0	0	0	0	0	0	0	0	0	0	4.28	8.38	1.95	0.94	0.8	6.18	19.44	0	0	6.16	4.813	1.23166
cbln1	ENSDARG00000057296	cerebellin 1 precursor [Source:ZFIN;Acc:ZDB-GENE-040718-226]	protein_coding	4.85372	0.470757	0.458566	0.848185	0.0715095	4.85372	0.845428	0.0729231	0	0	0	0	0	0	0	0	0	0	0	0	0	0	0	0	1.27	14.75	18.07	1.93	20.93	1.79	13.59	1.13	18.4	9.186	0.940244
pbdc1	ENSDARG00000057299	polysaccharide biosynthesis domain containing 1 [Source:ZFIN;Acc:ZDB-GENE-040718-459]	protein_coding	3.68253	0.184681	0.181758	0.951124	0.021763	3.68253	0.949118	0.0226796	0	0	0	0	0	0	0	0	0	0	0	0	0	0	0	4.35	5.32	3.94	0	7.45	2.59	3.24	2.11	16.58	0.55	4.613	1.02779
galnt7	ENSDARG00000057303	UDP-N-acetyl-alpha-D-galactosamine: polypeptide N-acetylgalactosaminyltransferase 7 [Source:ZFIN;Acc:ZDB-GENE-050522-284]	protein_coding	6.6717	-0.145689	-0.163919	0.957413	0.0189007	6.6717	0.955392	0.0198183	0	0	0	0	0	0	0	0	0	0	0	0	0	0	0	15.18	149.7	40.83	28.87	5.56	43.26	50.98	23.41	18.68	0	37.647	1.13273
rwdd3	ENSDARG00000057315	RWD domain containing 3 [Source:ZFIN;Acc:ZDB-GENE-040426-1723]	unprocessed_pseudogene	3.89155	-2.44851	-1.86348	0.234298	0.630232	3.89155	0.290923	0.536222	0	0	0	0	0	0	0	0	0	0	0	0	0	0	0	10.21	0	20.1	0	8.34	3.87	0	0	1.38	0	4.39	1.52234
nexn	ENSDARG00000057317	nexilin (F actin binding protein) [Source:ZFIN;Acc:ZDB-GENE-041114-92]	protein_coding	5.57471	-2.36984	-4.06923	0.00109742	2.95963	5.57471	0.00257509	2.58921	0	0	0	0	0	0	0	0	0	0	0	0	0	0	0	8.99	36.31	20.8	18.3	21.02	8.87	2.49	9.93	2.87	18.29	14.787	0.694178
tut1	ENSDARG00000057321	terminal uridylyl transferase 1, U6 snRNA-specific [Source:ZFIN;Acc:ZDB-GENE-050706-68]	protein_coding	0	0	0	0	0	0	0	0	0	0	0	0	0	0	0	0	0	0	0	0	0	0	0	0.36	0.99	0.13	0.19	1.3	21.68	0	0	0	0	2.465	2.74517
tmem47	ENSDARG00000057322	transmembrane protein 47 [Source:ZFIN;Acc:ZDB-GENE-040426-2644]	protein_coding	7.73388	0.457787	0.698149	0.745338	0.127647	7.73388	0.743481	0.12873	0	0	0	0	0	0	0	0	0	0	0	0	0	0	0	2.81	8.26	26.78	14.58	30.37	11.24	48.29	48.1	14.4	18.57	22.34	0.709572
e2f8	ENSDARG00000057323	E2F transcription factor 8 [Source:ZFIN;Acc:ZDB-GENE-041111-260]	protein_coding	4.15342	-2.20774	-2.19548	0.140055	0.8537	4.15342	0.177304	0.751282	0	0	0	0	0	0	0	0	0	0	0	0	0	0	0	0.46	5.94	8.43	2.54	2.06	0.28	0	7.32	0.6	0.71	2.834	1.12488
cth1	ENSDARG00000057328	cysteine three histidine 1 [Source:ZFIN;Acc:ZDB-GENE-990806-20]	protein_coding	0	0	0	0	0	0	0	0	0	0	0	0	0	0	0	0	0	0	0	0	0	0	0	0	0	0	0	0.92	1.07	0	0	0	0	0.199	0
otop2	ENSDARG00000006522	otopetrin 2 [Source:ZFIN;Acc:ZDB-GENE-050104-2]	protein_coding	6.36296	-3.03904	-5.58463	1.72972e-06	5.76202	6.36296	1.57426e-05	4.80292	0	0	0	0	0	0	0	0	0	0	0	0	0	0	0	35.23	32.45	48.54	15.46	20.51	6.97	2.15	3.22	3.38	3.92	17.183	0.959765
kcnk7	ENSDARG00000057331	potassium channel, subfamily K, member 7 [Source:ZFIN;Acc:ZDB-GENE-110304-2]	protein_coding	4.31839	-2.59954	-2.32785	0.111576	0.95243	4.31839	0.156299	0.806043	0	0	0	0	0	0	0	0	0	0	0	0	0	0	0	7.08	1.87	0	10.47	63.45	0.69	3.07	2.18	2.54	0	9.135	2.1201
cmasa	ENSDARG00000057334	cytidine monophosphate N-acetylneuraminic acid synthetase a [Source:ZFIN;Acc:ZDB-GENE-050420-277]	protein_coding	6.09734	-0.288015	-0.479809	0.840307	0.0755622	6.09734	0.836853	0.0773509	0	0	0	0	0	0	0	0	0	0	0	0	0	0	0	17.79	33.12	28.96	12.77	11.99	27.98	12.78	28.13	3.73	24.62	20.187	0.478955
slc25a29	ENSDARG00000057352	solute carrier family 25 (mitochondrial carnitine/acylcarnitine carrier), member 29 [Source:ZFIN;Acc:ZDB-GENE-050913-70]	protein_coding	0	0	0	0	0	0	0	0	0	0	0	0	0	0	0	0	0	0	0	0	0	0	0	9.65	4.92	0	2.29	0.49	4.38	2.66	2.07	7.97	32.09	6.652	1.42101
ehbp1l1a	ENSDARG00000057353	EH domain binding protein 1-like 1a [Source:ZFIN;Acc:ZDB-GENE-080917-27]	protein_coding	7.8336	-1.86638	-2.96645	0.0296147	1.52849	7.8336	0.042019	1.37655	0	0	0	0	0	0	0	0	0	0	0	0	0	0	0	45.27	30.88	8.42	56.45	20.03	4.34	12.33	1.79	25.42	3.97	20.89	0.893246
elovl8b	ENSDARG00000057365	ELOVL fatty acid elongase 8b [Source:ZFIN;Acc:ZDB-GENE-050522-453]	protein_coding	5.02706	-0.749049	-0.735577	0.728274	0.137705	5.02706	0.728484	0.13758	0	0	0	0	0	0	0	0	0	0	0	0	0	0	0	0.67	29.92	3.39	15.49	29.81	3.41	5.22	44.01	2.51	1.42	13.585	1.14413
rps8b	ENSDARG00000057368	ribosomal protein S8b [Source:ZFIN;Acc:ZDB-GENE-050522-202]	protein_coding	3.57793	1.54191	1.51746	0.365417	0.437211	3.57793	0.387615	0.411599	0	0	0	0	0	0	0	0	0	0	0	0	0	0	0	0.44	2.16	0.97	2.81	3.58	0.92	19.66	0	9.2	6.17	4.591	1.31055
sfxn3	ENSDARG00000057374	sideroflexin 3 [Source:ZFIN;Acc:ZDB-GENE-070112-2092]	protein_coding	4.03229	1.14848	1.18288	0.51676	0.286711	4.03229	0.525853	0.279135	0	0	0	0	0	0	0	0	0	0	0	0	0	0	0	0.84	5.83	0.99	2.13	3.94	10.55	23.91	2.99	2.75	0	5.393	1.33195
fam213aa	ENSDARG00000057378	family with sequence similarity 213, member Aa [Source:ZFIN;Acc:ZDB-GENE-030131-2459]	protein_coding	5.21589	-0.916682	-1.28218	0.47073	0.327228	5.21589	0.478915	0.319742	0	0	0	0	0	0	0	0	0	0	0	0	0	0	0	25.26	33.74	40.53	12.96	5.34	5.35	18.38	2.16	15.73	18.09	17.754	0.704845
lrrc31	ENSDARG00000057392	leucine rich repeat containing 31 [Source:ZFIN;Acc:ZDB-GENE-091204-286]	protein_coding	1.84693	-0.0275966	-0.0229634	0.994245	0.00250666	0	0	0	0	0	0	0	0	0	0	0	0	0	0	0	0	0	0	1.24	3	0	0.76	0.25	1.88	0	2.1	0.75	3.99	1.397	0.957065
rab33a	ENSDARG00000057394	RAB33A, member RAS oncogene family [Source:ZFIN;Acc:ZDB-GENE-060825-283]	protein_coding	4.29439	0.422997	0.378612	0.87864	0.0561892	4.29439	0.876201	0.0573961	0	0	0	0	0	0	0	0	0	0	0	0	0	0	0	0.07	0.09	0	7.61	1.19	1.52	1.2	0.67	3.13	5.66	2.114	1.22831
supt6h	ENSDARG00000006524	SPT6 homolog, histone chaperone [Source:ZFIN;Acc:ZDB-GENE-030131-7949]	protein_coding	8.21699	-0.330603	-0.707552	0.741641	0.129807	8.21699	0.739578	0.131016	0	0	0	0	0	0	0	0	0	0	0	0	0	0	0	11.33	14.91	20.56	27.53	26.67	24.33	11.9	18.02	24.97	12.46	19.268	0.331442
SSBP2	ENSDARG00000057395	si:ch211-130m23.3 [Source:ZFIN;Acc:ZDB-GENE-060531-14]	protein_coding	2.8775	2.05749	1.85736	0.236404	0.626345	2.8775	0.268403	0.571213	0	0	0	0	0	0	0	0	0	0	0	0	0	0	0	1.83	3.26	0	0	0	12.48	2.72	5.96	9.26	1.62	3.713	1.14671
CR847953.1	ENSDARG00000057403		processed_transcript	9.52195	-1.97215	-3.96569	0.00160348	2.79494	9.52195	0.00322233	2.49183	0	0	0	0	0	0	0	0	0	0	0	0	0	0	0	439.72	520.05	711.21	297.25	280.1	183.81	286.33	98.42	76.47	37.27	293.063	0.728542
CABZ01067232.1	ENSDARG00000057408		protein_coding	0	0	0	0	0	0	0	0	0	0	0	0	0	0	0	0	0	0	0	0	0	0	0	0	0	0	0	16.38	1.36	0	2.21	0	3.69	2.364	2.15127
rxfp3	ENSDARG00000057410	relaxin/insulin-like family peptide receptor 3 [Source:ZFIN;Acc:ZDB-GENE-080723-67]	protein_coding	0	0	0	0	0	0	0	0	0	0	0	0	0	0	0	0	0	0	0	0	0	0	0	0	0	0	0.41	0	1.64	0	0	2.04	0	0.409	0
phb	ENSDARG00000057414	prohibitin [Source:ZFIN;Acc:ZDB-GENE-030131-6577]	protein_coding	5.99482	1.27235	1.5102	0.368365	0.433721	5.99482	0.385002	0.414537	0	0	0	0	0	0	0	0	0	0	0	0	0	0	0	15.85	10.66	8.24	0.63	6.67	2.48	53.84	10.91	46.18	8.92	16.438	1.11284
nudt13	ENSDARG00000057417	nudix (nucleoside diphosphate linked moiety X)-type motif 13 [Source:ZFIN;Acc:ZDB-GENE-040724-60]	protein_coding	3.71448	0.363075	0.301943	0.908035	0.0418975	3.71448	0.905202	0.0432546	0	0	0	0	0	0	0	0	0	0	0	0	0	0	0	0.72	19.06	0.26	0	0	3.02	14.86	8.73	1.07	0.28	4.8	1.45808
slc44a5b	ENSDARG00000057419	solute carrier family 44, member 5b [Source:ZFIN;Acc:ZDB-GENE-081105-4]	protein_coding	6.14525	-0.370318	-0.577482	0.79626	0.0989452	6.14525	0.792996	0.100729	0	0	0	0	0	0	0	0	0	0	0	0	0	0	0	10.39	19.01	4.38	9.48	21.14	11.13	31.02	5.3	3.23	7.6	12.268	0.720235
oard1	ENSDARG00000057426	O-acyl-ADP-ribose deacylase 1 [Source:ZFIN;Acc:ZDB-GENE-050522-480]	protein_coding	0	0	0	0	0	0	0	0	0	0	0	0	0	0	0	0	0	0	0	0	0	0	0	0.16	0	0	0	0	0.12	2.92	0	0	0	0.32	0
sv2ba	ENSDARG00000057427	synaptic vesicle glycoprotein 2Ba [Source:ZFIN;Acc:ZDB-GENE-070209-134]	protein_coding	3.44594	-1.31089	-1.02779	0.59148	0.22806	3.44594	0.602694	0.219903	0	0	0	0	0	0	0	0	0	0	0	0	0	0	0	0	0	0.61	1.1	4.89	2.51	0	0.13	0.15	0.16	0.955	0
arg1	ENSDARG00000057429	arginase 1 [Source:ZFIN;Acc:ZDB-GENE-040724-181]	protein_coding	0	0	0	0	0	0	0	0	0	0	0	0	0	0	0	0	0	0	0	0	0	0	0	0	0	0	0	0	0	0	0	2.45	1.28	0.373	0
fn1b	ENSDARG00000006526	fibronectin 1b [Source:ZFIN;Acc:ZDB-GENE-030131-6545]	protein_coding	11.9479	-0.677888	-1.53466	0.358291	0.445765	11.9479	0.367661	0.434553	0	0	0	0	0	0	0	0	0	0	0	0	0	0	0	237.61	290.8	396.83	174.77	543.17	106.23	270.24	180.29	282.68	139.43	262.205	0.496818
st6galnac5b	ENSDARG00000057433	ST6 (alpha-N-acetyl-neuraminyl-2,3-beta-galactosyl-1,3)-N-acetylgalactosaminide alpha-2,6-sialyltransferase 5b [Source:ZFIN;Acc:ZDB-GENE-040912-25]	protein_coding	5.22314	-1.87207	-1.76205	0.269087	0.570108	5.22314	0.303536	0.51779	0	0	0	0	0	0	0	0	0	0	0	0	0	0	0	6.04	3.66	56.01	0.7	1.19	2.07	4.74	12.59	2.39	0	8.939	1.89439
amacr	ENSDARG00000057435	alpha-methylacyl-CoA racemase [Source:ZFIN;Acc:ZDB-GENE-050522-484]	protein_coding	3.04982	0.0668619	0.0550692	0.986171	0.00604795	3.04982	0.985659	0.00627337	0	0	0	0	0	0	0	0	0	0	0	0	0	0	0	0	4.26	0.53	8.4	0	7.55	4.95	1.84	1.88	0	2.941	1.08071
phf1	ENSDARG00000057439	PHD finger protein 1 [Source:ZFIN;Acc:ZDB-GENE-100922-277]	protein_coding	0	0	0	0	0	0	0	0	0	0	0	0	0	0	0	0	0	0	0	0	0	0	0	0	0	0	1.45	0	0	0	0	0.94	0	0.239	0
si:dkey-228d14.5	ENSDARG00000057440	si:dkey-228d14.5 [Source:ZFIN;Acc:ZDB-GENE-090313-252]	protein_coding	2.54519	-1.72642	-1.37408	0.430316	0.366212	2.54519	0.456479	0.340579	0	0	0	0	0	0	0	0	0	0	0	0	0	0	0	2.84	9.61	0.23	0.33	0.85	0	0	2	0	0.97	1.683	1.74829
ston2	ENSDARG00000057452	stonin 2 [Source:ZFIN;Acc:ZDB-GENE-050913-137]	protein_coding	5.58926	-2.60233	-3.40345	0.00917521	2.03738	5.58926	0.0180498	1.74353	0	0	0	0	0	0	0	0	0	0	0	0	0	0	0	15.3	9.51	4.58	2.17	2.12	1.85	2.61	0.62	0.73	0.15	3.964	1.21495
ppp3ccb	ENSDARG00000057456	protein phosphatase 3, catalytic subunit, gamma isozyme, b [Source:ZFIN;Acc:ZDB-GENE-070112-1102]	protein_coding	7.07884	-0.147852	-0.259151	0.924055	0.0343023	7.07884	0.921681	0.0354195	0	0	0	0	0	0	0	0	0	0	0	0	0	0	0	20.96	33.71	42.76	49.23	4.72	24.56	26.39	28.05	29.48	25.98	28.584	0.422074
crygm2d13	ENSDARG00000057460	crystallin, gamma M2d13 [Source:ZFIN;Acc:ZDB-GENE-040718-105]	protein_coding	0	0	0	0	0	0	0	0	0	0	0	0	0	0	0	0	0	0	0	0	0	0	0	55.52	0.92	0	0	0	0	0	0	8.54	0	6.498	2.68225
gfpt1	ENSDARG00000057465	glutamine--fructose-6-phosphate transaminase 1 [Source:ZFIN;Acc:ZDB-GENE-070423-1]	protein_coding	5.9065	-0.11753	-0.116839	0.971943	0.0123593	5.9065	0.970695	0.012917	0	0	0	0	0	0	0	0	0	0	0	0	0	0	0	69.91	5.55	3.39	0	20.04	15.8	19.76	12.29	3.74	49.79	20.027	1.12944
kcnc2	ENSDARG00000057468	potassium voltage-gated channel, Shaw-related subfamily, member 2 [Source:ZFIN;Acc:ZDB-GENE-070410-118]	protein_coding	3.52333	0.445849	0.44869	0.851853	0.0696352	3.52333	0.848706	0.0712429	0	0	0	0	0	0	0	0	0	0	0	0	0	0	0	0.58	4.29	3.53	0.73	8.74	30.24	3.65	10.48	9.03	0	7.127	1.2544
lrrc28	ENSDARG00000057477	leucine rich repeat containing 28 [Source:ZFIN;Acc:ZDB-GENE-061128-1]	protein_coding	5.0349	1.37979	2.09235	0.166266	0.779197	5.0349	0.185421	0.731841	0	0	0	0	0	0	0	0	0	0	0	0	0	0	0	0.97	1.34	2.52	2.95	0.19	6.68	5.61	7.53	3.29	2.4	3.348	0.739136
si:ch211-247n2.1	ENSDARG00000001712	si:ch211-247n2.1 [Source:ZFIN;Acc:ZDB-GENE-141216-101]	protein_coding	3.87941	-0.967935	-0.882678	0.658671	0.181332	3.87941	0.661311	0.179594	0	0	0	0	0	0	0	0	0	0	0	0	0	0	0	0	2.89	2.91	2.13	7.1	0.76	0.37	0.92	3.86	0	2.094	1.06045
brd3a	ENSDARG00000006527	bromodomain containing 3a [Source:ZFIN;Acc:ZDB-GENE-030131-6141]	protein_coding	6.36143	0.227141	0.272889	0.919146	0.0366153	6.36143	0.916627	0.0378074	0	0	0	0	0	0	0	0	0	0	0	0	0	0	0	15.66	24.61	0	33.8	28.2	39.79	30.01	40.92	15.85	11.88	24.072	0.544221
hrh2b	ENSDARG00000057479	histamine receptor H2b [Source:ZFIN;Acc:ZDB-GENE-070928-20]	protein_coding	4.45159	-2.94911	-2.48062	0.0849839	1.07066	4.45159	0.135153	0.869174	0	0	0	0	0	0	0	0	0	0	0	0	0	0	0	25.98	13.22	4.35	8.59	0	4.91	0.82	0	0	0	5.787	1.44842
RNF157	ENSDARG00000057481	si:dkey-49c17.3 [Source:ZFIN;Acc:ZDB-GENE-130531-49]	protein_coding	7.25486	3.90362	5.27705	7.73596e-06	5.11149	7.25486	0.000153467	3.81398	0	0	0	0	0	0	0	0	0	0	0	0	0	0	0	4.15	2.95	0.74	0.13	0.23	54.33	29.74	42.55	26.14	24.14	18.51	1.06738
srsf2a	ENSDARG00000057484	serine/arginine-rich splicing factor 2a [Source:ZFIN;Acc:ZDB-GENE-040426-2706]	protein_coding	9.93762	0.270977	0.73464	0.728385	0.137639	9.93762	0.726412	0.138817	0	0	0	0	0	0	0	0	0	0	0	0	0	0	0	358.5	342.57	325.38	341.42	264.79	463.3	432.64	676.71	279.5	635.6	412.041	0.345616
n4bp1	ENSDARG00000057491	nedd4 binding protein 1 [Source:ZFIN;Acc:ZDB-GENE-030131-5538]	protein_coding	9.09444	-1.70064	-3.87122	0.00221541	2.65455	9.09444	0.00385196	2.41432	0	0	0	0	0	0	0	0	0	0	0	0	0	0	0	54.17	125.96	80.09	112.41	62.52	34.6	31.45	47.45	27.79	9.68	58.612	0.641147
stk35l	ENSDARG00000057497	serine/threonine kinase 35, like [Source:ZFIN;Acc:ZDB-GENE-041212-52]	protein_coding	7.54654	-0.437104	-0.628658	0.774804	0.110808	7.54654	0.772238	0.112249	0	0	0	0	0	0	0	0	0	0	0	0	0	0	0	4.96	14.68	3.14	16.19	49.05	21.84	17.59	12.36	8.92	26.49	17.522	0.753355
habp2	ENSDARG00000057498	hyaluronan binding protein 2 [Source:ZFIN;Acc:ZDB-GENE-030131-4721]	protein_coding	2.59816	-0.548348	-0.425274	0.859777	0.0656142	2.59816	0.857415	0.066809	0	0	0	0	0	0	0	0	0	0	0	0	0	0	0	0	4.92	0.41	2.66	0.21	0.3	0.9	4.37	0	0	1.377	1.38066
si:dkey-202g17.3	ENSDARG00000057504	si:dkey-202g17.3 [Source:ZFIN;Acc:ZDB-GENE-131127-371]	protein_coding	0	0	0	0	0	0	0	0	0	0	0	0	0	0	0	0	0	0	0	0	0	0	0	0	0	0	0	0.67	1.36	0	1.26	0	0	0.329	0
mdm4	ENSDARG00000057513	MDM4, p53 regulator [Source:ZFIN;Acc:ZDB-GENE-030131-6872]	protein_coding	8.58453	1.43072	2.36279	0.104932	0.979091	8.58453	0.12437	0.905286	0	0	0	0	0	0	0	0	0	0	0	0	0	0	0	47.51	24.02	26.25	19.38	24.23	72.43	67.5	50.05	31.59	390.31	75.327	1.49011
pcdh1g9	ENSDARG00000057519	protocadherin 1 gamma 9 [Source:ZFIN;Acc:ZDB-GENE-050609-5]	protein_coding	7.62848	0.321644	0.593773	0.78935	0.102731	7.62848	0.786349	0.104385	0	0	0	0	0	0	0	0	0	0	0	0	0	0	0	18.86	9.04	33.65	46.46	13.9	46.28	31.3	46.25	23.95	12.17	28.186	0.523472
mef2ab	ENSDARG00000057527	myocyte enhancer factor 2ab [Source:ZFIN;Acc:ZDB-GENE-120614-2]	protein_coding	4.16815	0.454234	0.405364	0.86781	0.0615754	4.16815	0.865193	0.0628868	0	0	0	0	0	0	0	0	0	0	0	0	0	0	0	0.61	0	20.51	2.94	0	6.62	3.44	3.09	11.99	11.62	6.082	1.10127
C1QTNF6	ENSDARG00000006544	C1q and TNF related 6 [Source:HGNC Symbol;Acc:HGNC:14343]	protein_coding	0	0	0	0	0	0	0	0	0	0	0	0	0	0	0	0	0	0	0	0	0	0	0	0	0	0	2.45	4.82	3.19	1.01	0	0	1.8	1.327	1.28236
itpa	ENSDARG00000057529	inosine triphosphatase (nucleoside triphosphate pyrophosphatase) [Source:ZFIN;Acc:ZDB-GENE-070705-218]	protein_coding	4.70184	-2.09791	-1.90076	0.222523	0.652625	4.70184	0.262025	0.581657	0	0	0	0	0	0	0	0	0	0	0	0	0	0	0	9.29	5.89	14.2	1.78	107.22	18.24	13.2	0	3.1	0	17.292	1.86381
pgap3	ENSDARG00000057531	post-GPI attachment to proteins 3 [Source:ZFIN;Acc:ZDB-GENE-080204-27]	protein_coding	5.09756	0.239607	0.247473	0.928301	0.032311	5.09756	0.925962	0.033407	0	0	0	0	0	0	0	0	0	0	0	0	0	0	0	1.1	3.4	11.28	31.44	0.32	25.4	16.67	25.81	1.63	1.08	11.813	1.02758
crygm2a	ENSDARG00000057536	crystallin, gamma M2a [Source:ZFIN;Acc:ZDB-GENE-050516-9]	protein_coding	0	0	0	0	0	0	0	0	0	0	0	0	0	0	0	0	0	0	0	0	0	0	0	0	2.23	0	0	0	0	0	0	0	0	0.223	0
rpl17	ENSDARG00000057556	ribosomal protein L17 [Source:ZFIN;Acc:ZDB-GENE-030131-8585]	protein_coding	8.58566	-0.188588	-0.316696	0.901312	0.0451249	8.58566	0.898556	0.0464546	0	0	0	0	0	0	0	0	0	0	0	0	0	0	0	250.54	291.86	521.42	396.35	364.04	175	246.86	162.95	314.93	707.59	343.154	0.485579
polr3c	ENSDARG00000057562	polymerase (RNA) III (DNA directed) polypeptide C [Source:ZFIN;Acc:ZDB-GENE-040426-992]	protein_coding	4.10702	-0.0385152	-0.040527	0.989666	0.00451124	4.10702	0.988622	0.00496972	0	0	0	0	0	0	0	0	0	0	0	0	0	0	0	7.46	6.83	1.48	2.94	0	12.78	4.55	3.54	0.4	1.76	4.174	0.94062
nefla	ENSDARG00000057568	neurofilament, light polypeptide a [Source:ZFIN;Acc:ZDB-GENE-091117-1]	protein_coding	0	0	0	0	0	0	0	0	1.95969	0.503646	0.297875	-0.564402	0.993754	0.00272103	2.05055	0.485782	0.313559	-0.571492	0.996445	0.00154684	1.37099	0.999852	6.42015e-05	0	0	0	0.85	0	1.18	0	18.76	1.07	0	2.186	2.67355
pgam2	ENSDARG00000057571	phosphoglycerate mutase 2 (muscle) [Source:ZFIN;Acc:ZDB-GENE-040116-6]	protein_coding	5.96959	-0.49551	-0.522556	0.820935	0.0856911	5.96959	0.818253	0.0871122	0	0	0	0	0	0	0	0	0	0	0	0	0	0	0	22.57	44.77	30.91	71.9	11.41	18.24	0	4.6	77.37	19.31	30.108	0.88687
pnp4a	ENSDARG00000057575	purine nucleoside phosphorylase 4a [Source:ZFIN;Acc:ZDB-GENE-040625-83]	protein_coding	2.97566	-1.64201	-1.28196	0.470858	0.32711	2.97566	0.493942	0.306324	0	0	0	0	0	0	0	0	0	0	0	0	0	0	0	0	1.43	7.78	0	5.85	2.47	0.77	0	1.1	0	1.94	1.40709
mbtps2	ENSDARG00000057577	membrane-bound transcription factor peptidase, site 2 [Source:ZFIN;Acc:ZDB-GENE-030131-6598]	protein_coding	4.49382	0.590986	0.749673	0.722164	0.141364	4.49382	0.721599	0.141704	0	0	0	0	0	0	0	0	0	0	0	0	0	0	0	0.16	3.73	3.95	2.24	2.22	6.35	3.94	10.19	1.83	0.88	3.549	0.825982
KLHL34	ENSDARG00000057582	kelch like family member 34 [Source:HGNC Symbol;Acc:HGNC:26634]	protein_coding	0	0	0	0	0	0	0	0	0	0	0	0	0	0	0	0	0	0	0	0	0	0	0	0	0.2	0	0.3	0.77	0.9	0.37	0.36	1.49	0	0.439	0
rgp1	ENSDARG00000006545	GP1 homolog, RAB6A GEF complex partner 1 [Source:ZFIN;Acc:ZDB-GENE-040718-352]	protein_coding	3.17993	1.10486	1.33736	0.446569	0.350112	3.17993	0.455366	0.341639	0	0	0	0	0	0	0	0	0	0	0	0	0	0	0	1.22	2.52	2.49	0.35	2.08	3.8	4.95	7.15	1.96	0.77	2.729	0.758016
prrc2c	ENSDARG00000057583	proline-rich coiled-coil 2C [Source:ZFIN;Acc:ZDB-GENE-081104-156]	protein_coding	9.67251	0.489872	1.22003	0.49823	0.30257	9.67251	0.502382	0.298966	0	0	0	0	0	0	0	0	0	0	0	0	0	0	0	28.19	27.9	46.62	29.24	21.11	35.56	57.29	62.57	31.98	43.71	38.417	0.356
sall3b	ENSDARG00000057586	spalt-like transcription factor 3b [Source:ZFIN;Acc:ZDB-GENE-030131-9140]	protein_coding	6.80049	-1.18659	-2.20017	0.139028	0.856896	6.80049	0.1555	0.808269	0	0	0	0	0	0	0	0	0	0	0	0	0	0	0	2.64	8.79	9.54	17.69	9.99	4.71	7.62	4.36	3.89	2.99	7.222	0.635769
si:ch1073-396h14.1	ENSDARG00000057590	si:ch1073-396h14.1 [Source:ZFIN;Acc:ZDB-GENE-070705-6]	protein_coding	2.01833	0.889008	0.749227	0.722354	0.14125	0	0	0	0	0	0	0	0	0	0	0	0	0	0	0	0	0	0	0.06	0.18	0	0.41	0.7	0.27	1.01	0.66	1.35	0	0.464	0
s100b	ENSDARG00000057598	S100 calcium binding protein, beta (neural) [Source:ZFIN;Acc:ZDB-GENE-040718-290]	protein_coding	0	0	0	0	0	0	0	0	0	0	0	0	0	0	0	0	0	0	0	0	0	0	0	0.45	0	0.66	0	0.81	0.94	0	0	0.33	0	0.319	0
arl4ca	ENSDARG00000057606	ADP-ribosylation factor-like 4Ca [Source:ZFIN;Acc:ZDB-GENE-050417-265]	protein_coding	2.66347	1.29551	0.946407	0.628811	0.20148	2.66347	0.63905	0.194465	0	0	0	0	0	0	0	0	0	0	0	0	0	0	0	0	0.45	1.67	1.72	0	18.72	0.21	0.41	0	0	2.318	2.50261
cdkn2c	ENSDARG00000057610	cyclin-dependent kinase inhibitor 2C (p18, inhibits CDK4) [Source:ZFIN;Acc:ZDB-GENE-081104-145]	protein_coding	3.25926	0.233716	0.237673	0.931614	0.0307638	3.25926	0.929102	0.0319368	0	0	0	0	0	0	0	0	0	0	0	0	0	0	0	2.05	4.25	0	2.47	2.11	3.98	0.76	0.74	7.17	1.13	2.466	0.872437
CU179759.1	ENSDARG00000057620		protein_coding	0	0	0	0	0	0	0	0	0	0	0	0	0	0	0	0	0	0	0	0	0	0	0	0	0	0	1	0	0	0	0	0	0	0.1	0
cops5	ENSDARG00000057624	COP9 signalosome subunit 5 [Source:ZFIN;Acc:ZDB-GENE-040426-1686]	protein_coding	3.2678	0.0313642	0.0257075	0.993273	0.00293117	3.2678	0.992438	0.00329676	0	0	0	0	0	0	0	0	0	0	0	0	0	0	0	8.59	5.14	0.29	0.41	0.7	14.25	0	0	5.5	0.3	3.518	1.37499
dusp14	ENSDARG00000057625	dual specificity phosphatase 14 [Source:ZFIN;Acc:ZDB-GENE-041010-162]	protein_coding	4.25214	2.93233	2.40042	0.0981189	1.00825	4.25214	0.15309	0.815052	0	0	0	0	0	0	0	0	0	0	0	0	0	0	0	0	0	0	2.99	1.46	20.7	0	39.61	2.7	9.39	7.685	1.68737
josd2	ENSDARG00000057626	Josephin domain containing 2 [Source:ZFIN;Acc:ZDB-GENE-040426-850]	protein_coding	4.98052	1.38676	1.62855	0.320178	0.494609	4.98052	0.339385	0.469307	0	0	0	0	0	0	0	0	0	0	0	0	0	0	0	12.01	9.16	3.45	9.06	2.31	13.31	13.21	115.55	8.96	0.85	18.787	1.82521
ak4	ENSDARG00000006546	adenylate kinase 4 [Source:ZFIN;Acc:ZDB-GENE-040426-2505]	protein_coding	6.27777	0.46227	0.794065	0.702409	0.15341	6.27777	0.700955	0.15431	0	0	0	0	0	0	0	0	0	0	0	0	0	0	0	23.02	14.16	21.96	11.77	4.07	16.91	44.09	28.36	39	17.3	22.064	0.555913
galm	ENSDARG00000057630	galactose mutarotase [Source:ZFIN;Acc:ZDB-GENE-040718-66]	protein_coding	3.57393	-0.936448	-0.749185	0.722354	0.14125	3.57393	0.724423	0.140008	0	0	0	0	0	0	0	0	0	0	0	0	0	0	0	11.2	11.98	0	1.41	2.6	1.96	0	0.52	9.41	0	3.908	1.25834
ppp1r42	ENSDARG00000057632	protein phosphatase 1, regulatory subunit 42 [Source:ZFIN;Acc:ZDB-GENE-040704-43]	protein_coding	0	0	0	0	0	0	0	0	0	0	0	0	0	0	0	0	0	0	0	0	0	0	0	0	0	0.5	0	0.31	0	0	0	0.25	0	0.106	0
cxcr4a	ENSDARG00000057633	chemokine (C-X-C motif) receptor 4a [Source:ZFIN;Acc:ZDB-GENE-020102-1]	protein_coding	3.58081	-1.12298	-0.850194	0.67517	0.170587	3.58081	0.681128	0.166771	0	0	0	0	0	0	0	0	0	0	0	0	0	0	0	0.45	5.36	6.28	14.98	0	0	0	0.57	7.66	0	3.53	1.42322
wdr34	ENSDARG00000057635	WD repeat domain 34 [Source:ZFIN;Acc:ZDB-GENE-070928-9]	protein_coding	4.00015	0.64068	0.70728	0.741718	0.129761	4.00015	0.74124	0.130041	0	0	0	0	0	0	0	0	0	0	0	0	0	0	0	2.28	2.04	0	5.19	3.26	8.43	4.2	8.53	5.38	0.41	3.972	0.749362
adam8b	ENSDARG00000057644	ADAM metallopeptidase domain 8b [Source:ZFIN;Acc:ZDB-GENE-070808-1]	protein_coding	6.75264	-1.37957	-1.78487	0.261835	0.581973	6.75264	0.282825	0.548482	0	0	0	0	0	0	0	0	0	0	0	0	0	0	0	8.71	17.57	17.21	6.4	88.13	3.18	21.54	14.26	14.85	0.78	19.263	1.30376
dnttip2	ENSDARG00000057648	deoxynucleotidyltransferase, terminal, interacting protein 2 [Source:ZFIN;Acc:ZDB-GENE-080513-5]	protein_coding	6.80821	0.111544	0.171527	0.955155	0.0199261	6.80821	0.953402	0.020724	0	0	0	0	0	0	0	0	0	0	0	0	0	0	0	5.94	21.61	21.87	17.01	5.8	33.03	2.65	15.32	12.82	21.59	15.764	0.591198
satb1a	ENSDARG00000057649	SATB homeobox 1a [Source:ZFIN;Acc:ZDB-GENE-031010-36]	protein_coding	6.19358	2.59542	3.87445	0.00219492	2.65858	6.19358	0.00544611	2.26391	0	0	0	0	0	0	0	0	0	0	0	0	0	0	0	1.77	4.68	2.18	0.42	6.11	23.08	14.77	49.73	13.02	10.45	12.621	1.17434
dbpb	ENSDARG00000057652	D site albumin promoter binding protein b [Source:ZFIN;Acc:ZDB-GENE-100922-6]	protein_coding	7.69657	0.226984	0.41341	0.86439	0.0632905	7.69657	0.86162	0.064684	0	0	0	0	0	0	0	0	0	0	0	0	0	0	0	13.91	26.1	56.34	17.23	24.83	65.98	15.82	84.42	54.21	13	37.184	0.692869
dhx57	ENSDARG00000057660	DEAH (Asp-Glu-Ala-Asp/His) box polypeptide 57 [Source:ZFIN;Acc:ZDB-GENE-030131-4078]	protein_coding	6.92787	0.387582	0.719361	0.736628	0.132751	6.92787	0.734715	0.133881	0	0	0	0	0	0	0	0	0	0	0	0	0	0	0	4.92	8.28	9.79	16.3	4.18	12.32	9.04	21.4	6.23	14.56	10.702	0.510574
aldoca	ENSDARG00000057661	aldolase C, fructose-bisphosphate, a [Source:ZFIN;Acc:ZDB-GENE-050706-128]	protein_coding	1.96521	-0.0819163	-0.0594039	0.985557	0.00631827	0	0	0	0	0	0	0	0	0	0	0	0	0	0	0	0	0	0	0	0.49	2.74	0.91	0	0	0	4.73	0.21	0.44	0.952	0
rras	ENSDARG00000006553	related RAS viral (r-ras) oncogene homolog [Source:ZFIN;Acc:ZDB-GENE-041010-217]	protein_coding	6.5896	-1.53766	-1.83406	0.245616	0.609744	6.5896	0.269105	0.570078	0	0	0	0	0	0	0	0	0	0	0	0	0	0	0	55.65	23.16	4.1	58.77	33.7	10.29	26.13	35.68	7.55	0.24	25.527	0.809414
sprn2	ENSDARG00000057665	shadow of prion protein 2 [Source:ZFIN;Acc:ZDB-GENE-041221-1]	protein_coding	0	0	0	0	0	0	0	0	0	0	0	0	0	0	0	0	0	0	0	0	0	0	0	0	0	0	0	0	0	0	4.39	0	0	0.439	0
SLC9A3R2	ENSDARG00000057669	SLC9A3 regulator 2 [Source:HGNC Symbol;Acc:HGNC:11076]	protein_coding	0	0	0	0	0	0	0	0	0	0	0	0	0	0	0	0	0	0	0	0	0	0	0	1.73	2.01	0	0.61	1.55	2.39	7.14	0	0.43	0	1.586	1.35443
epas1b	ENSDARG00000057671	endothelial PAS domain protein 1b [Source:ZFIN;Acc:ZDB-GENE-060607-11]	protein_coding	9.13568	-0.694549	-1.2061	0.505547	0.296239	9.13568	0.51007	0.29237	0	0	0	0	0	0	0	0	0	0	0	0	0	0	0	10.13	31.14	32.12	31.73	52.7	12.53	48.01	24.05	10.81	15.32	26.854	0.564563
plpp5	ENSDARG00000057672	phospholipid phosphatase 5 [Source:ZFIN;Acc:ZDB-GENE-040704-54]	protein_coding	5.5305	-0.731341	-0.779744	0.70952	0.149035	5.5305	0.709262	0.149193	0	0	0	0	0	0	0	0	0	0	0	0	0	0	0	23.61	28.68	33.46	1.62	10.2	22.47	34.32	7.32	3.14	0	16.482	0.817977
golga7	ENSDARG00000057676	golgin A7 [Source:ZFIN;Acc:ZDB-GENE-040625-142]	protein_coding	4.78792	0.0625577	0.0761537	0.980987	0.00833654	4.78792	0.979807	0.00885937	0	0	0	0	0	0	0	0	0	0	0	0	0	0	0	2.92	2.52	7.75	23.45	6.09	17.73	2.77	11.23	28.87	3.83	10.716	0.885235
neu4	ENSDARG00000057677	sialidase 4 [Source:ZFIN;Acc:ZDB-GENE-050522-125]	protein_coding	3.73656	-3.79713	-3.13833	0.0189658	1.72203	3.73656	0.0506044	1.29581	0	0	0	0	0	0	0	0	0	0	0	0	0	0	0	6.62	27.48	0.46	4.32	0	0.96	0	0	0.16	0	4	2.13892
sfrp1b	ENSDARG00000057678	secreted frizzled-related protein 1b [Source:ZFIN;Acc:ZDB-GENE-061103-1]	protein_coding	5.14325	-0.433013	-0.613645	0.781396	0.107129	5.14325	0.778939	0.108497	0	0	0	0	0	0	0	0	0	0	0	0	0	0	0	16.23	4.11	8.94	6.27	19.78	8.75	22.52	10.64	2.59	5.93	10.576	0.639019
sh2b1	ENSDARG00000057679	SH2B adaptor protein 1 [Source:ZFIN;Acc:ZDB-GENE-070209-188]	protein_coding	7.71157	1.28287	2.31433	0.114476	0.941286	7.71157	0.13167	0.880514	0	0	0	0	0	0	0	0	0	0	0	0	0	0	0	19.67	10.75	3.8	9.5	19.3	51.6	57.36	48.39	30.93	44.8	29.61	0.663155
foxj2	ENSDARG00000057680	forkhead box J2 [Source:ZFIN;Acc:ZDB-GENE-100922-240]	protein_coding	7.36732	0.346984	0.606967	0.784334	0.105499	7.36732	0.781582	0.107025	0	0	0	0	0	0	0	0	0	0	0	0	0	0	0	28.17	65.4	19.88	46.74	11.33	98.26	54.72	75.81	44.54	12.18	45.703	0.628251
si:ch211-266o15.1	ENSDARG00000057681	si:ch211-266o15.1 [Source:ZFIN;Acc:ZDB-GENE-131127-116]	protein_coding	8.15455	-0.363016	-0.454865	0.849343	0.070917	8.15455	0.846041	0.0726088	0	0	0	0	0	0	0	0	0	0	0	0	0	0	0	10.97	28.12	9.32	75.61	12.57	51.58	28	30.69	16.94	0.38	26.418	0.852714
irf4a	ENSDARG00000006560	interferon regulatory factor 4a [Source:ZFIN;Acc:ZDB-GENE-070912-330]	protein_coding	3.91974	-3.70933	-3.00627	0.0266574	1.57418	3.91974	0.0666516	1.17619	0	0	0	0	0	0	0	0	0	0	0	0	0	0	0	5.33	4.03	0.71	0	25.59	0.34	0	0	0	1	3.7	2.13993
mcm6	ENSDARG00000057683	minichromosome maintenance complex component 6 [Source:ZFIN;Acc:ZDB-GENE-030909-6]	protein_coding	4.9795	0.176942	0.156524	0.959799	0.0178196	4.9795	0.957936	0.0186636	0	0	0	0	0	0	0	0	0	0	0	0	0	0	0	4.36	2.96	0	6.26	5.26	3.38	24.9	0	0.52	0.4	4.804	1.54486
sbk3	ENSDARG00000057687	SH3 domain binding kinase family, member 3 [Source:ZFIN;Acc:ZDB-GENE-080204-39]	protein_coding	0	0	0	0	0	0	0	0	0	0	0	0	0	0	0	0	0	0	0	0	0	0	0	0	1.02	0	1.2	2.66	0	0.48	0	0.63	0.22	0.621	0
ical1	ENSDARG00000057688	islet cell autoantigen 1-like [Source:ZFIN;Acc:ZDB-GENE-030910-4]	protein_coding	6.66593	-0.427805	-0.6316	0.773824	0.111358	6.66593	0.771079	0.112901	0	0	0	0	0	0	0	0	0	0	0	0	0	0	0	29.12	25.66	6.08	27.65	11.17	33.97	18.82	34.77	10.89	1.38	19.951	0.600044
srsf1a	ENSDARG00000057691	serine/arginine-rich splicing factor 1a [Source:ZFIN;Acc:ZDB-GENE-040426-1950]	protein_coding	0	0	0	0	0	0	0	0	0	0	0	0	0	0	0	0	0	0	0	0	0	0	0	15.24	26.58	32	34.72	289.42	57.01	28.8	42.97	67.34	24.8	61.888	1.31608
ctsd	ENSDARG00000057698	cathepsin D [Source:ZFIN;Acc:ZDB-GENE-010131-8]	protein_coding	8.08882	0.722971	1.24792	0.486367	0.313036	8.08882	0.492076	0.307968	0	0	0	0	0	0	0	0	0	0	0	0	0	0	0	82.13	53.58	57.17	32.48	38.49	50.52	95.59	49.01	76.45	160.95	69.637	0.540902
styx	ENSDARG00000057699	serine/threonine/tyrosine interacting protein [Source:ZFIN;Acc:ZDB-GENE-050522-45]	protein_coding	4.92769	-0.887395	-1.02377	0.592829	0.227071	4.92769	0.59703	0.224004	0	0	0	0	0	0	0	0	0	0	0	0	0	0	0	38.95	16.53	8.56	7.96	1.94	5.52	17.51	18.7	0.64	3.68	11.999	0.958995
si:ch211-137i24.10	ENSDARG00000057706	si:ch211-137i24.10 [Source:ZFIN;Acc:ZDB-GENE-060526-34]	protein_coding	8.94733	-0.641871	-1.09851	0.556086	0.254858	8.94733	0.55954	0.252169	0	0	0	0	0	0	0	0	0	0	0	0	0	0	0	275.99	361.86	411.65	216.01	249.77	111.59	318.95	437.88	216.47	35.12	263.529	0.481905
zgc:66443	ENSDARG00000057707	zgc:66443 [Source:ZFIN;Acc:ZDB-GENE-040426-2945]	protein_coding	3.35643	-3.21657	-2.72779	0.0513336	1.2896	3.35643	0.0916585	1.03783	0	0	0	0	0	0	0	0	0	0	0	0	0	0	0	0.12	9.45	0.18	0.77	9.46	0.26	0	0	0.36	0.56	2.116	1.83148
PHTF1	ENSDARG00000057708	zgc:175264 [Source:ZFIN;Acc:ZDB-GENE-080204-123]	protein_coding	6.85858	0.0629214	0.0843492	0.978876	0.0092724	6.85858	0.977938	0.00968877	0	0	0	0	0	0	0	0	0	0	0	0	0	0	0	4.75	7.72	17.34	12.75	25.79	19.35	7.57	43.97	18.33	1.05	15.862	0.785359
cmah	ENSDARG00000057714	cytidine monophospho-N-acetylneuraminic acid hydroxylase [Source:ZFIN;Acc:ZDB-GENE-040704-33]	protein_coding	7.61854	-0.625874	-0.718661	0.737106	0.13247	7.61854	0.736271	0.132962	0	0	0	0	0	0	0	0	0	0	0	0	0	0	0	35.31	113.18	49.23	52.88	5.81	3.75	3.73	9.7	33.88	84.87	39.234	0.945694
nlk1	ENSDARG00000006566	nemo-like kinase, type 1 [Source:ZFIN;Acc:ZDB-GENE-040701-1]	protein_coding	7.1246	0.812305	1.07678	0.567465	0.246061	7.1246	0.571412	0.243051	0	0	0	0	0	0	0	0	0	0	0	0	0	0	0	21.61	18.25	5	0.56	14.51	27.59	61.4	15.85	8.29	17.76	19.082	0.884052
atl2	ENSDARG00000057719	atlastin GTPase 2 [Source:ZFIN;Acc:ZDB-GENE-030131-6505]	protein_coding	5.69514	0.512589	0.503863	0.830019	0.080912	5.69514	0.827044	0.0824715	0	0	0	0	0	0	0	0	0	0	0	0	0	0	0	9.73	24	5.19	21.7	1.34	4.67	0.98	0.24	6.48	233.81	30.814	2.33036
slc17a8	ENSDARG00000057728	solute carrier family 17 (vesicular glutamate transporter), member 8 [Source:ZFIN;Acc:ZDB-GENE-060503-416]	protein_coding	0	0	0	0	0	0	0	0	0	0	0	0	0	0	0	0	0	0	0	0	0	0	0	0	0	0	1.86	1.06	0.31	0	0	0	0	0.323	0
ephb6	ENSDARG00000057729	eph receptor B6 [Source:ZFIN;Acc:ZDB-GENE-100922-51]	protein_coding	3.43273	0.663011	0.609957	0.783059	0.106206	3.43273	0.780842	0.107437	0	0	0	0	0	0	0	0	0	0	0	0	0	0	0	2.85	0.29	0.1	0.59	0.38	3.22	0	3.01	3.01	0.21	1.366	1.05191
ano10a	ENSDARG00000057736	anoctamin 10a [Source:ZFIN;Acc:ZDB-GENE-050913-43]	protein_coding	7.59159	0.478079	0.756369	0.718541	0.143549	7.59159	0.717888	0.143943	0	0	0	0	0	0	0	0	0	0	0	0	0	0	0	9.75	26.7	66.25	15.79	8.38	32.59	54.54	76.83	25.79	18.99	33.561	0.717489
rxraa	ENSDARG00000057737	retinoid X receptor, alpha a [Source:ZFIN;Acc:ZDB-GENE-070314-2]	protein_coding	8.51409	0.130792	0.214191	0.940797	0.0265042	8.51409	0.938869	0.0273951	0	0	0	0	0	0	0	0	0	0	0	0	0	0	0	43.77	37.38	53.21	18	33.54	150.35	23.52	260.56	69.14	203.26	89.273	0.952256
hells	ENSDARG00000057738	helicase, lymphoid-specific [Source:ZFIN;Acc:ZDB-GENE-030131-9923]	protein_coding	4.64175	-1.70689	-1.59707	0.331969	0.478902	4.64175	0.36164	0.441724	0	0	0	0	0	0	0	0	0	0	0	0	0	0	0	0.67	8.48	5.7	11.22	0.41	2.83	0	4.38	0.78	0	3.447	1.14375
nr1h4	ENSDARG00000057741	nuclear receptor subfamily 1, group H, member 4 [Source:ZFIN;Acc:ZDB-GENE-040718-313]	protein_coding	5.87227	-4.05548	-5.15628	1.3091e-05	4.88303	5.87227	0.000205197	3.68783	0	0	0	0	0	0	0	0	0	0	0	0	0	0	0	14.8	16.66	25.89	37.87	20.36	0.26	3.6	0.64	1.68	0	12.176	1.07755
si:dkey-10f21.4	ENSDARG00000057743	si:dkey-10f21.4 [Source:ZFIN;Acc:ZDB-GENE-070912-350]	protein_coding	0	0	0	0	0	0	0	0	0	0	0	0	0	0	0	0	0	0	0	0	0	0	0	0	0	4.54	0.55	0	0.54	0	0	8.65	0.81	1.509	1.89912
zbtb47a	ENSDARG00000057751	zinc finger and BTB domain containing 47a [Source:ZFIN;Acc:ZDB-GENE-081104-121]	protein_coding	4.73697	0.0200327	0.019239	0.994715	0.00230136	4.73697	0.993859	0.00267534	0	0	0	0	0	0	0	0	0	0	0	0	0	0	0	9.8	1.66	3.02	2.08	0	5.8	9.89	5.57	3.33	0	4.115	0.874233
nudt4a	ENSDARG00000057767	nudix (nucleoside diphosphate linked moiety X)-type motif 4a [Source:ZFIN;Acc:ZDB-GENE-031010-33]	protein_coding	6.15803	-0.85825	-1.53629	0.357849	0.4463	6.15803	0.368371	0.433715	0	0	0	0	0	0	0	0	0	0	0	0	0	0	0	23.91	42.8	20.25	24.84	37.83	12.94	35.53	15.17	6.27	19.46	23.9	0.488659
dus4l	ENSDARG00000006567	dihydrouridine synthase 4-like (S. cerevisiae) [Source:ZFIN;Acc:ZDB-GENE-040801-233]	protein_coding	2.9938	-0.111755	-0.0852558	0.978603	0.0093933	2.9938	0.977618	0.00983094	0	0	0	0	0	0	0	0	0	0	0	0	0	0	0	0	15.93	0	3.46	0	6.83	6.41	4.76	0	0.72	3.811	1.33056
pimr55	ENSDARG00000057769	Pim proto-oncogene, serine/threonine kinase, related 55 [Source:ZFIN;Acc:ZDB-GENE-070912-349]	protein_coding	1.69391	1.0957	0.832323	0.683938	0.164983	0	0	0	0	0	0	0	0	0	0	0	0	0	0	0	0	0	0	0.2	0.81	0.29	1.78	0	0.41	2.81	6.47	0	0	1.277	1.59988
Mar-07	ENSDARG00000057772	membrane-associated ring finger (C3HC4) 7 [Source:ZFIN;Acc:ZDB-GENE-080204-121]	protein_coding	7.88102	0.588645	0.951998	0.626774	0.202889	7.88102	0.627059	0.202692	0	0	0	0	0	0	0	0	0	0	0	0	0	0	0	28.73	29.55	45.24	30.48	3.77	32.08	73.08	29.96	16.94	51	34.083	0.555605
baz2ba	ENSDARG00000057782	bromodomain adjacent to zinc finger domain, 2Ba [Source:ZFIN;Acc:ZDB-GENE-070615-37]	protein_coding	9.70044	0.753	1.60537	0.329097	0.482676	9.70044	0.339385	0.469307	0	0	0	0	0	0	0	0	0	0	0	0	0	0	0	42.34	54.5	28.1	34.99	30.28	110.06	29.69	139.55	50.79	43.32	56.362	0.67047
itgae.2	ENSDARG00000057787	integrin, alpha E, tandem duplicate 2 [Source:ZFIN;Acc:ZDB-GENE-130530-671]	protein_coding	7.5006	-2.9401	-3.38012	0.00980093	2.00873	7.5006	0.0236617	1.62595	0	0	0	0	0	0	0	0	0	0	0	0	0	0	0	32.45	54.76	46.5	43.43	29.24	0.74	19.92	3.51	0.58	0.12	23.125	0.913631
lyz	ENSDARG00000057789	lysozyme [Source:ZFIN;Acc:ZDB-GENE-020515-2]	protein_coding	6.52858	-1.01515	-1.19661	0.510206	0.292254	6.52858	0.518256	0.285456	0	0	0	0	0	0	0	0	0	0	0	0	0	0	0	5.23	126.98	149.39	122.72	196.34	27.2	39.33	8.79	36.39	156.09	86.846	0.811564
ankrd6a	ENSDARG00000057790	ankyrin repeat domain 6a [Source:ZFIN;Acc:ZDB-GENE-120525-1]	protein_coding	1.72196	2.96833	2.04897	0.177807	0.750052	0	0	0	0	0	0	0	0	0	0	0	0	0	0	0	0	0	0	0	0.17	0	0	0	3.57	0	0.76	0	2.63	0.713	0
cx52.7	ENSDARG00000057792	connexin 52.7 [Source:ZFIN;Acc:ZDB-GENE-050616-15]	protein_coding	2.09302	-0.239824	-0.17213	0.95489	0.0200467	0	0	0	0	0	0	0	0	0	0	0	0	0	0	0	0	0	0	0	0.17	0	3.72	1.13	5.01	0	0.32	0.19	0	1.054	1.7111
mrpl28	ENSDARG00000057805	mitochondrial ribosomal protein L28 [Source:ZFIN;Acc:ZDB-GENE-050522-113]	protein_coding	4.23695	0.719214	0.833779	0.68347	0.165281	4.23695	0.682672	0.165788	0	0	0	0	0	0	0	0	0	0	0	0	0	0	0	4.37	11.81	3.19	1.84	4.7	1.36	10.53	1.11	11.96	17.21	6.808	0.825012
si:ch73-61d6.3	ENSDARG00000057826	si:ch73-61d6.3 [Source:ZFIN;Acc:ZDB-GENE-091204-109]	protein_coding	7.38184	-2.2787	-4.2322	0.000606635	3.21707	7.38184	0.00156766	2.80475	0	0	0	0	0	0	0	0	0	0	0	0	0	0	0	29.23	44.79	7.31	29.15	15.13	7.08	13.35	4.66	5.38	5.99	16.207	0.843215
dnmt3bb.2	ENSDARG00000057830	DNA (cytosine-5-)-methyltransferase 3 beta, duplicate b.2 [Source:ZFIN;Acc:ZDB-GENE-990712-11]	protein_coding	2.56092	-1.26285	-0.927017	0.637416	0.195577	2.56092	0.646047	0.189736	0	0	0	0	0	0	0	0	0	0	0	0	0	0	0	0	1.39	1.17	4.29	0	0.63	0.78	0	0	0	0.826	0
kcnmb2	ENSDARG00000006568	potassium large conductance calcium-activated channel, subfamily M, beta member 2 [Source:ZFIN;Acc:ZDB-GENE-050320-97]	protein_coding	2.8916	-1.54752	-1.16715	0.524753	0.280045	2.8916	0.543543	0.264766	0	0	0	0	0	0	0	0	0	0	0	0	0	0	0	0	0.33	5.88	8.98	7.62	0.49	0	0	4.89	0	2.819	1.28487
gulp1b	ENSDARG00000057833	GULP, engulfment adaptor PTB domain containing 1b [Source:ZFIN;Acc:ZDB-GENE-120228-2]	protein_coding	2.12843	-1.52418	-1.10818	0.552309	0.257818	0	0	0	0	0	0	0	0	0	0	0	0	0	0	0	0	0	0	2.24	3.59	4.04	0.73	0	3.24	0	0	0	0	1.384	1.23052
zgc:171470	ENSDARG00000057844	zgc:171470 [Source:ZFIN;Acc:ZDB-GENE-080204-4]	protein_coding	0	0	0	0	0	0	0	0	0	0	0	0	0	0	0	0	0	0	0	0	0	0	0	0	0	0	13.87	0	0	0	0	0	0	1.387	3.16228
atp6v0ca	ENSDARG00000057853	ATPase, H+ transporting, lysosomal, V0 subunit ca [Source:ZFIN;Acc:ZDB-GENE-020419-23]	protein_coding	8.92253	1.22874	2.25307	0.128105	0.892434	8.92253	0.14431	0.840704	0	0	0	0	0	0	0	0	0	0	0	0	0	0	0	111.52	108.05	61.79	70.66	69.61	114.1	300.41	108.58	193.81	364.64	150.317	0.692053
sap18	ENSDARG00000057854	Sin3A-associated protein [Source:ZFIN;Acc:ZDB-GENE-040426-1679]	protein_coding	2.77925	1.52558	1.18016	0.518101	0.285585	2.77925	0.537081	0.269961	0	0	0	0	0	0	0	0	0	0	0	0	0	0	0	0.34	0.48	4.03	2.91	0	0	0.45	5.05	21.31	0	3.457	1.89285
mrps31	ENSDARG00000057855	mitochondrial ribosomal protein S31 [Source:ZFIN;Acc:ZDB-GENE-030131-3715]	protein_coding	6.01467	-2.64187	-3.24117	0.0144915	1.83889	6.01467	0.0281736	1.55016	0	0	0	0	0	0	0	0	0	0	0	0	0	0	0	4.63	22.15	57.16	84.03	7.66	7.61	2.8	14.43	3.44	0.66	20.457	1.36332
arfrp1	ENSDARG00000057857	ADP-ribosylation factor related protein 1 [Source:ZFIN;Acc:ZDB-GENE-050227-14]	protein_coding	3.91759	2.03051	2.11212	0.161388	0.792129	3.91759	0.193181	0.714036	0	0	0	0	0	0	0	0	0	0	0	0	0	0	0	0.95	5.01	0	0.67	3.88	11.15	17.93	4.8	1.75	12.37	5.851	1.02561
hoxd10a	ENSDARG00000057859	homeobox D10a [Source:ZFIN;Acc:ZDB-GENE-990415-116]	protein_coding	0	0	0	0	0	0	0	0	0	0	0	0	0	0	0	0	0	0	0	0	0	0	0	10.7	17.91	8.41	14.83	76.17	7.01	1.46	3.25	35.55	0	17.529	1.31483
dnmt3bb.3	ENSDARG00000057863	DNA (cytosine-5-)-methyltransferase beta, duplicate b.3 [Source:ZFIN;Acc:ZDB-GENE-050314-2]	protein_coding	5.18309	-0.300826	-0.250994	0.926999	0.0329207	5.18309	0.924478	0.0341036	0	0	0	0	0	0	0	0	0	0	0	0	0	0	0	0	52.09	13.91	0.98	1.37	3.94	6.55	0.15	9.68	0	8.867	1.79329
lasp1	ENSDARG00000057867	LIM and SH3 protein 1 [Source:ZFIN;Acc:ZDB-GENE-030131-1936]	protein_coding	8.23675	-0.0391298	-0.0817624	0.97954	0.00897787	8.23675	0.978669	0.0093642	0	0	0	0	0	0	0	0	0	0	0	0	0	0	0	54.06	108.49	32.1	68.52	32.13	72.16	75.26	107.93	51.23	24.12	62.6	0.475938
nadka	ENSDARG00000006577	NAD kinase a [Source:ZFIN;Acc:ZDB-GENE-050417-39]	protein_coding	2.71471	0.210036	0.150365	0.962158	0.0167535	2.71471	0.960584	0.0174647	0	0	0	0	0	0	0	0	0	0	0	0	0	0	0	0	7.29	0	7.83	13.1	3.53	38.69	0.21	0	0	7.065	1.69874
cdc42l2	ENSDARG00000057869	cell division cycle 42 like 2 [Source:ZFIN;Acc:ZDB-GENE-060312-21]	protein_coding	3.25578	-1.86575	-1.76811	0.267495	0.572685	3.25578	0.299167	0.524087	0	0	0	0	0	0	0	0	0	0	0	0	0	0	0	3.66	6.92	7.55	4.22	0	2.43	0	2.11	0.25	1.03	2.817	0.977333
p3h3	ENSDARG00000057879	prolyl 3-hydroxylase 3 [Source:ZFIN;Acc:ZDB-GENE-060503-231]	protein_coding	4.9399	1.31444	1.29414	0.465447	0.33213	4.9399	0.48191	0.317034	0	0	0	0	0	0	0	0	0	0	0	0	0	0	0	0	1.37	0.29	9.82	1.97	3.11	3.61	18.12	15.91	1.22	5.542	1.20413
si:dkey-33c12.3	ENSDARG00000057881	si:dkey-33c12.3 [Source:ZFIN;Acc:ZDB-GENE-030131-7320]	protein_coding	5.86622	-1.05062	-1.24405	0.48816	0.311438	5.86622	0.497654	0.303073	0	0	0	0	0	0	0	0	0	0	0	0	0	0	0	6.09	19.42	1.61	20.01	11.32	8.36	8.94	9.91	4.29	0	8.995	0.743635
arpc3	ENSDARG00000057882	actin related protein 2/3 complex, subunit 3 [Source:ZFIN;Acc:ZDB-GENE-040625-107]	protein_coding	5.84276	1.0241	1.08413	0.563786	0.248886	5.84276	0.571027	0.243344	0	0	0	0	0	0	0	0	0	0	0	0	0	0	0	30.77	8.26	0	31.32	33	41.3	28.01	4.69	49.07	115.43	34.185	0.957524
zgc:114174	ENSDARG00000057884	zgc:114174 [Source:ZFIN;Acc:ZDB-GENE-050626-103]	protein_coding	6.3414	-0.719882	-0.842869	0.678895	0.168197	6.3414	0.679232	0.167982	0	0	0	0	0	0	0	0	0	0	0	0	0	0	0	21.96	82.65	63.88	2.8	1.02	14.22	33.51	25.96	27.5	5.56	27.906	0.955706
BX901922.1	ENSDARG00000057886		protein_coding	4.0608	0.57116	0.413695	0.864302	0.0633343	4.0608	0.862399	0.0642919	0	0	0	0	0	0	0	0	0	0	0	0	0	0	0	1.91	27.13	0	0	12.23	5.51	0	0	61.17	0	10.795	1.82577
nts	ENSDARG00000057887	neurotensin [Source:ZFIN;Acc:ZDB-GENE-091204-433]	protein_coding	0	0	0	0	0	0	0	0	0	0	0	0	0	0	0	0	0	0	0	0	0	0	0	8.08	1.12	0	6.05	0	11.16	1.92	168.53	11.51	0	20.837	2.50009
si:dkey-33c12.4	ENSDARG00000057890	si:dkey-33c12.4 [Source:ZFIN;Acc:ZDB-GENE-030131-2527]	protein_coding	8.48541	-0.0824333	-0.104817	0.974335	0.0112916	8.48541	0.973019	0.0118785	0	0	0	0	0	0	0	0	0	0	0	0	0	0	0	106.39	214.46	96.98	483.45	33.57	344.11	5.17	83.28	20.8	253.94	164.215	0.956825
zgc:114081	ENSDARG00000057899	zgc:114081 [Source:ZFIN;Acc:ZDB-GENE-050913-78]	protein_coding	3.88917	2.29741	2.05185	0.177142	0.751679	3.88917	0.219902	0.657771	0	0	0	0	0	0	0	0	0	0	0	0	0	0	0	3.69	0	0	2.7	0.99	0.74	6.38	2.72	27.97	33.22	7.841	1.55712
si:ch211-266g18.10	ENSDARG00000057903	si:ch211-266g18.10 [Source:ZFIN;Acc:ZDB-GENE-131127-188]	protein_coding	4.77844	-1.42482	-1.15832	0.528173	0.277224	4.77844	0.544035	0.264374	0	0	0	0	0	0	0	0	0	0	0	0	0	0	0	1.77	1.78	0	4.3	24.66	3.95	0	0	0.05	13.27	4.978	1.60819
oc90	ENSDARG00000001721	otoconin 90 [Source:ZFIN;Acc:ZDB-GENE-070912-300]	protein_coding	5.32509	-1.73789	-1.55243	0.350427	0.455403	5.32509	0.380857	0.419238	0	0	0	0	0	0	0	0	0	0	0	0	0	0	0	0.45	0.94	0.11	11.99	24.51	1.75	0	8.48	1.13	0.47	4.983	1.60234
phf8	ENSDARG00000006584	PHD finger protein 8 [Source:ZFIN;Acc:ZDB-GENE-060419-1]	protein_coding	7.16031	0.226417	0.331898	0.895066	0.0481451	7.16031	0.892231	0.0495228	0	0	0	0	0	0	0	0	0	0	0	0	0	0	0	8.35	12.09	7.83	31.39	5.64	14.71	22.44	35.75	16.21	1.54	15.595	0.717057
si:ch73-181d5.4	ENSDARG00000057907	si:ch73-181d5.4 [Source:ZFIN;Acc:ZDB-GENE-100922-118]	protein_coding	7.94776	-0.95004	-1.5764	0.340652	0.467688	7.94776	0.353176	0.452009	0	0	0	0	0	0	0	0	0	0	0	0	0	0	0	25.54	15.46	6.17	22.26	7.9	21.08	7.28	3.21	10.7	4.46	12.406	0.652778
mrps34	ENSDARG00000057910	mitochondrial ribosomal protein S34 [Source:ZFIN;Acc:ZDB-GENE-041114-71]	protein_coding	0	0	0	0	0	0	0	0	0	0	0	0	0	0	0	0	0	0	0	0	0	0	0	1.14	6.71	87.65	0	1.02	7.66	0	3.6	6.71	2.64	11.713	2.29114
ACTC1	ENSDARG00000057911	zgc:86709 [Source:ZFIN;Acc:ZDB-GENE-040625-35]	protein_coding	6.87386	-0.970034	-1.16334	0.526018	0.278999	6.87386	0.533041	0.27324	0	0	0	0	0	0	0	0	0	0	0	0	0	0	0	4.4	9.83	144.21	19.27	37.71	11.65	58.59	9.02	13.79	23.76	33.223	1.272
eif1axb	ENSDARG00000057912	eukaryotic translation initiation factor 1A, X-linked, b [Source:ZFIN;Acc:ZDB-GENE-030131-1319]	protein_coding	6.8219	0.467336	0.697545	0.745586	0.127502	6.8219	0.743482	0.128729	0	0	0	0	0	0	0	0	0	0	0	0	0	0	0	19.06	68.36	21.97	66.15	28.5	38.29	76.6	18.6	51.95	82.96	47.244	0.530248
syt11a	ENSDARG00000057913	synaptotagmin XIa [Source:ZFIN;Acc:ZDB-GENE-040426-2815]	protein_coding	7.40761	2.49175	3.47579	0.00747145	2.12659	7.40761	0.0154046	1.81235	0	0	0	0	0	0	0	0	0	0	0	0	0	0	0	1.36	1.65	13.15	4.02	0.69	29.33	27.74	48.36	16.16	28.96	17.142	0.937407
tsc1b	ENSDARG00000057918	tuberous sclerosis 1b [Source:ZFIN;Acc:ZDB-GENE-030131-3404]	protein_coding	6.75205	0.599809	1.0665	0.572263	0.242404	6.75205	0.574546	0.240676	0	0	0	0	0	0	0	0	0	0	0	0	0	0	0	3	3.6	4.77	7.52	10.78	11.34	15.91	6.3	6.67	11.92	8.181	0.509185
ccdc136b	ENSDARG00000057921	coiled-coil domain containing 136b [Source:ZFIN;Acc:ZDB-GENE-081104-244]	protein_coding	5.87226	1.33036	1.68173	0.29894	0.524416	5.87226	0.317301	0.498528	0	0	0	0	0	0	0	0	0	0	0	0	0	0	0	8.56	29.08	2.39	10.47	0	57.09	48.93	19.82	10.13	22.55	20.902	0.919253
rps6ka3b	ENSDARG00000057927	ribosomal protein S6 kinase, polypeptide 3b [Source:ZFIN;Acc:ZDB-GENE-070209-74]	protein_coding	7.73767	0.361339	0.556373	0.806549	0.0933694	7.73767	0.803652	0.0949319	0	0	0	0	0	0	0	0	0	0	0	0	0	0	0	14.23	45.2	7.21	21.41	9.33	53.1	56.4	13.42	36.76	2.98	26.004	0.771429
mzt2b	ENSDARG00000057928	mitotic spindle organizing protein 2B [Source:ZFIN;Acc:ZDB-GENE-040801-87]	protein_coding	5.47866	1.13739	1.32029	0.454178	0.342773	5.47866	0.465171	0.332388	0	0	0	0	0	0	0	0	0	0	0	0	0	0	0	12.22	15.28	1.42	19.33	1.04	26.6	12.94	16.97	65.22	5.7	17.672	1.04778
naf1	ENSDARG00000057929	nuclear assembly factor 1 homolog (S. cerevisiae) [Source:ZFIN;Acc:ZDB-GENE-030131-4546]	protein_coding	3.81776	1.17883	1.15709	0.528756	0.276744	3.81776	0.538552	0.268772	0	0	0	0	0	0	0	0	0	0	0	0	0	0	0	4.07	2.32	0.6	1.84	2.13	7.6	0	18.1	6.4	1.55	4.461	1.20475
DMWD	ENSDARG00000006585	dystrophia myotonica, WD repeat containing [Source:HGNC Symbol;Acc:HGNC:2936]	protein_coding	4.40691	2.87651	2.14652	0.152641	0.816329	4.40691	0.219555	0.658458	2.2066	0.424357	0.372268	-0.589548	0.993754	0.00272103	2.27956	0.409754	0.387476	-0.674373	0.996445	0.00154684	1.12912	0.999852	6.42015e-05	0	0	0	2.2	0	8.29	0.14	33.34	2.32	0	4.629	2.24994
lhx5	ENSDARG00000057936	LIM homeobox 5 [Source:ZFIN;Acc:ZDB-GENE-980526-484]	protein_coding	0	0	0	0	0	0	0	0	0	0	0	0	0	0	0	0	0	0	0	0	0	0	0	0	0.35	0	0.28	14.74	0.26	0	1.92	0.75	0	1.83	2.49947
ythdf3	ENSDARG00000057939	YTH N(6)-methyladenosine RNA binding protein 3 [Source:ZFIN;Acc:ZDB-GENE-030131-6123]	protein_coding	7.1047	0.221832	0.295393	0.910552	0.0406954	7.1047	0.907702	0.0420568	0	0	0	0	0	0	0	0	0	0	0	0	0	0	0	39.05	12	20.84	7.91	0.58	40.85	17.14	21.7	25.15	11.19	19.641	0.657198
dido1	ENSDARG00000057940	death inducer-obliterator 1 [Source:ZFIN;Acc:ZDB-GENE-030131-6117]	protein_coding	10.4899	-0.553114	-1.33739	0.446569	0.350112	10.4899	0.452137	0.34473	0	0	0	0	0	0	0	0	0	0	0	0	0	0	0	141.93	252.88	78.92	185.27	221.61	242.25	146.24	150.15	40.18	93.4	155.283	0.458306
glt8d2	ENSDARG00000057942	glycosyltransferase 8 domain containing 2 [Source:ZFIN;Acc:ZDB-GENE-041210-98]	protein_coding	3.30204	-1.08791	-0.867807	0.665273	0.177	3.30204	0.670945	0.173313	0	0	0	0	0	0	0	0	0	0	0	0	0	0	0	2.17	20.15	0	0	0.9	1.05	0.65	0	5.46	0.52	3.09	2.01142
nitr6b	ENSDARG00000057948	novel immune-type receptor 6b [Source:ZFIN;Acc:ZDB-GENE-041001-10]	protein_coding	2.63723	-4.68881	-3.60474	0.00512922	2.28995	2.63723	0.0146897	1.83299	0	0	0	0	0	0	0	0	0	0	0	0	0	0	0	4.73	2.53	22.87	0.77	5.18	0	0	0	0	0	3.608	1.95778
slc43a3b	ENSDARG00000057949	solute carrier family 43, member 3b [Source:ZFIN;Acc:ZDB-GENE-060312-28]	protein_coding	7.24356	-0.712307	-0.893958	0.652531	0.185399	7.24356	0.653624	0.184672	0	0	0	0	0	0	0	0	0	0	0	0	0	0	0	60.67	33.62	28.44	11.09	18.97	26.42	20.15	4.03	51.19	1.07	25.565	0.750033
dph1	ENSDARG00000057973	diphthamide biosynthesis 1 [Source:ZFIN;Acc:ZDB-GENE-050417-411]	protein_coding	3.44931	0.480588	0.494872	0.83362	0.0790321	3.44931	0.830715	0.0805482	0	0	0	0	0	0	0	0	0	0	0	0	0	0	0	0.46	3.63	1.34	6.18	2.5	6.13	1.79	1.55	7.56	2.86	3.4	0.710654
parp12b	ENSDARG00000057974	poly (ADP-ribose) polymerase family, member 12b [Source:ZFIN;Acc:ZDB-GENE-030131-2617]	protein_coding	6.61262	0.761804	0.909065	0.645645	0.190007	6.61262	0.647147	0.188997	0	0	0	0	0	0	0	0	0	0	0	0	0	0	0	20.98	39.89	31.92	6.64	1.38	34.58	13.39	6.54	56.84	105.17	31.733	0.981789
plcd4a	ENSDARG00000057975	phospholipase C, delta 4a [Source:ZFIN;Acc:ZDB-GENE-050208-654]	protein_coding	0	0	0	0	0	0	0	0	0	0	0	0	0	0	0	0	0	0	0	0	0	0	0	0	0.27	0	0.72	0	1.21	0	1.16	0.85	0	0.421	0
svopl	ENSDARG00000057983	SVOP-like [Source:ZFIN;Acc:ZDB-GENE-041114-109]	protein_coding	1.93425	-3.07015	-2.12735	0.157497	0.802728	0	0	0	0	0	0	0	0	0	0	0	0	0	0	0	0	0	0	0.67	2.59	0	5.54	0	0.81	0	0	0	0	0.961	0
zgc:111983	ENSDARG00000006588	zgc:111983 [Source:ZFIN;Acc:ZDB-GENE-050417-335]	protein_coding	3.40259	-2.78486	-2.0582	0.175483	0.755766	3.40259	0.238887	0.621807	0	0	0	0	0	0	0	0	0	0	0	0	0	0	0	1.65	2.9	0	36.19	0	0.27	1.36	0	0	0	4.237	2.66006
eps8l1	ENSDARG00000057984	eps8-like1 [Source:ZFIN;Acc:ZDB-GENE-050306-14]	protein_coding	3.9852	-3.58502	-3.5354	0.00627514	2.20238	3.9852	0.017394	1.7596	0	0	0	0	0	0	0	0	0	0	0	0	0	0	0	8.09	16.68	0.18	5.77	2.47	0.78	0.49	0	0.74	0	3.52	1.52867
ints8	ENSDARG00000057986	integrator complex subunit 8 [Source:ZFIN;Acc:ZDB-GENE-050522-556]	protein_coding	8.35642	0.605267	1.34042	0.445228	0.351418	8.35642	0.451181	0.345649	0	0	0	0	0	0	0	0	0	0	0	0	0	0	0	63.96	94.05	20.28	76.48	33.38	123.96	62.55	124.72	42.35	163.07	80.48	0.567288
uba3	ENSDARG00000057987	ubiquitin-like modifier activating enzyme 3 [Source:ZFIN;Acc:ZDB-GENE-040426-2825]	protein_coding	6.39418	0.924552	1.17196	0.522221	0.282146	6.39418	0.52877	0.276733	0	0	0	0	0	0	0	0	0	0	0	0	0	0	0	14.28	17.56	4.01	70.83	5.46	33.34	60.75	35.6	68.2	0.93	31.096	0.872637
fstb	ENSDARG00000057992	follistatin b [Source:ZFIN;Acc:ZDB-GENE-031118-139]	protein_coding	0	0	0	0	0	0	0	0	0	0	0	0	0	0	0	0	0	0	0	0	0	0	0	2.46	2.48	0	16.76	0	4.16	1.7	3.42	30.8	0	6.178	1.6114
arl15b	ENSDARG00000057995	ADP-ribosylation factor-like 15b [Source:ZFIN;Acc:ZDB-GENE-080813-2]	protein_coding	5.42027	1.35527	1.99444	0.193892	0.71244	5.42027	0.212327	0.672994	0	0	0	0	0	0	0	0	0	0	0	0	0	0	0	7.81	25.54	7.69	5.88	18.74	68.25	29.98	15.4	7.87	49.38	23.654	0.87523
tmf1	ENSDARG00000057997	TATA element modulatory factor 1 [Source:ZFIN;Acc:ZDB-GENE-040801-25]	protein_coding	7.0261	-1.20003	-2.13457	0.155757	0.807554	7.0261	0.172743	0.7626	0	0	0	0	0	0	0	0	0	0	0	0	0	0	0	13.91	8.83	32.97	11.27	8.03	7.64	11.23	9.23	3.16	6.06	11.233	0.729626
cep350	ENSDARG00000058000	centrosomal protein 350 [Source:ZFIN;Acc:ZDB-GENE-030131-6975]	protein_coding	9.45209	-0.232657	-0.604658	0.785544	0.104829	9.45209	0.782372	0.106587	0	0	0	0	0	0	0	0	0	0	0	0	0	0	0	50.12	29.69	24.83	25.72	38.32	32.84	25.81	30.14	18.14	30.39	30.6	0.284485
wfdc1	ENSDARG00000058003	WAP four-disulfide core domain 1 [Source:ZFIN;Acc:ZDB-GENE-070112-352]	protein_coding	0	0	0	0	0	0	0	0	0	0	0	0	0	0	0	0	0	0	0	0	0	0	0	1	0.61	0.97	1.17	0.4	0.23	0.14	0	0	0	0.452	0
six2a	ENSDARG00000058004	SIX homeobox 2a [Source:ZFIN;Acc:ZDB-GENE-010412-1]	protein_coding	0	0	0	0	0	0	0	0	0	0	0	0	0	0	0	0	0	0	0	0	0	0	0	0.49	5.01	0	1.39	0.59	0	0	0	0.98	0	0.846	0
hgd	ENSDARG00000058005	homogentisate 1,2-dioxygenase [Source:ZFIN;Acc:ZDB-GENE-020802-5]	protein_coding	4.63058	-2.28267	-2.32429	0.112385	0.949291	4.63058	0.148863	0.827213	0	0	0	0	0	0	0	0	0	0	0	0	0	0	0	6.28	15.17	29.71	6.8	0.38	2.36	0.63	7.37	1.43	0	7.013	1.31819
sgk2b	ENSDARG00000006598	serum/glucocorticoid regulated kinase 2b [Source:ZFIN;Acc:ZDB-GENE-060929-44]	protein_coding	5.3979	0.499662	0.457439	0.848509	0.0713436	5.3979	0.845871	0.0726959	0	0	0	0	0	0	0	0	0	0	0	0	0	0	0	1.26	10.17	2.49	10.23	23.79	9.01	0.37	0	5.91	40.99	10.422	1.23545
six3a	ENSDARG00000058008	SIX homeobox 3a [Source:ZFIN;Acc:ZDB-GENE-990415-127]	protein_coding	0	0	0	0	0	0	0	0	0	0	0	0	0	0	0	0	0	0	0	0	0	0	0	0	0	0	0	0	2.01	0	0	0	0	0.201	0
arxa	ENSDARG00000058011	aristaless related homeobox a [Source:ZFIN;Acc:ZDB-GENE-990415-15]	protein_coding	0	0	0	0	0	0	0	0	-2.13698	0.428891	0.367653	2.03715	0.480246	0.318536	-0.675089	0.959443	0.0179808	0.497544	0.996445	0.00154684	1.31566	0.999852	6.42015e-05	0.53	0.73	33.07	0	0	0	0	0.45	0.26	0	3.504	2.96573
ano3	ENSDARG00000058015	anoctamin 3 [Source:ZFIN;Acc:ZDB-GENE-111031-3]	protein_coding	2.82194	0.883128	0.637751	0.771284	0.112786	2.82194	0.771858	0.112463	0	0	0	0	0	0	0	0	0	0	0	0	0	0	0	0.32	0	0	1.16	0	1.43	0.4	0	2.34	0	0.565	0
fbxw9	ENSDARG00000058020	F-box and WD repeat domain containing 9 [Source:ZFIN;Acc:ZDB-GENE-091204-198]	protein_coding	6.15381	0.391325	0.427187	0.858963	0.0660253	6.15381	0.855873	0.0675908	0	0	0	0	0	0	0	0	0	0	0	0	0	0	0	15.64	7.76	0.24	4.23	45.12	33.21	62.67	11.3	19.01	2.8	20.198	1.01818
ormdl2	ENSDARG00000058022	ORMDL sphingolipid biosynthesis regulator 2 [Source:ZFIN;Acc:ZDB-GENE-060331-113]	protein_coding	3.83746	0.903773	0.940232	0.63168	0.199503	3.83746	0.635418	0.19694	0	0	0	0	0	0	0	0	0	0	0	0	0	0	0	0	7.62	2.98	6.02	0.73	2.97	1.86	16.02	10.55	4.4	5.315	0.931932
si:dkey-11o15.7	ENSDARG00000058023	si:dkey-11o15.7 [Source:ZFIN;Acc:ZDB-GENE-091204-328]	protein_coding	1.98942	-1.37372	-0.986718	0.610239	0.2145	0	0	0	0	0	0	0	0	0	0	0	0	0	0	0	0	0	0	0	2.34	2.89	0.6	2.96	2.85	0	0	0	0	1.164	1.19875
hspa14	ENSDARG00000058030	heat shock protein 14 [Source:ZFIN;Acc:ZDB-GENE-041210-73]	protein_coding	6.02657	0.0507324	0.0514097	0.987442	0.00548827	6.02657	0.986786	0.0057768	0	0	0	0	0	0	0	0	0	0	0	0	0	0	0	13.09	3.59	4.62	9.94	28.51	5.21	15	3.44	42.13	0	12.553	1.05562
si:dkey-6n6.2	ENSDARG00000058032	si:dkey-6n6.2 [Source:ZFIN;Acc:ZDB-GENE-060503-173]	protein_coding	4.16303	-0.728486	-0.746047	0.723308	0.140677	4.16303	0.723914	0.140313	0	0	0	0	0	0	0	0	0	0	0	0	0	0	0	3.89	16.45	17.77	23.09	0	24.93	5.16	13.62	1.96	4.17	11.104	0.825683
eml3	ENSDARG00000058038	echinoderm microtubule associated protein like 3 [Source:ZFIN;Acc:ZDB-GENE-110304-3]	protein_coding	7.38747	0.0194145	0.0260978	0.993199	0.00296365	7.38747	0.992739	0.00316471	0	0	0	0	0	0	0	0	0	0	0	0	0	0	0	17.57	64.68	123.04	12.68	22.03	10.57	11.59	5.7	14.41	62.27	34.454	1.09329
bhlhe22	ENSDARG00000058039	basic helix-loop-helix family, member e22 [Source:ZFIN;Acc:ZDB-GENE-040426-1411]	protein_coding	0	0	0	0	0	0	0	0	0	0	0	0	0	0	0	0	0	0	0	0	0	0	0	0	0	0	1.35	0	0	0	0	0	0	0.135	0
lsm14aa	ENSDARG00000006600	LSM14A mRNA processing body assembly factor a [Source:ZFIN;Acc:ZDB-GENE-040426-1567]	protein_coding	7.38459	-0.886668	-1.7747	0.265252	0.576341	7.38459	0.278214	0.555621	0	0	0	0	0	0	0	0	0	0	0	0	0	0	0	23.98	80.15	34.92	72.5	28.33	41.01	39.86	26.07	23.27	34.31	40.44	0.494032
ndufa8	ENSDARG00000058041	NADH dehydrogenase (ubiquinone) 1 alpha subcomplex, 8 [Source:ZFIN;Acc:ZDB-GENE-040426-1688]	protein_coding	6.34047	1.5631	1.80394	0.25557	0.59249	6.34047	0.280538	0.552008	0	0	0	0	0	0	0	0	0	0	0	0	0	0	0	25.79	23.61	2.25	35.78	30.82	98.39	49.15	15.59	6.22	227.24	51.484	1.31047
kitlgb	ENSDARG00000058042	kit ligand b [Source:ZFIN;Acc:ZDB-GENE-070424-2]	protein_coding	6.01744	3.94208	3.35709	0.0104364	1.98145	6.01744	0.0395414	1.40295	3.63812	0.0605399	1.21796	-0.0834598	0.993754	0.00272103	-1.06086	0.948521	0.0229529	-0.16794	0.996445	0.00154684	0.722712	0.999852	6.42015e-05	3.8	0.39	0.21	0	0	26.79	0	8.94	15.88	88.18	14.419	1.90087
rab1ba	ENSDARG00000058044	zRAB1B, member RAS oncogene family a [Source:ZFIN;Acc:ZDB-GENE-040426-873]	protein_coding	8.98865	-0.628483	-1.35967	0.436737	0.35978	8.98865	0.442233	0.354349	0	0	0	0	0	0	0	0	0	0	0	0	0	0	0	112.69	59.87	93.92	47.82	92.76	44.99	71.39	69.79	64.16	50.07	70.746	0.318184
tlr21	ENSDARG00000058045	toll-like receptor 21 [Source:ZFIN;Acc:ZDB-GENE-040220-4]	protein_coding	5.90046	-4.07923	-4.3409	0.000404761	3.3928	5.90046	0.00345303	2.4618	0	0	0	0	0	0	0	0	0	0	0	0	0	0	0	34.56	7.04	2.61	8.54	18.87	1.02	0	2.26	0.72	0	7.562	1.47164
pafah1b3	ENSDARG00000058047	platelet-activating factor acetylhydrolase, isoform Ib, gamma subunit [Source:ZFIN;Acc:ZDB-GENE-040426-1026]	protein_coding	7.21955	0.188878	0.319093	0.900501	0.0455158	7.21955	0.897593	0.0469207	0	0	0	0	0	0	0	0	0	0	0	0	0	0	0	26.62	18.63	102.26	65.75	11.32	72.16	11.39	20.28	51.61	34.8	41.482	0.735562
ugt5e1	ENSDARG00000058048	UDP glucuronosyltransferase 5 family, polypeptide E1 [Source:ZFIN;Acc:ZDB-GENE-081105-106]	protein_coding	3.78814	0.391994	0.35797	0.886879	0.0521358	3.78814	0.884415	0.0533437	0	0	0	0	0	0	0	0	0	0	0	0	0	0	0	0.25	1.15	0.37	0.35	11.92	0.26	7.89	1.92	9.48	0.51	3.41	1.32448
smyd3	ENSDARG00000058050	SET and MYND domain containing 3 [Source:ZFIN;Acc:ZDB-GENE-051120-138]	protein_coding	3.79926	3.15119	2.84953	0.0393483	1.40507	3.79926	0.0721945	1.1415	0	0	0	0	0	0	0	0	0	0	0	0	0	0	0	0.2	2.5	0	0	0.72	12.1	19.56	10.16	10.08	0	5.532	1.25617
serping1	ENSDARG00000058053	serpin peptidase inhibitor, clade G (C1 inhibitor), member 1 [Source:ZFIN;Acc:ZDB-GENE-030131-1262]	protein_coding	2.91677	-1.87814	-1.62505	0.321712	0.492533	2.91677	0.351958	0.453509	0	0	0	0	0	0	0	0	0	0	0	0	0	0	0	5.02	1.39	5.87	0.26	0	2.1	0.16	0.64	0.56	0	1.6	1.33749
igf3	ENSDARG00000058058	insulin-like growth factor 3 [Source:ZFIN;Acc:ZDB-GENE-080611-1]	protein_coding	0	0	0	0	0	0	0	0	0	0	0	0	0	0	0	0	0	0	0	0	0	0	0	0	0	0	3.05	0	0	0	0	0	0	0.305	0
magt1	ENSDARG00000058062	magnesium transporter 1 [Source:ZFIN;Acc:ZDB-GENE-030131-3667]	protein_coding	5.84419	-0.71584	-1.08985	0.560637	0.251318	5.84419	0.563438	0.249154	0	0	0	0	0	0	0	0	0	0	0	0	0	0	0	9.33	53.27	18.69	10.52	26.87	28.37	12.03	28.31	13.48	6.21	20.708	0.680997
kaznb	ENSDARG00000006601	kazrin, periplakin interacting protein b [Source:ZFIN;Acc:ZDB-GENE-061215-31]	protein_coding	7.06327	0.0444445	0.0794944	0.980308	0.00863766	7.06327	0.979253	0.00910492	0	0	0	0	0	0	0	0	0	0	0	0	0	0	0	44.54	28.32	17.52	15.27	37.08	51.76	42.2	13.47	58.08	13.71	32.195	0.521632
cx31.7	ENSDARG00000058064	connexin 31.7 [Source:ZFIN;Acc:ZDB-GENE-050616-3]	protein_coding	3.17097	-1.64091	-1.11521	0.54843	0.260879	3.17097	0.571945	0.242646	0	0	0	0	0	0	0	0	0	0	0	0	0	0	0	0	0	0	11.75	32.34	0	0	0	5.97	0	5.006	2.07274
tnfsf10l4	ENSDARG00000058068	tumor necrosis factor (ligand) superfamily, member 10 like 4 [Source:ZFIN;Acc:ZDB-GENE-050227-6]	protein_coding	0	0	0	0	0	0	0	0	0	0	0	0	0	0	0	0	0	0	0	0	0	0	0	0	0.69	0	0	0	0.52	0	0.63	3.69	0	0.553	0
snf8	ENSDARG00000058076	SNF8, ESCRT-II complex subunit, homolog (S. cerevisiae) [Source:ZFIN;Acc:ZDB-GENE-041114-117]	protein_coding	4.21519	-1.68487	-1.64317	0.314233	0.502749	4.21519	0.341079	0.467144	0	0	0	0	0	0	0	0	0	0	0	0	0	0	0	1.52	7.25	1.27	31.72	12.11	14.51	1.42	1.66	0	1.01	7.247	1.38022
txndc17	ENSDARG00000058079	thioredoxin domain containing 17 [Source:ZFIN;Acc:ZDB-GENE-040801-193]	protein_coding	4.67252	-0.488648	-0.432859	0.85601	0.0675214	4.67252	0.853269	0.0689139	0	0	0	0	0	0	0	0	0	0	0	0	0	0	0	45.83	0	0	7.02	30.92	8.39	18.77	4.68	33.69	1.72	15.102	1.08302
birc7	ENSDARG00000058082	baculoviral IAP repeat containing 7 [Source:ZFIN;Acc:ZDB-GENE-070615-35]	protein_coding	0	0	0	0	0	0	0	0	1.81357	0.503646	0.297875	-0.240956	0.993754	0.00272103	-2.7222	0.130218	0.885329	-0.274919	0.996445	0.00154684	-0.264565	0.999852	6.42015e-05	4.84	0.75	0.39	0	0.48	3.35	0	0	0	91.56	10.137	2.82701
aifm1	ENSDARG00000058088	apoptosis-inducing factor, mitochondrion-associated 1 [Source:ZFIN;Acc:ZDB-GENE-030826-11]	protein_coding	8.11631	0.419464	0.778897	0.709625	0.148971	8.11631	0.708265	0.149804	0	0	0	0	0	0	0	0	0	0	0	0	0	0	0	44.23	57.18	36.93	36.24	23.43	34.59	37.46	96.39	23.51	92.51	48.247	0.542945
rprd2a	ENSDARG00000058089	regulation of nuclear pre-mRNA domain containing 2a [Source:ZFIN;Acc:ZDB-GENE-030131-6641]	protein_coding	9.35916	0.196241	0.501975	0.831107	0.080343	9.35916	0.82717	0.0824052	0	0	0	0	0	0	0	0	0	0	0	0	0	0	0	46.04	63.18	89.12	46.68	42.8	124.86	68.61	82.9	70.18	42.95	67.732	0.385254
cfap57	ENSDARG00000058090	cilia and flagella associated protein 57 [Source:ZFIN;Acc:ZDB-GENE-110411-266]	protein_coding	5.7003	-0.13148	-0.11966	0.971522	0.0125476	5.7003	0.970121	0.0131742	0	0	0	0	0	0	0	0	0	0	0	0	0	0	0	7.11	38.3	0	0.26	3.48	2.63	18.39	33.84	3.27	0.19	10.747	1.34327
ciarta	ENSDARG00000058094	circadian associated repressor of transcription a [Source:ZFIN;Acc:ZDB-GENE-030131-7016]	protein_coding	7.19982	-0.823964	-1.50676	0.369781	0.432055	7.19982	0.37948	0.420811	0	0	0	0	0	0	0	0	0	0	0	0	0	0	0	46.68	45.87	7.65	35.33	15.28	27.14	19.45	17.41	13.16	17.31	24.528	0.559976
b3gnt3	ENSDARG00000058100	UDP-GlcNAc:betaGal beta-1,3-N-acetylglucosaminyltransferase 3 [Source:ZFIN;Acc:ZDB-GENE-030131-8875]	protein_coding	6.13456	-3.22281	-4.23781	0.000593945	3.22625	6.13456	0.00265935	2.57522	0	0	0	0	0	0	0	0	0	0	0	0	0	0	0	36.61	21.95	10.83	11.21	106.01	3.15	1.62	4.32	3.71	6.42	20.583	1.54934
chrna2a	ENSDARG00000006602	cholinergic receptor, nicotinic, alpha 2a (neuronal) [Source:ZFIN;Acc:ZDB-GENE-040108-2]	protein_coding	3.86312	-0.0346507	-0.0272262	0.992969	0.0030643	3.86312	0.992438	0.00329676	0	0	0	0	0	0	0	0	0	0	0	0	0	0	0	0.64	1.33	0	11.7	0	11.85	0.28	0	3.97	0.16	2.993	1.5976
sardh	ENSDARG00000058102	sarcosine dehydrogenase [Source:ZFIN;Acc:ZDB-GENE-040426-996]	protein_coding	6.44021	-1.87221	-2.94123	0.0314924	1.50179	6.44021	0.0440136	1.35641	0	0	0	0	0	0	0	0	0	0	0	0	0	0	0	13.75	26.8	10.9	35.25	9.91	5.01	2.96	16.14	5.97	2.81	12.95	0.82519
glra4b	ENSDARG00000058103	glycine receptor, alpha 4b [Source:ZFIN;Acc:ZDB-GENE-020402-2]	protein_coding	0	0	0	0	0	0	0	0	0	0	0	0	0	0	0	0	0	0	0	0	0	0	0	0.27	0	0	1.13	0	0.28	0	0	0	0	0.168	0
rpl36a	ENSDARG00000058105	ribosomal protein L36A [Source:ZFIN;Acc:ZDB-GENE-020423-1]	protein_coding	8.37734	0.0364162	0.0521162	0.987101	0.00563849	8.37734	0.986549	0.00588148	0	0	0	0	0	0	0	0	0	0	0	0	0	0	0	108.95	92.55	160.72	205.26	245.43	71.78	66.13	72.15	182.55	433.99	163.951	0.693168
EPS8L2	ENSDARG00000058108	si:ch1073-89b12.1 [Source:ZFIN;Acc:ZDB-GENE-131121-340]	protein_coding	8.03826	-1.19257	-2.28305	0.121714	0.91466	8.03826	0.137333	0.862225	0	0	0	0	0	0	0	0	0	0	0	0	0	0	0	69.76	86.44	93.13	50.93	199.14	22.27	45.68	8.07	21.13	61.31	65.786	0.83007
impad1	ENSDARG00000058114	inositol monophosphatase domain containing 1 [Source:ZFIN;Acc:ZDB-GENE-051127-23]	protein_coding	5.32347	-0.88342	-1.13585	0.538915	0.26848	5.32347	0.544035	0.264374	0	0	0	0	0	0	0	0	0	0	0	0	0	0	0	12.19	9.1	14.08	29.79	5.2	23.13	0.42	5.3	8.81	5.7	11.372	0.788852
fgfr2	ENSDARG00000058115	fibroblast growth factor receptor 2 [Source:ZFIN;Acc:ZDB-GENE-030323-1]	protein_coding	9.19477	-1.22102	-1.94772	0.207025	0.683977	9.19477	0.22574	0.646391	0	0	0	0	0	0	0	0	0	0	0	0	0	0	0	99.61	161.01	112.06	46	240.88	39.25	130.96	63.68	30.49	11.54	93.548	0.754529
snap25b	ENSDARG00000058117	synaptosomal-associated protein, 25b [Source:ZFIN;Acc:ZDB-GENE-980526-392]	protein_coding	5.80876	3.03566	3.23593	0.0146912	1.83294	5.80876	0.0333384	1.47706	0	0	0	0	0	0	0	0	0	0	0	0	0	0	0	0	5.8	6.38	0	1.81	45.51	59.39	6.81	19.64	30.28	17.562	1.19149
si:dkey-27p18.2	ENSDARG00000058120	si:dkey-27p18.2 [Source:ZFIN;Acc:ZDB-GENE-060526-286]	protein_coding	0	0	0	0	0	0	0	0	0	0	0	0	0	0	0	0	0	0	0	0	0	0	0	0	0	6.75	3.44	0	0	0	0	0.4	0	1.059	2.14273
hcfc2	ENSDARG00000058127	host cell factor C2 [Source:ZFIN;Acc:ZDB-GENE-050417-203]	protein_coding	5.7125	0.174846	0.203208	0.943673	0.0251787	5.7125	0.941796	0.0260432	0	0	0	0	0	0	0	0	0	0	0	0	0	0	0	4.13	2.14	27.07	9.67	7.78	36.11	33.91	6.22	5.96	3.24	13.623	0.976019
msna	ENSDARG00000058128	moesin a [Source:ZFIN;Acc:ZDB-GENE-021211-2]	protein_coding	9.2224	-1.21038	-2.01341	0.187869	0.726145	9.2224	0.205486	0.687217	0	0	0	0	0	0	0	0	0	0	0	0	0	0	0	24.9	56.58	60.15	96.41	196.31	59.01	65.24	46.13	39.04	13.93	65.77	0.778578
csrp1a	ENSDARG00000006603	cysteine and glycine-rich protein 1a [Source:ZFIN;Acc:ZDB-GENE-030909-4]	protein_coding	7.88516	-1.18654	-1.69722	0.293331	0.532641	7.88516	0.310368	0.508123	0	0	0	0	0	0	0	0	0	0	0	0	0	0	0	24.51	11.95	53.96	130.77	86.91	48.12	121.58	21.07	49.85	3.23	55.195	0.807563
foxd2	ENSDARG00000058133	forkhead box D2 [Source:ZFIN;Acc:ZDB-GENE-980605-6]	protein_coding	6.90916	-2.11891	-2.62234	0.0645084	1.19038	6.90916	0.0888734	1.05123	0	0	0	0	0	0	0	0	0	0	0	0	0	0	0	31.69	57.26	66.15	24.03	10.27	14.04	5.24	10.78	14.61	0	23.407	0.946455
ttc25	ENSDARG00000058140	tetratricopeptide repeat domain 25 [Source:ZFIN;Acc:ZDB-GENE-040426-995]	protein_coding	0	0	0	0	0	0	0	0	0	0	0	0	0	0	0	0	0	0	0	0	0	0	0	0.43	0	0.84	3.03	0.77	0.3	0	0	0	0	0.537	0
atp7b	ENSDARG00000058145	ATPase, Cu++ transporting, beta polypeptide (Wilson disease) [Source:ZFIN;Acc:ZDB-GENE-061220-5]	protein_coding	6.45604	-0.781789	-0.832704	0.683926	0.164991	6.45604	0.684568	0.164583	0	0	0	0	0	0	0	0	0	0	0	0	0	0	0	13.76	18.1	11	12.27	3.18	0.59	14.18	0	17.21	3.03	9.332	0.74459
dnajc5b	ENSDARG00000058147	DnaJ (Hsp40) homolog, subfamily C, member 5 beta [Source:ZFIN;Acc:ZDB-GENE-050413-1]	protein_coding	0	0	0	0	0	0	0	0	0	0	0	0	0	0	0	0	0	0	0	0	0	0	0	0.39	0.55	0	0	0	0	0	0	0	0	0.094	0
dnajc7	ENSDARG00000058148	DnaJ (Hsp40) homolog, subfamily C, member 7 [Source:ZFIN;Acc:ZDB-GENE-040426-2483]	protein_coding	8.47181	-1.04405	-1.98888	0.195586	0.708662	8.47181	0.210534	0.676678	0	0	0	0	0	0	0	0	0	0	0	0	0	0	0	32.68	54.98	65.98	77.87	129.3	58.03	40.3	22.08	29.84	46.85	55.791	0.556142
znf385c	ENSDARG00000058154	zinc finger protein 385C [Source:ZFIN;Acc:ZDB-GENE-091112-1]	protein_coding	0	0	0	0	0	0	0	0	0	0	0	0	0	0	0	0	0	0	0	0	0	0	0	0	1.29	1.01	0.1	0	1.86	0	17.54	0.73	0	2.253	2.402
trim55b	ENSDARG00000058158	tripartite motif containing 55b [Source:ZFIN;Acc:ZDB-GENE-060312-37]	protein_coding	0	0	0	0	0	0	0	0	0	0	0	0	0	0	0	0	0	0	0	0	0	0	0	0	0	0	0	0.28	0	0	3.99	0.47	0.49	0.523	0
ipo8	ENSDARG00000058159	importin 8 [Source:ZFIN;Acc:ZDB-GENE-060503-3]	protein_coding	9.33273	0.462848	0.894347	0.652431	0.185465	9.33273	0.652048	0.18572	0	0	0	0	0	0	0	0	0	0	0	0	0	0	0	60.68	50.96	23.62	61.11	86.15	182.12	56.59	122.35	45.34	78.01	76.693	0.593651
tnfaip2b	ENSDARG00000058160	tumor necrosis factor, alpha-induced protein 2b [Source:ZFIN;Acc:ZDB-GENE-081107-56]	protein_coding	6.95601	-2.54944	-4.32745	0.000426228	3.37036	6.95601	0.00132735	2.87701	0	0	0	0	0	0	0	0	0	0	0	0	0	0	0	17.86	78.96	26.48	16.76	70.35	13.95	10.19	4.75	4.86	5.05	24.921	1.09029
pcyt1ba	ENSDARG00000058162	phosphate cytidylyltransferase 1, choline, beta a [Source:ZFIN;Acc:ZDB-GENE-061220-4]	protein_coding	5.03203	3.07952	4.02618	0.00128286	2.89182	5.03203	0.00396437	2.40183	0	0	0	0	0	0	0	0	0	0	0	0	0	0	0	5.24	0.3	2.24	1.84	0.39	35.21	34.76	16.44	11.22	22.9	13.054	1.05302
pvrl3b	ENSDARG00000006604	poliovirus receptor-related 3b [Source:ZFIN;Acc:ZDB-GENE-050327-14]	protein_coding	5.05829	1.34003	1.41911	0.408464	0.388846	5.05829	0.426553	0.370027	0	0	0	0	0	0	0	0	0	0	0	0	0	0	0	1.58	0	18.56	5.14	11.76	1.42	23.45	17.29	10.95	26.16	11.631	0.81766
htr2ab	ENSDARG00000058165	5-hydroxytryptamine (serotonin) receptor 2A, genome duplicate b [Source:ZFIN;Acc:ZDB-GENE-120215-60]	protein_coding	3.34303	0.627066	0.628833	0.774804	0.110808	3.34303	0.772694	0.111992	0	0	0	0	0	0	0	0	0	0	0	0	0	0	0	0.59	1.66	5.01	3.26	0.74	0	2.68	2.61	8.62	3.95	2.912	0.875391
zdhhc20b	ENSDARG00000058178	zinc finger, DHHC-type containing 20b [Source:ZFIN;Acc:ZDB-GENE-091117-30]	protein_coding	6.4047	0.216255	0.322233	0.899437	0.0460294	6.4047	0.896517	0.0474414	0	0	0	0	0	0	0	0	0	0	0	0	0	0	0	10.76	10.43	26.17	4.91	34.65	24.84	30.06	56.57	2.19	4.38	20.496	0.84163
ackr3b	ENSDARG00000058179	atypical chemokine receptor 3b [Source:ZFIN;Acc:ZDB-GENE-031116-61]	protein_coding	7.7572	-0.146351	-0.286781	0.914692	0.0387251	7.7572	0.912092	0.0399613	0	0	0	0	0	0	0	0	0	0	0	0	0	0	0	23.62	58.99	23.37	68.27	74.71	58.87	82.9	52.33	44.33	23.23	51.062	0.429773
exoc3l4	ENSDARG00000058180	exocyst complex component 3-like 4 [Source:ZFIN;Acc:ZDB-GENE-081028-71]	protein_coding	5.48697	-2.07584	-2.2136	0.136191	0.865853	5.48697	0.170194	0.769055	0	0	0	0	0	0	0	0	0	0	0	0	0	0	0	27.12	15.35	6.5	5.08	2.51	3.3	0.24	0	6.89	1.57	6.856	1.22643
plcxd2	ENSDARG00000058200	phosphatidylinositol-specific phospholipase C, X domain containing 2 [Source:ZFIN;Acc:ZDB-GENE-091204-217]	protein_coding	0	0	0	0	0	0	0	0	0	0	0	0	0	0	0	0	0	0	0	0	0	0	0	0	4.44	0	0	0.3	0	0	0	0	0	0.474	0
pex16	ENSDARG00000058202	peroxisomal biogenesis factor 16 [Source:ZFIN;Acc:ZDB-GENE-050626-49]	protein_coding	6.10786	-0.257733	-0.309654	0.904506	0.0435883	6.10786	0.90186	0.0448607	0	0	0	0	0	0	0	0	0	0	0	0	0	0	0	31.67	12.06	8.94	62.18	1.33	11.98	6.27	21.16	13.18	43.78	21.255	0.900856
smc1al	ENSDARG00000058203	structural maintenance of chromosomes 1A, like [Source:ZFIN;Acc:ZDB-GENE-040426-57]	protein_coding	8.22003	-1.61514	-2.39793	0.0985331	1.00642	8.22003	0.120629	0.918547	0	0	0	0	0	0	0	0	0	0	0	0	0	0	0	27.46	47.94	56.36	39.66	48.27	42.26	4.02	28.48	11.16	1.27	30.688	0.638318
si:ch211-153b23.5	ENSDARG00000058206	si:ch211-153b23.5 [Source:ZFIN;Acc:ZDB-GENE-030131-9744]	protein_coding	7.26228	-0.545353	-0.618162	0.779746	0.108047	7.26228	0.77743	0.109339	0	0	0	0	0	0	0	0	0	0	0	0	0	0	0	72.52	167.31	57.97	18.65	200.41	13.45	157.54	1.89	42.32	137.73	86.979	0.832904
abi2a	ENSDARG00000058207	abl-interactor 2a [Source:ZFIN;Acc:ZDB-GENE-060929-192]	protein_coding	7.17666	0.287451	0.338071	0.893648	0.0488337	7.17666	0.891003	0.0501208	0	0	0	0	0	0	0	0	0	0	0	0	0	0	0	19.97	65.29	9.86	3.03	115.17	45.35	19.15	36.7	33.03	178.56	52.611	1.04296
slc25a26	ENSDARG00000058208	solute carrier family 25 (S-adenosylmethionine carrier), member 26 [Source:ZFIN;Acc:ZDB-GENE-050913-126]	protein_coding	4.49037	-1.82258	-1.55987	0.347418	0.459147	4.49037	0.380199	0.419989	0	0	0	0	0	0	0	0	0	0	0	0	0	0	0	10.85	3.76	43.96	0	3.37	4.78	0	9	5.11	0	8.083	1.62478
gpr27	ENSDARG00000006607	G protein-coupled receptor 27 [Source:ZFIN;Acc:ZDB-GENE-071022-3]	protein_coding	4.9268	3.16368	4.13328	0.000869423	3.06077	4.9268	0.00297166	2.527	0	0	0	0	0	0	0	0	0	0	0	0	0	0	0	0.65	0.65	0.43	0.87	0	3.85	6.15	11.41	8.71	1.27	3.399	1.18725
ndnl2	ENSDARG00000058212	necdin-like 2 [Source:ZFIN;Acc:ZDB-GENE-031107-3]	protein_coding	6.15117	1.03668	1.23375	0.492962	0.307187	6.15117	0.501947	0.299342	0	0	0	0	0	0	0	0	0	0	0	0	0	0	0	14.06	5.63	4.95	5.52	50.13	65.31	7.07	30.52	14.78	92.62	29.059	1.05113
fam151a	ENSDARG00000058218	family with sequence similarity 151, member A [Source:ZFIN;Acc:ZDB-GENE-070705-105]	protein_coding	5.61265	-1.04991	-1.20005	0.50835	0.293837	5.61265	0.516658	0.286797	0	0	0	0	0	0	0	0	0	0	0	0	0	0	0	10.58	11.86	22.29	16.19	2.19	1.42	5.88	0.29	2.09	13.9	8.669	0.859012
tubd1	ENSDARG00000058219	tubulin, delta 1 [Source:ZFIN;Acc:ZDB-GENE-040625-73]	protein_coding	3.73475	0.274696	0.288415	0.913886	0.0391081	3.73475	0.911158	0.0404061	0	0	0	0	0	0	0	0	0	0	0	0	0	0	0	2.15	2.97	2.64	1.81	0	2.34	2.69	9.85	0.25	2.64	2.734	0.9883
tada3l	ENSDARG00000058220	transcriptional adaptor 3 (NGG1 homolog, yeast)-like [Source:ZFIN;Acc:ZDB-GENE-030131-6725]	protein_coding	3.81968	4.36022	3.84446	0.00240334	2.61919	3.81968	0.0113903	1.94346	0	0	0	0	0	0	0	0	0	0	0	0	0	0	0	0	0	0	0.62	0	7.61	7.92	7.98	3.94	0.15	2.822	1.29723
ugcg	ENSDARG00000058221	UDP-glucose ceramide glucosyltransferase [Source:ZFIN;Acc:ZDB-GENE-030131-9885]	protein_coding	7.79138	0.657764	1.30657	0.460536	0.336736	7.79138	0.46583	0.331773	0	0	0	0	0	0	0	0	0	0	0	0	0	0	0	12.45	29.5	24.01	21.06	29.65	26.84	77.46	63.54	30.2	18.57	33.328	0.619088
mpp4a	ENSDARG00000058222	membrane protein, palmitoylated 4a (MAGUK p55 subfamily member 4) [Source:ZFIN;Acc:ZDB-GENE-070912-523]	protein_coding	0	0	0	0	0	0	0	0	0	0	0	0	0	0	0	0	0	0	0	0	0	0	0	0.97	0	0	0	0.58	3.14	0	5.29	0	0	0.998	0
arpc4l	ENSDARG00000058225	actin related protein 2/3 complex, subunit 4, like [Source:ZFIN;Acc:ZDB-GENE-040808-18]	protein_coding	7.04937	-1.51863	-1.73205	0.280162	0.552591	7.04937	0.304361	0.516611	0	0	0	0	0	0	0	0	0	0	0	0	0	0	0	22.51	2.99	262.02	14.66	78.97	47.31	52.1	13.36	7.44	25.91	52.727	1.46468
ak3	ENSDARG00000058226	adenylate kinase 3 [Source:ZFIN;Acc:ZDB-GENE-040426-2142]	protein_coding	5.23768	-0.867416	-1.3267	0.451217	0.345614	5.23768	0.458141	0.339001	0	0	0	0	0	0	0	0	0	0	0	0	0	0	0	11.84	15.83	5.58	5.55	14.46	3.03	7.2	12.04	8.8	1.62	8.595	0.560818
acot11a	ENSDARG00000058229	acyl-CoA thioesterase 11a [Source:ZFIN;Acc:ZDB-GENE-050522-538]	protein_coding	4.47094	-0.755457	-0.739831	0.726392	0.138829	4.47094	0.726346	0.138857	0	0	0	0	0	0	0	0	0	0	0	0	0	0	0	9.15	15.82	5.55	6.94	2.26	8.19	0.41	2.29	22.32	0	7.293	0.976932
rps6kb1b	ENSDARG00000058230	ribosomal protein S6 kinase b, polypeptide 1b [Source:ZFIN;Acc:ZDB-GENE-040426-2038]	protein_coding	7.54077	-1.00621	-1.69391	0.294423	0.531029	7.54077	0.308927	0.510144	0	0	0	0	0	0	0	0	0	0	0	0	0	0	0	19.11	59.28	140.94	16.46	29.34	52.15	21.5	17.88	29.58	20.51	40.675	0.93896
strn3	ENSDARG00000001729	striatin, calmodulin binding protein 3 [Source:ZFIN;Acc:ZDB-GENE-030616-405]	protein_coding	8.14159	-0.0893835	-0.179606	0.951951	0.0213852	8.14159	0.950154	0.0222058	0	0	0	0	0	0	0	0	0	0	0	0	0	0	0	16.21	18.59	44.31	33.72	29.34	50.97	15.05	26.34	32.11	29.06	29.57	0.393662
map2k2a	ENSDARG00000006609	mitogen-activated protein kinase kinase 2a [Source:ZFIN;Acc:ZDB-GENE-041027-1]	protein_coding	0	0	0	0	0	0	0	0	0	0	0	0	0	0	0	0	0	0	0	0	0	0	0	9.73	7.36	2.71	11.24	84.99	6.97	12.68	2.55	2.07	13.1	15.34	1.61801
nt5c2b	ENSDARG00000058231	5'-nucleotidase, cytosolic IIb [Source:ZFIN;Acc:ZDB-GENE-061013-522]	protein_coding	7.56879	0.329647	0.58022	0.795233	0.0995055	7.56879	0.791911	0.101323	0	0	0	0	0	0	0	0	0	0	0	0	0	0	0	53.5	47.39	39.76	11.34	18.21	74.05	54.01	39.72	53.42	23.09	41.449	0.464347
fbrsl1	ENSDARG00000058232	fibrosin-like 1 [Source:ZFIN;Acc:ZDB-GENE-070705-487]	protein_coding	7.60196	-1.66649	-3.2038	0.016012	1.79555	7.60196	0.0229722	1.6388	0	0	0	0	0	0	0	0	0	0	0	0	0	0	0	27.66	52.51	31.74	29.73	17.87	29.42	6.53	7.67	5.52	7.1	21.575	0.712392
ssbp3a	ENSDARG00000058237	single stranded DNA binding protein 3a [Source:ZFIN;Acc:ZDB-GENE-070705-484]	protein_coding	5.45395	2.03642	2.17683	0.144553	0.839972	5.45395	0.177304	0.751282	0	0	0	0	0	0	0	0	0	0	0	0	0	0	0	10.16	24.99	1.03	0	3.93	9.03	31.1	51.5	9.36	35.66	17.676	0.976265
phactr3a	ENSDARG00000058243	phosphatase and actin regulator 3a [Source:ZFIN;Acc:ZDB-GENE-080220-4]	protein_coding	2.21558	-0.0612785	-0.048446	0.988235	0.00513975	2.21558	0.987528	0.00545072	0	0	0	0	0	0	0	0	0	0	0	0	0	0	0	0	0	3.68	0.5	1.35	3.32	1.4	1.52	0.53	0	1.23	1.08603
il17ra1a	ENSDARG00000058244	interleukin 17 receptor A1a [Source:ZFIN;Acc:ZDB-GENE-070705-242]	protein_coding	5.75588	-4.55124	-4.91082	3.94096e-05	4.4044	5.75588	0.000765501	3.11605	0	0	0	0	0	0	0	0	0	0	0	0	0	0	0	19.86	15.4	23.08	7.91	8.72	2.09	0	0	0.63	0	7.769	1.13846
cysltr1	ENSDARG00000058246	cysteinyl leukotriene receptor 1 [Source:ZFIN;Acc:ZDB-GENE-050522-250]	protein_coding	0	0	0	0	0	0	0	0	0	0	0	0	0	0	0	0	0	0	0	0	0	0	0	0.9	0	0	1.51	0	0.75	0.7	29.12	1.86	0	3.484	2.59242
si:dkeyp-77h1.4	ENSDARG00000058248	si:dkeyp-77h1.4 [Source:ZFIN;Acc:ZDB-GENE-050208-18]	protein_coding	7.62771	3.97453	6.07289	1.30574e-07	6.88414	7.62771	7.08732e-06	5.14952	0	0	0	0	0	0	0	0	0	0	0	0	0	0	0	4.35	4.41	0.89	1.58	0.49	52.96	63.89	85.52	13.46	34.03	26.158	1.19126
adamts15b	ENSDARG00000058252	ADAM metallopeptidase with thrombospondin type 1 motif, 15b [Source:ZFIN;Acc:ZDB-GENE-070814-5]	protein_coding	5.35928	-0.58758	-0.607452	0.784198	0.105574	5.35928	0.782189	0.106688	0	0	0	0	0	0	0	0	0	0	0	0	0	0	0	1.32	3.99	14.16	5.59	0.33	3.75	1.35	0.93	0.41	9.06	4.089	1.09772
si:ch211-213d14.1	ENSDARG00000058254	si:ch211-213d14.1 [Source:ZFIN;Acc:ZDB-GENE-131127-437]	protein_coding	1.88885	-2.22498	-1.49871	0.373527	0.427678	0	0	0	0	0	0	0	0	0	0	0	0	0	0	0	0	0	0	0	2.87	0	8.02	0	0	0	0	1.06	0	1.195	2.14984
draxin	ENSDARG00000058256	dorsal inhibitory axon guidance protein [Source:ZFIN;Acc:ZDB-GENE-050913-20]	protein_coding	4.84398	-0.720289	-0.671085	0.75652	0.12118	4.84398	0.755707	0.121647	0	0	0	0	0	0	0	0	0	0	0	0	0	0	0	0.08	0.08	0.61	2.93	4.33	11.24	0	3.32	0.65	0.68	2.392	1.4532
hnf1ba	ENSDARG00000006615	HNF1 homeobox Ba [Source:ZFIN;Acc:ZDB-GENE-020104-1]	protein_coding	7.26305	-0.826999	-1.42687	0.40506	0.392481	7.26305	0.413831	0.383177	0	0	0	0	0	0	0	0	0	0	0	0	0	0	0	16.65	42.52	19.77	14.87	6.74	6.86	25.04	12	11.63	4.76	16.084	0.697156
slc39a1	ENSDARG00000058257	solute carrier family 39 (zinc transporter), member 1 [Source:ZFIN;Acc:ZDB-GENE-030131-9917]	protein_coding	3.33744	2.48666	2.27719	0.122933	0.91033	3.33744	0.162249	0.789817	0	0	0	0	0	0	0	0	0	0	0	0	0	0	0	0.27	0.57	0.2	0.58	0.99	0.29	5.36	0	13.25	1.69	2.32	1.78972
celsr1b	ENSDARG00000058259	cadherin EGF LAG seven-pass G-type receptor 1b [Source:ZFIN;Acc:ZDB-GENE-050823-4]	protein_coding	5.60171	-1.54696	-1.88013	0.229098	0.639978	5.60171	0.25268	0.597429	0	0	0	0	0	0	0	0	0	0	0	0	0	0	0	4.1	4.83	0.14	0.61	4.9	1.22	1.64	1.66	0.9	0.15	2.015	0.931459
zgc:174160	ENSDARG00000058260	zgc:174160 [Source:ZFIN;Acc:ZDB-GENE-030131-6252]	protein_coding	2.67252	-1.79886	-1.7435	0.27585	0.559327	2.67252	0.303881	0.517297	0	0	0	0	0	0	0	0	0	0	0	0	0	0	0	0.54	0.43	0.3	1.43	2.81	0.32	0	0.52	0.51	0.24	0.71	0
glmna	ENSDARG00000058267	glomulin, FKBP associated protein a [Source:ZFIN;Acc:ZDB-GENE-041114-120]	protein_coding	4.76568	3.5685	3.2353	0.0147063	1.8325	4.76568	0.0398996	1.39903	0	0	0	0	0	0	0	0	0	0	0	0	0	0	0	1.41	0.56	0	0	0	4.19	10.38	3.37	0.45	23.74	4.41	1.70407
COLGALT1	ENSDARG00000058270	si:ch211-114l13.7 [Source:ZFIN;Acc:ZDB-GENE-070424-114]	protein_coding	6.78356	-0.757694	-1.03818	0.586604	0.231655	6.78356	0.589662	0.229397	0	0	0	0	0	0	0	0	0	0	0	0	0	0	0	7.19	9.66	39.95	8.37	11.67	21.62	4.21	6.67	18.8	1.45	12.959	0.873449
si:dkey-208b23.5	ENSDARG00000058280	si:dkey-208b23.5 [Source:ZFIN;Acc:ZDB-GENE-081104-362]	protein_coding	0	0	0	0	0	0	0	0	0	0	0	0	0	0	0	0	0	0	0	0	0	0	0	0.62	0.13	0	0.61	1.75	0.09	0.06	0	0.44	0	0.37	0
CT990561.1	ENSDARG00000058284		protein_coding	6.95864	-1.70117	-1.8942	0.224616	0.64856	6.95864	0.252714	0.59737	0	0	0	0	0	0	0	0	0	0	0	0	0	0	0	9.35	26.65	106.5	3.19	8.02	10.31	17.49	15.62	7.03	0.15	20.431	1.52577
cpt1b	ENSDARG00000058285	carnitine palmitoyltransferase 1B (muscle) [Source:ZFIN;Acc:ZDB-GENE-041010-9]	protein_coding	7.04384	-1.07559	-1.39229	0.421206	0.375506	7.04384	0.433372	0.363139	0	0	0	0	0	0	0	0	0	0	0	0	0	0	0	6.11	39.7	37.13	11.18	67.89	0.88	16.56	26.53	10.27	10.64	22.689	0.902742
gpalpp1	ENSDARG00000058287	GPALPP motifs containing 1 [Source:ZFIN;Acc:ZDB-GENE-040801-212]	protein_coding	5.06515	-0.163139	-0.137136	0.965607	0.0151997	5.06515	0.964176	0.0158436	0	0	0	0	0	0	0	0	0	0	0	0	0	0	0	31.46	0	0.24	1.03	8.46	8.39	1.41	19.64	0	15.21	8.584	1.23716
sephs1	ENSDARG00000058292	selenophosphate synthetase 1 [Source:ZFIN;Acc:ZDB-GENE-030131-3670]	protein_coding	4.35527	0.464223	0.418804	0.862722	0.0641293	4.35527	0.860039	0.0654821	0	0	0	0	0	0	0	0	0	0	0	0	0	0	0	7.25	2.97	0.71	14.34	1.53	33.99	5.27	9.48	0	0	7.554	1.37588
napga	ENSDARG00000006617	N-ethylmaleimide-sensitive factor attachment protein, gamma a [Source:ZFIN;Acc:ZDB-GENE-050320-46]	protein_coding	7.04174	1.21879	2.04302	0.179239	0.746568	7.04174	0.19644	0.706769	0	0	0	0	0	0	0	0	0	0	0	0	0	0	0	12.03	21.57	18.33	10.65	6.82	19.19	83.8	34.63	31.8	8.74	24.756	0.918655
timm13	ENSDARG00000058297	translocase of inner mitochondrial membrane 13 homolog (yeast) [Source:ZFIN;Acc:ZDB-GENE-040718-167]	protein_coding	5.65142	1.27519	1.41665	0.409355	0.3879	5.65142	0.425613	0.370985	0	0	0	0	0	0	0	0	0	0	0	0	0	0	0	18.62	17.63	3.82	11.02	3.4	1.48	3.44	42.73	14.74	77	19.388	1.21963
FUT9	ENSDARG00000058299	zgc:173737 [Source:ZFIN;Acc:ZDB-GENE-071004-109]	protein_coding	4.20752	-3.77487	-3.47618	0.00746604	2.12691	4.20752	0.0237204	1.62488	0	0	0	0	0	0	0	0	0	0	0	0	0	0	0	29.31	18.96	0	1.69	6.55	1.67	0.77	0.5	0	0.3	5.975	1.68387
sh3bgrl	ENSDARG00000058302	SH3 domain binding glutamate-rich protein like [Source:ZFIN;Acc:ZDB-GENE-040426-1376]	protein_coding	7.97468	-0.667031	-1.17144	0.522428	0.281974	7.97468	0.526326	0.278745	0	0	0	0	0	0	0	0	0	0	0	0	0	0	0	13.28	25.39	38.62	30.2	59.98	21.37	43.3	22.62	8.77	24.33	28.786	0.524026
prpf18	ENSDARG00000058306	PRP18 pre-mRNA processing factor 18 homolog (yeast) [Source:ZFIN;Acc:ZDB-GENE-040704-45]	protein_coding	6.49167	0.598194	0.747519	0.722952	0.140891	6.49167	0.722686	0.14105	0	0	0	0	0	0	0	0	0	0	0	0	0	0	0	5.22	6.51	29.82	2.9	56.31	29.42	20.88	32.33	21.12	75.37	27.988	0.823267
c1qtnf9	ENSDARG00000058318	C1q and tumor necrosis factor related protein 9 [Source:ZFIN;Acc:ZDB-GENE-080303-33]	protein_coding	1.83596	-0.315562	-0.220057	0.938637	0.0275023	0	0	0	0	0	0	0	0	0	0	0	0	0	0	0	0	0	0	0	0	0	5.38	0	0.94	0	1.52	0.4	1.16	0.94	0
cep76	ENSDARG00000058319	centrosomal protein 76 [Source:ZFIN;Acc:ZDB-GENE-070820-5]	protein_coding	4.55177	0.395268	0.319336	0.900501	0.0455158	4.55177	0.897593	0.0469207	0	0	0	0	0	0	0	0	0	0	0	0	0	0	0	0	0.28	15.03	0.42	0	14.43	9.48	5.8	0.15	0.15	4.574	1.36089
enc3	ENSDARG00000058322	ectodermal-neural cortex 3 [Source:ZFIN;Acc:ZDB-GENE-030131-5742]	protein_coding	6.34361	-3.25118	-3.57454	0.00559774	2.25199	6.34361	0.0166408	1.77883	0	0	0	0	0	0	0	0	0	0	0	0	0	0	0	17.65	12.94	31.22	23.8	5.12	2.59	1.42	0	4.22	0	9.896	1.11387
tmbim1a	ENSDARG00000058323	transmembrane BAX inhibitor motif containing 1a [Source:ZFIN;Acc:ZDB-GENE-041010-69]	protein_coding	7.56248	1.55078	2.42724	0.0933748	1.02977	7.56248	0.113922	0.943392	0	0	0	0	0	0	0	0	0	0	0	0	0	0	0	8.42	28.87	13.83	76.13	42.97	119.81	120.07	61.76	71.12	176.91	71.989	0.744526
casp8	ENSDARG00000058325	caspase 8, apoptosis-related cysteine peptidase [Source:ZFIN;Acc:ZDB-GENE-000713-1]	protein_coding	4.59009	-0.597223	-0.720423	0.736191	0.13301	4.59009	0.734715	0.133881	0	0	0	0	0	0	0	0	0	0	0	0	0	0	0	4.94	8.58	1.3	7.22	8.9	9.55	5.28	4.83	4.63	0	5.523	0.572119
neu3.3	ENSDARG00000058327	sialidase 3 (membrane sialidase), tandem duplicate 3 [Source:ZFIN;Acc:ZDB-GENE-061103-511]	protein_coding	7.98528	-3.08957	-4.11549	0.000927023	3.03291	7.98528	0.00378326	2.42213	0	0	0	0	0	0	0	0	0	0	0	0	0	0	0	62.6	295.31	8.6	35.74	31.28	12.42	3.82	21	4.48	5.13	48.038	1.84941
pspc1	ENSDARG00000006621	paraspeckle component 1 [Source:ZFIN;Acc:ZDB-GENE-030131-9530]	protein_coding	6.38091	1.80355	3.29637	0.012405	1.9064	6.38091	0.0185054	1.7327	0	0	0	0	0	0	0	0	0	0	0	0	0	0	0	6.81	20.33	2.76	10.62	6.16	35.33	48.77	34.95	22.77	40.69	22.919	0.710663
lsm7	ENSDARG00000058328	LSM7 homolog, U6 small nuclear RNA and mRNA degradation associated [Source:ZFIN;Acc:ZDB-GENE-030131-8284]	protein_coding	5.24271	-0.441293	-0.425475	0.85975	0.0656279	5.24271	0.856644	0.0671994	0	0	0	0	0	0	0	0	0	0	0	0	0	0	0	19.73	50.18	0.5	63.21	1.21	2.11	49.18	1.72	38.06	3.69	22.959	1.07885
si:ch211-247l8.10	ENSDARG00000058329	si:ch211-247l8.10 [Source:ZFIN;Acc:ZDB-GENE-131122-78]	protein_coding	4.49252	-2.06388	-2.34834	0.107431	0.968872	4.49252	0.134914	0.869943	0	0	0	0	0	0	0	0	0	0	0	0	0	0	0	6.33	11.7	13.21	4.38	1.71	0.83	6.6	0.8	2.15	0	4.771	0.97678
KRT18	ENSDARG00000058332	si:ch211-133j6.3 [Source:ZFIN;Acc:ZDB-GENE-090312-205]	protein_coding	6.60188	-3.54775	-4.68314	0.000102555	3.98904	6.60188	0.000819038	3.0867	0	0	0	0	0	0	0	0	0	0	0	0	0	0	0	57.38	47.84	63.8	78.07	16	10.93	8.18	2.21	2.33	0	28.674	1.03828
SLC25A22	ENSDARG00000058336	si:ch73-219d10.1 [Source:ZFIN;Acc:ZDB-GENE-110408-66]	protein_coding	0	0	0	0	0	0	0	0	0	0	0	0	0	0	0	0	0	0	0	0	0	0	0	0	0.72	0	0	0	0	0	0	0	0	0.072	0
casp8l1	ENSDARG00000058341	caspase 8, apoptosis-related cysteine peptidase, like 1 [Source:ZFIN;Acc:ZDB-GENE-070608-1]	protein_coding	0	0	0	0	0	0	0	0	0	0	0	0	0	0	0	0	0	0	0	0	0	0	0	2.07	0.41	0	0	0	6.73	0	0	0	0	0.921	0
grhl2a	ENSDARG00000058342	grainyhead-like transcription factor 2a [Source:ZFIN;Acc:ZDB-GENE-050913-123]	protein_coding	3.73085	-1.63089	-1.40313	0.415573	0.381353	3.73085	0.440356	0.356196	0	0	0	0	0	0	0	0	0	0	0	0	0	0	0	12.14	4.52	2.9	0	0.21	5.14	0	0.3	0.52	0.72	2.645	1.45667
si:dkey-5i3.5	ENSDARG00000058345	si:dkey-5i3.5 [Source:ZFIN;Acc:ZDB-GENE-070424-162]	protein_coding	4.26925	-1.29172	-1.22903	0.494148	0.306143	4.26925	0.507794	0.294312	0	0	0	0	0	0	0	0	0	0	0	0	0	0	0	31.26	8.76	31.17	1.48	6.23	3.82	0	4.42	21.93	0.54	10.961	1.12988
sass6	ENSDARG00000058346	SAS-6 centriolar assembly protein [Source:ZFIN;Acc:ZDB-GENE-040426-2784]	protein_coding	2.17266	-0.139368	-0.0979508	0.975899	0.0105951	2.17266	0.974828	0.011072	0	0	0	0	0	0	0	0	0	0	0	0	0	0	0	0	0	0.11	1.86	0.93	2.62	0	0.93	0	0	0.645	0
scinlb	ENSDARG00000058348	scinderin like b [Source:ZFIN;Acc:ZDB-GENE-040426-2068]	protein_coding	8.49766	0.0439643	0.0735144	0.982288	0.00776124	8.49766	0.981184	0.00824942	0	0	0	0	0	0	0	0	0	0	0	0	0	0	0	31.68	49.48	236.54	38.42	80.48	69.55	107.68	172.75	16.37	78.17	88.112	0.778725
polr2l	ENSDARG00000058349	polymerase (RNA) II (DNA directed) polypeptide L [Source:ZFIN;Acc:ZDB-GENE-050522-181]	protein_coding	3.65828	-0.112304	-0.100763	0.975014	0.0109893	3.65828	0.973832	0.0115158	0	0	0	0	0	0	0	0	0	0	0	0	0	0	0	4.95	26.85	22.72	28.39	0	2.86	64.44	7.12	8.2	0	16.553	1.20928
ppp2r2ab	ENSDARG00000006624	protein phosphatase 2, regulatory subunit B, alpha b [Source:ZFIN;Acc:ZDB-GENE-030131-5474]	protein_coding	6.70416	-0.134729	-0.187589	0.949177	0.0226526	6.70416	0.947269	0.0235268	0	0	0	0	0	0	0	0	0	0	0	0	0	0	0	3.44	22.34	10.35	54.5	10.58	17.72	50.61	11.18	7.1	20.74	20.856	0.850451
tapbpl	ENSDARG00000058351	TAP binding protein (tapasin)-like [Source:ZFIN;Acc:ZDB-GENE-121003-1]	protein_coding	5.29217	2.17594	1.96742	0.201892	0.694881	5.29217	0.244064	0.612497	0	0	0	0	0	0	0	0	0	0	0	0	0	0	0	0.71	1.4	0.41	6.41	0	3.34	62	5.29	15.12	0	9.468	2.00986
acot9.1	ENSDARG00000058352	acyl-CoA thioesterase 9, tandem duplicate 1 [Source:ZFIN;Acc:ZDB-GENE-040724-139]	protein_coding	5.74155	0.604985	0.699716	0.744291	0.128257	5.74155	0.743481	0.12873	0	0	0	0	0	0	0	0	0	0	0	0	0	0	0	21.2	24.21	0.42	11.45	1.73	5.92	22.64	16.93	3.01	26.12	13.363	0.752354
selt1a	ENSDARG00000058354	selenoprotein T, 1a [Source:ZFIN;Acc:ZDB-GENE-030327-6]	protein_coding	7.05157	-0.611469	-0.775121	0.710511	0.148429	7.05157	0.710339	0.148534	0	0	0	0	0	0	0	0	0	0	0	0	0	0	0	38.96	74.76	65.65	80.92	29.49	72.95	39.24	18.71	78.27	0.33	49.928	0.568244
ankrd33ba	ENSDARG00000058357	ankyrin repeat domain 33ba [Source:ZFIN;Acc:ZDB-GENE-040724-39]	protein_coding	3.08241	-1.41643	-1.02141	0.593765	0.226386	3.08241	0.608824	0.215508	0	0	0	0	0	0	0	0	0	0	0	0	0	0	0	0	0	0.49	2.85	13.95	3.52	0	0	2.75	0	2.356	1.83061
krt8	ENSDARG00000058358	keratin 8 [Source:ZFIN;Acc:ZDB-GENE-030411-5]	protein_coding	11.1468	0.263429	0.628828	0.774804	0.110808	11.1468	0.772069	0.112344	0	0	0	0	0	0	0	0	0	0	0	0	0	0	0	317.52	568.31	504.97	424.82	356.54	332.28	608.78	936.35	546.48	421.38	501.743	0.365633
hspb8	ENSDARG00000058365	heat shock protein b8 [Source:ZFIN;Acc:ZDB-GENE-030131-2480]	protein_coding	7.71641	-1.48199	-2.15248	0.151014	0.820983	7.71641	0.172988	0.761984	0	0	0	0	0	0	0	0	0	0	0	0	0	0	0	9.31	25.54	249.83	45.37	318.47	38.88	72.89	65.63	41.39	35.73	90.304	1.16265
si:dkey-222f8.3	ENSDARG00000058366	si:dkey-222f8.3 [Source:ZFIN;Acc:ZDB-GENE-030131-3658]	protein_coding	6.2883	1.81279	2.82252	0.0417934	1.37889	6.2883	0.0556903	1.25422	0	0	0	0	0	0	0	0	0	0	0	0	0	0	0	10.07	12.47	14.62	5.93	2.01	25.12	16.52	53.38	30.15	51.87	22.214	0.81198
abhd14a	ENSDARG00000058367	abhydrolase domain containing 14A [Source:ZFIN;Acc:ZDB-GENE-040426-2428]	protein_coding	3.91327	2.5419	2.34154	0.108823	0.963281	3.91327	0.15087	0.821397	0	0	0	0	0	0	0	0	0	0	0	0	0	0	0	0	0	3.8	1.69	0	18.73	10.41	3.04	4.14	13.57	5.538	1.1738
mex3b	ENSDARG00000058369	mex-3 RNA binding family member B [Source:ZFIN;Acc:ZDB-GENE-030131-2628]	protein_coding	6.84898	1.66962	1.88215	0.228344	0.641411	6.84898	0.255761	0.592165	0	0	0	0	0	0	0	0	0	0	0	0	0	0	0	0.65	4.81	23.58	0.17	4.1	22.64	55.72	47.58	9.24	8.99	17.748	1.11015
slitrk2	ENSDARG00000006636	SLIT and NTRK-like family, member 2 [Source:ZFIN;Acc:ZDB-GENE-080327-7]	protein_coding	5.22651	0.830424	0.71428	0.73883	0.131455	5.22651	0.739473	0.131078	0	0	0	0	0	0	0	0	0	0	0	0	0	0	0	0	0.11	10.39	3.27	2.51	3.08	6.59	33	0.12	0.13	5.92	1.70455
ropn1l	ENSDARG00000058370	rhophilin associated tail protein 1-like [Source:ZFIN;Acc:ZDB-GENE-040724-235]	protein_coding	2.09567	0.0851073	0.0579249	0.985593	0.0063026	0	0	0	0	0	0	0	0	0	0	0	0	0	0	0	0	0	0	0	7.61	0.6	0	5.11	0	15.41	0	0	0	2.873	1.79483
krt5	ENSDARG00000058371	keratin 5 [Source:ZFIN;Acc:ZDB-GENE-991110-23]	protein_coding	5.67446	0.157764	0.164767	0.957146	0.0190217	5.67446	0.955284	0.0198675	0	0	0	0	0	0	0	0	0	0	0	0	0	0	0	5.58	18.91	23.12	9.98	2.78	13.39	5.49	0	2.39	29.72	11.136	0.892436
mcph1	ENSDARG00000058372	microcephalin 1 [Source:ZFIN;Acc:ZDB-GENE-060421-6122]	protein_coding	3.51945	0.544779	0.390291	0.873841	0.0585675	3.51945	0.87155	0.0597076	0	0	0	0	0	0	0	0	0	0	0	0	0	0	0	0	0	0	1.78	9.77	18.56	0	5.43	2.67	0	3.821	1.59362
otpb	ENSDARG00000058379	orthopedia homeobox b [Source:ZFIN;Acc:ZDB-GENE-990708-7]	protein_coding	0	0	0	0	0	0	0	0	0	0	0	0	0	0	0	0	0	0	0	0	0	0	0	0	0	0	0	0.77	0	0	0	0.21	0	0.098	0
zgc:171775	ENSDARG00000058381	zgc:171775 [Source:ZFIN;Acc:ZDB-GENE-030131-4309]	protein_coding	4.2885	0.80365	0.673717	0.754935	0.122091	4.2885	0.755327	0.121865	0	0	0	0	0	0	0	0	0	0	0	0	0	0	0	1.41	0.59	1.26	3.24	0.11	0.26	0	160.43	0.98	0	16.828	2.99894
pimr57	ENSDARG00000058386	Pim proto-oncogene, serine/threonine kinase, related 57 [Source:ZFIN;Acc:ZDB-GENE-141211-43]	protein_coding	0	0	0	0	0	0	0	0	0	0	0	0	0	0	0	0	0	0	0	0	0	0	0	0	2.34	0	0	0	7.23	1.74	2.63	0.44	0	1.438	1.59268
ccl19a.1	ENSDARG00000058389	chemokine (C-C motif) ligand 19a, tandem duplicate 1 [Source:ZFIN;Acc:ZDB-GENE-060526-181]	protein_coding	3.72843	1.68347	1.31384	0.456887	0.340192	3.72843	0.482373	0.316617	0	0	0	0	0	0	0	0	0	0	0	0	0	0	0	0.62	13.81	0	0	0	0.64	7.68	2.36	0.46	39.87	6.544	1.91787
acot9.2	ENSDARG00000058390	acyl-CoA thioesterase 9, tandem duplicate 2 [Source:ZFIN;Acc:ZDB-GENE-051113-136]	protein_coding	1.86979	-0.877199	-0.662933	0.759959	0.11921	0	0	0	0	0	0	0	0	0	0	0	0	0	0	0	0	0	0	0.97	2.3	0.61	2.34	0	2.61	0	0	0	0.64	0.947	0
adcy2a	ENSDARG00000058392	adenylate cyclase 2a [Source:ZFIN;Acc:ZDB-GENE-061109-1]	protein_coding	6.39663	3.61829	5.25637	8.34874e-06	5.07838	6.39663	0.000117409	3.9303	0	0	0	0	0	0	0	0	0	0	0	0	0	0	0	1.07	0.16	0.52	1.56	0.93	22.56	17.64	27.24	4.12	8.24	8.404	1.2196
lnpb	ENSDARG00000006639	limb and neural patterns b [Source:ZFIN;Acc:ZDB-GENE-030131-9455]	protein_coding	3.88436	1.69405	1.86578	0.233381	0.631934	3.88436	0.258779	0.587072	0	0	0	0	0	0	0	0	0	0	0	0	0	0	0	4.03	2.82	2.06	1	1.31	5.48	0.68	8.37	1.24	51.38	7.837	1.97629
tagln3b	ENSDARG00000058394	transgelin 3b [Source:ZFIN;Acc:ZDB-GENE-030131-4199]	protein_coding	5.42503	4.69838	5.97543	2.24774e-07	6.64825	5.42503	1.0343e-05	4.98536	0	0	0	0	0	0	0	0	0	0	0	0	0	0	0	0	1.46	0	0.74	1.58	35.13	16.21	30.71	34.04	20.3	14.017	1.07703
si:ch211-167j6.5	ENSDARG00000058409	si:ch211-167j6.5 [Source:ZFIN;Acc:ZDB-GENE-070912-147]	protein_coding	0	0	0	0	0	0	0	0	0	0	0	0	0	0	0	0	0	0	0	0	0	0	0	0	0	0	0	0	0	0.68	0	0	0	0.068	0
acbd5b	ENSDARG00000058410	acyl-CoA binding domain containing 5b [Source:ZFIN;Acc:ZDB-GENE-070705-18]	protein_coding	0	0	0	0	0	0	0	0	0	0	0	0	0	0	0	0	0	0	0	0	0	0	0	0	0	0	0	0	2.67	0	0	0	0	0.267	0
rnaset2l	ENSDARG00000058413	ribonuclease T2, like [Source:ZFIN;Acc:ZDB-GENE-090819-2]	protein_coding	3.3914	-2.07089	-1.59818	0.33159	0.479399	3.3914	0.373585	0.427611	0	0	0	0	0	0	0	0	0	0	0	0	0	0	0	0.68	26.1	26.02	0.72	0	6.69	3.09	0	0	0	6.33	1.6759
si:dkey-11m19.5	ENSDARG00000058416	si:dkey-11m19.5 [Source:ZFIN;Acc:ZDB-GENE-120709-97]	protein_coding	5.17705	0.68441	0.645135	0.768213	0.114519	5.17705	0.767356	0.115003	0	0	0	0	0	0	0	0	0	0	0	0	0	0	0	0.66	0.06	0.73	3.11	0.54	2.67	0	2.18	0.1	4.54	1.459	1.0753
gcn1	ENSDARG00000058419	GCN1 eIF2 alpha kinase activator homolog [Source:ZFIN;Acc:ZDB-GENE-040724-264]	protein_coding	8.48679	-0.325582	-0.692048	0.747925	0.126142	8.48679	0.744936	0.127881	0	0	0	0	0	0	0	0	0	0	0	0	0	0	0	21.18	23.03	8.51	18.47	20.08	18.79	28.83	17.91	13.68	6.57	17.705	0.374833
lgi1b	ENSDARG00000058421	leucine-rich, glioma inactivated 1b [Source:ZFIN;Acc:ZDB-GENE-060217-1]	protein_coding	5.92958	1.54874	1.47093	0.385408	0.41408	5.92958	0.409635	0.387603	0	0	0	0	0	0	0	0	0	0	0	0	0	0	0	0	0.46	0.83	0.44	20.67	2.95	11.96	29.29	4.48	1.46	7.254	1.40434
rab35b	ENSDARG00000058425	RAB35, member RAS oncogene family b [Source:ZFIN;Acc:ZDB-GENE-040801-62]	protein_coding	6.89472	0.238135	0.418106	0.863055	0.0639618	6.89472	0.860039	0.0654821	0	0	0	0	0	0	0	0	0	0	0	0	0	0	0	22.96	45.24	10	52.49	41.95	36.82	59.6	49.15	19.41	58.35	39.597	0.430452
snx6	ENSDARG00000058444	sorting nexin 6 [Source:ZFIN;Acc:ZDB-GENE-050913-152]	protein_coding	6.91694	1.29461	1.88256	0.228172	0.641738	6.91694	0.247809	0.605884	0	0	0	0	0	0	0	0	0	0	0	0	0	0	0	7.72	4.71	1.73	24.79	7.55	26.54	14.9	19.14	29.02	36.6	17.27	0.681922
zgc:136472	ENSDARG00000058445	zgc:136472 [Source:ZFIN;Acc:ZDB-GENE-060421-2552]	protein_coding	6.69648	-2.64882	-3.52812	0.00642148	2.19236	6.69648	0.0142668	1.84567	0	0	0	0	0	0	0	0	0	0	0	0	0	0	0	29.71	101.56	24.46	79.72	13.65	20.06	0.81	6.68	10.57	1.67	28.889	1.18534
eomesa	ENSDARG00000006640	eomesodermin homolog a [Source:ZFIN;Acc:ZDB-GENE-001228-1]	protein_coding	0	0	0	0	0	0	0	0	0	0	0	0	0	0	0	0	0	0	0	0	0	0	0	0	0	0	0	6.87	1.1	0	0	0.16	0	0.813	0
zrsr2	ENSDARG00000058448	zinc finger (CCCH type), RNA-binding motif and serine/arginine rich 2 [Source:ZFIN;Acc:ZDB-GENE-030131-1495]	protein_coding	6.49663	0.456256	0.53932	0.813559	0.0896108	6.49663	0.810772	0.091101	0	0	0	0	0	0	0	0	0	0	0	0	0	0	0	6.18	6.92	79.38	7.1	2.19	30.88	0.84	13.97	11.49	24.04	18.299	1.28203
rpl6	ENSDARG00000058451	ribosomal protein L6 [Source:ZFIN;Acc:ZDB-GENE-030131-8671]	protein_coding	10.3115	0.0751583	0.170483	0.955605	0.0197218	10.3115	0.953828	0.02053	0	0	0	0	0	0	0	0	0	0	0	0	0	0	0	485.57	760.27	824.73	605.43	759.63	601.17	619.93	790.18	1221.34	677.72	734.597	0.273127
abhd17c	ENSDARG00000058452	abhydrolase domain containing 17C [Source:ZFIN;Acc:ZDB-GENE-040426-714]	protein_coding	8.10339	-0.288988	-0.401082	0.869775	0.060593	8.10339	0.866706	0.0621281	0	0	0	0	0	0	0	0	0	0	0	0	0	0	0	39.9	39.68	18.5	90.69	56.19	66.91	74.53	99.51	22.88	5.27	51.406	0.613452
dynll1	ENSDARG00000058454	dynein, light chain, LC8-type 1 [Source:ZFIN;Acc:ZDB-GENE-040426-1961]	protein_coding	6.94654	1.41348	2.94949	0.0308935	1.51013	6.94654	0.0395126	1.40326	0	0	0	0	0	0	0	0	0	0	0	0	0	0	0	34.54	26.9	30.95	69.8	38.34	102.64	113.19	117.48	142.52	125.39	80.175	0.559642
plekhg2	ENSDARG00000058459	pleckstrin homology domain containing, family G (with RhoGef domain) member 2 [Source:ZFIN;Acc:ZDB-GENE-090819-1]	protein_coding	8.15327	-1.18738	-1.89826	0.223545	0.650634	8.15327	0.240873	0.618212	0	0	0	0	0	0	0	0	0	0	0	0	0	0	0	18.56	21.81	33.22	19.39	24.54	19.55	4.94	8.68	25.17	1.94	17.78	0.549744
cacng3a	ENSDARG00000058460	calcium channel, voltage-dependent, gamma subunit 3a [Source:ZFIN;Acc:ZDB-GENE-090312-124]	protein_coding	0	0	0	0	0	0	0	0	0	0	0	0	0	0	0	0	0	0	0	0	0	0	0	0	1.2	0	0	3.43	1.99	0	0	0	0	0.662	0
ice1	ENSDARG00000058461	KIAA0947-like (H. sapiens) [Source:ZFIN;Acc:ZDB-GENE-030131-5566]	protein_coding	6.79998	-0.348403	-0.537697	0.814507	0.0891054	6.79998	0.811158	0.0908948	0	0	0	0	0	0	0	0	0	0	0	0	0	0	0	8.07	13.75	3.6	23.62	4.8	18.34	17.75	4.46	6.12	2.7	10.321	0.721391
zgc:158846	ENSDARG00000058462	zgc:158846 [Source:ZFIN;Acc:ZDB-GENE-070209-50]	protein_coding	9.81548	0.224805	0.324912	0.898563	0.0464513	9.81548	0.895702	0.0478365	0	0	0	0	0	0	0	0	0	0	0	0	0	0	0	234.75	319.07	157.57	100.43	124.6	99.87	64.8	169.2	122.34	597.06	198.969	0.795929
ndufab1a	ENSDARG00000058463	NADH dehydrogenase (ubiquinone) 1, alpha/beta subcomplex, 1a [Source:ZFIN;Acc:ZDB-GENE-040801-1]	protein_coding	3.55155	-2.06936	-1.97416	0.199903	0.69918	3.55155	0.233515	0.631685	0	0	0	0	0	0	0	0	0	0	0	0	0	0	0	20.33	4.98	18.71	1.78	16.93	19.32	3.65	0	2.91	0	8.861	0.986602
drg2	ENSDARG00000006642	developmentally regulated GTP binding protein 2 [Source:ZFIN;Acc:ZDB-GENE-040808-29]	protein_coding	5.73754	0.53923	0.509531	0.827022	0.0824829	5.73754	0.824143	0.0839974	0	0	0	0	0	0	0	0	0	0	0	0	0	0	0	1.54	32.97	0	8.8	23.07	13.19	1.06	15.44	15.08	50.08	16.123	0.980335
zgc:152698	ENSDARG00000058464	zgc:152698 [Source:ZFIN;Acc:ZDB-GENE-060818-9]	protein_coding	0	0	0	0	0	0	0	0	0	0	0	0	0	0	0	0	0	0	0	0	0	0	0	0	8.31	0	0	0	1.3	0	0	0	0	0.961	0
prpf40a	ENSDARG00000058467	PRP40 pre-mRNA processing factor 40 homolog A [Source:ZFIN;Acc:ZDB-GENE-030131-274]	protein_coding	7.34755	1.17642	2.37995	0.102001	0.991398	7.34755	0.117776	0.928943	0	0	0	0	0	0	0	0	0	0	0	0	0	0	0	12.28	17.59	11.73	6.48	12.86	21.25	48.8	25.72	20.97	37.19	21.487	0.601949
mapk13	ENSDARG00000058470	mitogen-activated protein kinase 13 [Source:ZFIN;Acc:ZDB-GENE-041111-17]	protein_coding	5.35067	0.024806	0.0250036	0.993551	0.00281004	5.35067	0.993069	0.00302052	0	0	0	0	0	0	0	0	0	0	0	0	0	0	0	14.17	21.28	1.57	27.91	2.74	10.13	0	32.21	4.77	20.97	13.575	0.851443
plk1	ENSDARG00000058471	polo-like kinase 1 (Drosophila) [Source:ZFIN;Acc:ZDB-GENE-021115-7]	protein_coding	2.9775	-0.0507207	-0.0408433	0.989666	0.00451124	2.9775	0.988957	0.00482265	0	0	0	0	0	0	0	0	0	0	0	0	0	0	0	2.57	1.09	0	2.92	0	3.53	0.26	4.44	5.55	0	2.036	1.00805
st6galnac3	ENSDARG00000058473	ST6 (alpha-N-acetyl-neuraminyl-2,3-beta-galactosyl-1,3)-N-acetylgalactosaminide alpha-2,6-sialyltransferase 3 [Source:ZFIN;Acc:ZDB-GENE-030131-1329]	protein_coding	5.29636	-0.239604	-0.22719	0.935733	0.0288483	5.29636	0.93346	0.0299042	0	0	0	0	0	0	0	0	0	0	0	0	0	0	0	1.69	12.34	0.45	35.35	7.47	10.6	31.83	0.78	10.26	0	11.077	1.15185
ern2	ENSDARG00000058475	endoplasmic reticulum to nucleus signaling 2 [Source:ZFIN;Acc:ZDB-GENE-090312-15]	protein_coding	6.19631	0.0969432	0.112059	0.973052	0.0118641	6.19631	0.971882	0.0123866	0	0	0	0	0	0	0	0	0	0	0	0	0	0	0	10.56	18.3	18.73	5.67	0.81	21.98	19.82	25.04	4.8	0.14	12.585	0.736028
stc1l	ENSDARG00000058476	stanniocalcin 1, like [Source:ZFIN;Acc:ZDB-GENE-040426-1521]	protein_coding	0	0	0	0	0	0	0	0	0	0	0	0	0	0	0	0	0	0	0	0	0	0	0	0	0.58	0	0.44	0	0	0	1.59	0.62	0	0.323	0
pimr72	ENSDARG00000058477	Pim proto-oncogene, serine/threonine kinase, related 72 [Source:ZFIN;Acc:ZDB-GENE-091118-122]	protein_coding	0	0	0	0	0	0	0	0	0	0	0	0	0	0	0	0	0	0	0	0	0	0	0	0	0	0	4.65	0	0	0	0	0	0	0.465	0
zgc:110425	ENSDARG00000058479	zgc:110425 [Source:ZFIN;Acc:ZDB-GENE-050522-103]	protein_coding	4.75711	-1.88549	-1.66755	0.30447	0.516456	4.75711	0.339119	0.469647	0	0	0	0	0	0	0	0	0	0	0	0	0	0	0	8.02	41.54	3.7	0	28.02	13.19	4.12	0	3.44	0	10.203	1.36687
chtf18	ENSDARG00000058480	CTF18, chromosome transmission fidelity factor 18 homolog (S. cerevisiae) [Source:ZFIN;Acc:ZDB-GENE-050522-508]	protein_coding	4.33584	0.498211	0.480459	0.840307	0.0755622	4.33584	0.836818	0.0773692	0	0	0	0	0	0	0	0	0	0	0	0	0	0	0	5.4	1.89	1.45	1.12	0	6.07	2.67	2.13	7.02	0	2.775	0.905883
BUD13	ENSDARG00000006666	si:dkeyp-69c1.6 [Source:ZFIN;Acc:ZDB-GENE-030131-6333]	protein_coding	5.38832	1.19627	1.32739	0.450933	0.345888	5.38832	0.463203	0.334229	0	0	0	0	0	0	0	0	0	0	0	0	0	0	0	1.32	15.19	3.85	1.54	8.43	9.49	0.76	14.13	4.78	41.79	10.128	1.21129
caps2	ENSDARG00000058486	calcyphosine 2 [Source:ZFIN;Acc:ZDB-GENE-091204-449]	protein_coding	2.44594	0.285904	0.196621	0.946018	0.0241006	2.44594	0.944252	0.024912	0	0	0	0	0	0	0	0	0	0	0	0	0	0	0	0	2.42	0	0	3.17	9.53	0	2.48	0	0	1.76	1.714
adora2ab	ENSDARG00000058488	adenosine A2a receptor b [Source:ZFIN;Acc:ZDB-GENE-081022-41]	protein_coding	5.2605	-1.22203	-1.97284	0.200202	0.698531	5.2605	0.215881	0.665785	0	0	0	0	0	0	0	0	0	0	0	0	0	0	0	5.96	10.43	5.52	1.37	4.17	2.77	3	9.07	1.75	0.53	4.457	0.739143
si:dkey-30c15.17	ENSDARG00000058492	si:dkey-30c15.17 [Source:ZFIN;Acc:ZDB-GENE-060503-450]	protein_coding	5.43022	-1.62685	-1.42028	0.408111	0.389222	5.43022	0.433912	0.362598	0	0	0	0	0	0	0	0	0	0	0	0	0	0	0	2.36	23.48	37.76	0.91	0	16.01	1.4	0.55	2.88	0	8.535	1.52361
dnaja3a	ENSDARG00000058494	DnaJ (Hsp40) homolog, subfamily A, member 3A [Source:ZFIN;Acc:ZDB-GENE-030131-7837]	protein_coding	4.66458	0.241242	0.297954	0.909543	0.0411767	4.66458	0.907002	0.0423917	0	0	0	0	0	0	0	0	0	0	0	0	0	0	0	5.02	8.01	6.78	6.1	6.04	22.97	2.41	2.11	10.99	0.32	7.075	0.902859
slc9a3.1	ENSDARG00000058498	solute carrier family 9, subfamily A (NHE3, cation proton antiporter 3), member 3, tandem duplicate 1 [Source:ZFIN;Acc:ZDB-GENE-060503-545]	protein_coding	3.24979	-3.60902	-3.19138	0.0165645	1.78082	3.24979	0.0388119	1.41103	0	0	0	0	0	0	0	0	0	0	0	0	0	0	0	0.8	4.69	3.73	0.19	1.82	0	0	0.51	0.14	0	1.188	1.43245
olah	ENSDARG00000058502	oleoyl-ACP hydrolase [Source:ZFIN;Acc:ZDB-GENE-060312-17]	protein_coding	4.59661	0.103976	0.100808	0.975014	0.0109893	4.59661	0.973977	0.0114513	0	0	0	0	0	0	0	0	0	0	0	0	0	0	0	13.74	0	0.59	1.69	42.87	16.23	16.79	22.28	6.01	19.85	14.005	0.934106
flt3	ENSDARG00000058503	fms-related tyrosine kinase 3 [Source:ZFIN;Acc:ZDB-GENE-050114-4]	protein_coding	3.42638	-2.53647	-1.91679	0.216855	0.66383	3.42638	0.27463	0.561252	0	0	0	0	0	0	0	0	0	0	0	0	0	0	0	3.23	0.17	0	3.07	3.21	1.33	0	0	0	0	1.101	1.34846
ap1s2	ENSDARG00000058504	adaptor-related protein complex 1, sigma 2 subunit [Source:ZFIN;Acc:ZDB-GENE-030131-5448]	protein_coding	6.06577	2.03672	2.541	0.0756528	1.12117	6.06577	0.100028	0.999879	0	0	0	0	0	0	0	0	0	0	0	0	0	0	0	12.31	12.49	0.91	3.81	18.5	37.43	67.03	81.5	8.14	20.5	26.262	1.04597
CFAP70	ENSDARG00000058508	si:dkey-254e1.1 [Source:ZFIN;Acc:ZDB-GENE-091204-50]	protein_coding	7.25277	2.31433	3.94973	0.00168914	2.77234	7.25277	0.00385196	2.41432	0	0	0	0	0	0	0	0	0	0	0	0	0	0	0	13.28	6.36	6.7	2.74	2.12	40.51	42	63.46	17.86	35.54	23.057	0.911102
shq1	ENSDARG00000058522	SHQ1, H/ACA ribonucleoprotein assembly factor [Source:ZFIN;Acc:ZDB-GENE-070112-1412]	protein_coding	6.21367	0.0875346	0.139693	0.964898	0.0155185	6.21367	0.963436	0.0161772	0	0	0	0	0	0	0	0	0	0	0	0	0	0	0	6.71	5.1	1.2	4.76	11.51	6.37	6.28	5.61	8.71	8.06	6.431	0.4222
gulp1a	ENSDARG00000001733	GULP, engulfment adaptor PTB domain containing 1a [Source:ZFIN;Acc:ZDB-GENE-030616-21]	protein_coding	5.16837	0.120656	0.157204	0.95949	0.0179594	5.16837	0.957602	0.0188151	0	0	0	0	0	0	0	0	0	0	0	0	0	0	0	1.72	22.7	0.85	15.78	5.23	17.87	9.45	15.27	9.13	4.03	10.203	0.7274
fam49a	ENSDARG00000006672	zinc finger protein 395 [Source:ZFIN;Acc:ZDB-GENE-031002-50]	protein_coding	7.30015	-0.65238	-1.34741	0.442442	0.354144	7.30015	0.448021	0.348701	0	0	0	0	0	0	0	0	0	0	0	0	0	0	0	32.71	80.25	52.58	94.08	83.6	81.01	84.45	66.01	78.33	44	69.702	0.289092
cnot10	ENSDARG00000058528	CCR4-NOT transcription complex, subunit 10 [Source:ZFIN;Acc:ZDB-GENE-060929-368]	protein_coding	5.62599	1.36618	2.41885	0.0948531	1.02295	5.62599	0.112216	0.949946	0	0	0	0	0	0	0	0	0	0	0	0	0	0	0	2.62	4.12	5.09	2.94	7.18	8.96	21.86	21.66	16.94	13.59	10.496	0.71525
pimr209	ENSDARG00000058532	Pim proto-oncogene, serine/threonine kinase, related 209 [Source:ZFIN;Acc:ZDB-GENE-110411-216]	protein_coding	0	0	0	0	0	0	0	0	0	0	0	0	0	0	0	0	0	0	0	0	0	0	0	0.34	18.78	0	0	0	0	0	0	0	0	1.912	3.1003
pole	ENSDARG00000058533	polymerase (DNA directed), epsilon [Source:ZFIN;Acc:ZDB-GENE-070705-557]	protein_coding	0	0	0	0	0	0	0	0	0	0	0	0	0	0	0	0	0	0	0	0	0	0	0	0.63	1.24	0.68	0.84	10.28	0.7	0.22	0.76	0.1	0	1.545	2.00121
si:dkey-211g8.7	ENSDARG00000058535	si:dkey-211g8.7 [Source:ZFIN;Acc:ZDB-GENE-060503-907]	protein_coding	0	0	0	0	0	0	0	0	0	0	0	0	0	0	0	0	0	0	0	0	0	0	0	0	0	0	0	12.88	0	0	0	0	0	1.288	3.16228
si:dkey-102c8.2	ENSDARG00000058537	si:dkey-102c8.2 [Source:ZFIN;Acc:ZDB-GENE-050208-329]	protein_coding	2.27811	-0.383446	-0.302595	0.907743	0.0420372	2.27811	0.905202	0.0432546	0	0	0	0	0	0	0	0	0	0	0	0	0	0	0	0	0.76	4.05	4.72	14.04	2.6	5.62	0	8.11	0	3.99	1.12486
alcamb	ENSDARG00000058538	activated leukocyte cell adhesion molecule b [Source:ZFIN;Acc:ZDB-GENE-030131-1768]	protein_coding	6.56222	2.24464	3.00391	0.0268125	1.57166	6.56222	0.0425129	1.37148	0	0	0	0	0	0	0	0	0	0	0	0	0	0	0	4.09	2.77	1.65	8.98	2.47	6.58	35.78	17.97	4.07	44.71	12.907	1.18628
lama5	ENSDARG00000058543	laminin, alpha 5 [Source:ZFIN;Acc:ZDB-GENE-030131-9823]	protein_coding	7.93458	-1.12091	-1.53484	0.358291	0.445765	7.93458	0.373052	0.428231	0	0	0	0	0	0	0	0	0	0	0	0	0	0	0	14.14	15.15	14.41	5.92	7.71	7.25	12.33	8.6	2.82	0.13	8.846	0.578393
si:dkey-30c15.12	ENSDARG00000058546	si:dkey-30c15.12 [Source:ZFIN;Acc:ZDB-GENE-060503-920]	protein_coding	0	0	0	0	0	0	0	0	0	0	0	0	0	0	0	0	0	0	0	0	0	0	0	1.38	0.16	0	0.49	0.21	0.96	0	0	0.17	0	0.337	0
si:ch73-160i9.3	ENSDARG00000058547	si:ch73-160i9.3 [Source:ZFIN;Acc:ZDB-GENE-141212-252]	protein_coding	0	0	0	0	0	0	0	0	-1.35908	0.565835	0.24731	-2.45024	0.109031	0.96245	-0.00690924	0.997687	0.0010059	1.13005	0.996445	0.00154684	0.261359	0.999852	6.42015e-05	0	0	0	0	38.56	0.59	0	0	2.89	0	4.204	2.87946
bves	ENSDARG00000058548	blood vessel epicardial substance [Source:ZFIN;Acc:ZDB-GENE-040624-11]	protein_coding	4.51312	-1.08282	-1.18806	0.513925	0.2891	4.51312	0.522254	0.282118	0	0	0	0	0	0	0	0	0	0	0	0	0	0	0	20.4	1.43	1.29	11.62	1.57	9.09	1.32	2.25	6.35	0.89	5.621	1.14369
ripk1l	ENSDARG00000006677	receptor (TNFRSF)-interacting serine-threonine kinase 1, like [Source:ZFIN;Acc:ZDB-GENE-070705-132]	protein_coding	6.57154	0.0702753	0.0954649	0.976085	0.0105125	6.57154	0.974865	0.0110556	0	0	0	0	0	0	0	0	0	0	0	0	0	0	0	22.38	15.72	38.19	7.59	4.01	8.59	5.03	28.6	19.66	35.04	18.481	0.67391
popdc3	ENSDARG00000058551	popeye domain containing 3 [Source:ZFIN;Acc:ZDB-GENE-040624-10]	protein_coding	1.72439	2.51272	1.87776	0.22961	0.63901	0	0	0	0	0	0	0	0	0	0	0	0	0	0	0	0	0	0	0	0.24	0	0	0.16	0.91	0	2.2	1.8	0.13	0.544	0
sprb	ENSDARG00000058553	sepiapterin reductase b [Source:ZFIN;Acc:ZDB-GENE-070719-1]	protein_coding	0	0	0	0	0	0	0	0	0	0	0	0	0	0	0	0	0	0	0	0	0	0	0	0.58	0	0	0	1.03	4.8	0	0.49	0	0	0.69	0
muc5.2	ENSDARG00000058556	mucin 5.2 [Source:ZFIN;Acc:ZDB-GENE-121108-1]	protein_coding	8.50547	-0.116571	-0.127363	0.969325	0.0135306	8.50547	0.967926	0.0141579	0	0	0	0	0	0	0	0	0	0	0	0	0	0	0	0.91	3.75	0.31	19.63	13.98	10.02	0.21	10.7	10.77	7.84	7.812	0.82946
il11b	ENSDARG00000058557	interleukin 11b [Source:ZFIN;Acc:ZDB-GENE-051019-2]	protein_coding	4.58203	-0.307913	-0.330743	0.895492	0.0479381	4.58203	0.892744	0.0492731	0	0	0	0	0	0	0	0	0	0	0	0	0	0	0	0.64	45.06	2.03	0.45	12.15	1.12	7.24	5.98	0.48	5.61	8.076	1.67743
lzts3b	ENSDARG00000058558	leucine zipper, putative tumor suppressor family member 3b [Source:ZFIN;Acc:ZDB-GENE-110411-249]	protein_coding	4.51754	0.444922	0.379775	0.878092	0.0564599	4.51754	0.875405	0.0577909	0	0	0	0	0	0	0	0	0	0	0	0	0	0	0	4.48	0	0	3.82	4.05	10.68	9.66	1.1	3.08	0	3.687	1.04342
adrm1	ENSDARG00000058560	adhesion regulating molecule 1 [Source:ZFIN;Acc:ZDB-GENE-040426-905]	protein_coding	5.58165	1.40951	1.92312	0.214699	0.668169	5.58165	0.23608	0.626941	0	0	0	0	0	0	0	0	0	0	0	0	0	0	0	5.61	8.12	8.66	17.56	1.92	26.43	19.57	7.92	11.82	52.81	16.042	0.925496
fbxo30a	ENSDARG00000058561	F-box protein 30a [Source:ZFIN;Acc:ZDB-GENE-040426-1215]	protein_coding	5.78454	0.194028	0.213323	0.941045	0.0263896	5.78454	0.93897	0.0273483	0	0	0	0	0	0	0	0	0	0	0	0	0	0	0	18.82	14.62	8.04	1.72	0	10.46	28.23	9.05	9.23	2.2	10.237	0.840226
znf990	ENSDARG00000058562	zinc finger protein 990 [Source:ZFIN;Acc:ZDB-GENE-051113-232]	protein_coding	5.58609	-0.00266869	-0.00258819	0.99892	0.000469163	5.58609	0.998552	0.000629207	0	0	0	0	0	0	0	0	0	0	0	0	0	0	0	2.72	12.33	26.14	4.96	1.48	10.87	0	12.64	84.04	0.32	15.55	1.63144
ubox5	ENSDARG00000058563	U-box domain containing 5 [Source:ZFIN;Acc:ZDB-GENE-110411-166]	protein_coding	5.18218	-0.278205	-0.320434	0.900172	0.0456746	5.18218	0.897138	0.0471406	0	0	0	0	0	0	0	0	0	0	0	0	0	0	0	33.53	5.49	0.24	4.88	6.84	11.39	19.59	12.17	3.92	5.61	10.366	0.942444
si:ch73-368j24.17	ENSDARG00000058564	si:ch73-368j24.17 [Source:ZFIN;Acc:ZDB-GENE-160113-31]	protein_coding	0	0	0	0	0	0	0	0	0	0	0	0	0	0	0	0	0	0	0	0	0	0	0	0	0	0	0	0	1.96	0	1.09	0.59	0	0.364	0
pth2r	ENSDARG00000006678	parathyroid hormone 2 receptor [Source:ZFIN;Acc:ZDB-GENE-991123-10]	protein_coding	0	0	0	0	0	0	0	0	0	0	0	0	0	0	0	0	0	0	0	0	0	0	0	0	1.01	0	23.55	0.44	3.2	1.58	0.31	0	1.12	3.121	2.32158
socs6a	ENSDARG00000058565	suppressor of cytokine signaling 6a [Source:ZFIN;Acc:ZDB-GENE-080722-35]	protein_coding	5.457	-1.01028	-1.00441	0.602116	0.22032	5.457	0.607028	0.216792	0	0	0	0	0	0	0	0	0	0	0	0	0	0	0	8.87	12.46	41.88	1.7	2.66	6.47	26.09	3.42	1.2	0	10.475	1.28721
si:dkey-253d23.5	ENSDARG00000058566	si:dkey-253d23.5 [Source:ZFIN;Acc:ZDB-GENE-050208-729]	protein_coding	6.01486	0.560878	0.666206	0.758434	0.120082	6.01486	0.756461	0.121214	0	0	0	0	0	0	0	0	0	0	0	0	0	0	0	1.95	28.86	10.64	2.79	7.63	18.51	4.19	45.08	1.5	13.33	13.448	1.04568
avp	ENSDARG00000058567	arginine vasopressin [Source:ZFIN;Acc:ZDB-GENE-030407-2]	protein_coding	0	0	0	0	0	0	0	0	0	0	0	0	0	0	0	0	0	0	0	0	0	0	0	0.74	0	0	0	22	0	0	1.86	0	0	2.46	2.80161
ccl27a	ENSDARG00000058570	chemokine (C-C motif) ligand 27a [Source:ZFIN;Acc:ZDB-GENE-000208-28]	protein_coding	3.70294	-2.7148	-2.07128	0.171982	0.764516	3.70294	0.23331	0.632067	0	0	0	0	0	0	0	0	0	0	0	0	0	0	0	0	0	0	48.35	94.22	3.17	0	3.97	2.28	3.69	15.568	2.01269
pdp2	ENSDARG00000058571	putative pyruvate dehydrogenase phosphatase isoenzyme 2 [Source:ZFIN;Acc:ZDB-GENE-000921-2]	protein_coding	4.06169	0.299113	0.271388	0.919673	0.0363667	4.06169	0.917068	0.0375983	0	0	0	0	0	0	0	0	0	0	0	0	0	0	0	5.35	4.31	2.4	0	6.78	1.27	24.33	3.33	1.46	0	4.923	1.45748
abcg2c	ENSDARG00000058574	ATP-binding cassette, sub-family G (WHITE), member 2c [Source:ZFIN;Acc:ZDB-GENE-050517-37]	protein_coding	6.70968	-0.0477734	-0.0563757	0.98584	0.00619355	6.70968	0.985222	0.0064661	0	0	0	0	0	0	0	0	0	0	0	0	0	0	0	25.35	27.02	40.03	18.33	9.24	41.11	3.9	14.9	74.45	0.92	25.525	0.861516
ccdc106b	ENSDARG00000058578	coiled-coil domain containing 106b [Source:ZFIN;Acc:ZDB-GENE-050306-6]	protein_coding	1.89453	-2.00871	-1.46976	0.385811	0.413625	0	0	0	0	0	0	0	0	0	0	0	0	0	0	0	0	0	0	0.35	0	0.52	8.23	0.64	0.31	0	1.14	0	0	1.119	2.25705
si:ch211-274f20.2	ENSDARG00000058579	si:ch211-274f20.2 [Source:ZFIN;Acc:ZDB-GENE-091204-91]	protein_coding	5.68492	-3.18829	-2.92486	0.0327851	1.48432	5.68492	0.0686353	1.16345	0	0	0	0	0	0	0	0	0	0	0	0	0	0	0	24.98	27.03	46.09	2.53	5.27	2.5	0	0	5.73	0	11.413	1.38526
chst2b	ENSDARG00000058585	carbohydrate (N-acetylglucosamine-6-O) sulfotransferase 2b [Source:ZFIN;Acc:ZDB-GENE-060720-33]	protein_coding	6.83117	1.74707	2.09653	0.16529	0.781754	6.83117	0.193181	0.714036	0	0	0	0	0	0	0	0	0	0	0	0	0	0	0	4.73	0.84	6.48	0.85	23.45	58.3	41.33	62.22	18.58	6.21	22.299	1.05758
ccdc79	ENSDARG00000058587	coiled-coil domain containing 79 [Source:ZFIN;Acc:ZDB-GENE-060503-732]	protein_coding	3.71253	1.44379	1.50195	0.371931	0.429538	3.71253	0.391357	0.407427	0	0	0	0	0	0	0	0	0	0	0	0	0	0	0	0	0.55	1.16	0.6	0.72	1.78	4.05	1.73	3.12	0.09	1.38	0.959786
arhgef6	ENSDARG00000006683	Rac/Cdc42 guanine nucleotide exchange factor (GEF) 6 [Source:ZFIN;Acc:ZDB-GENE-101013-2]	protein_coding	7.95108	0.183324	0.34792	0.890946	0.0501486	7.95108	0.888077	0.0515495	0	0	0	0	0	0	0	0	0	0	0	0	0	0	0	14.37	17.17	19.56	22.79	4.58	19.03	13.86	41.59	13.96	15.56	18.247	0.521736
sri	ENSDARG00000058593	sorcin [Source:ZFIN;Acc:ZDB-GENE-040426-1356]	protein_coding	5.614	-0.975412	-1.24716	0.486414	0.312994	5.614	0.494683	0.305673	0	0	0	0	0	0	0	0	0	0	0	0	0	0	0	8.41	24.69	15.75	46.16	1.82	21.08	16	1.71	10.73	3.38	14.973	0.904404
nt5c3a	ENSDARG00000058597	5'-nucleotidase, cytosolic IIIA [Source:ZFIN;Acc:ZDB-GENE-030131-439]	protein_coding	6.32953	-0.478036	-0.607069	0.784315	0.105509	6.32953	0.781617	0.107006	0	0	0	0	0	0	0	0	0	0	0	0	0	0	0	24.35	57.13	28.26	11.42	12.05	41.26	24.42	10.25	27.73	0.59	23.746	0.696994
sox18	ENSDARG00000058598	SRY (sex determining region Y)-box 18 [Source:ZFIN;Acc:ZDB-GENE-080725-1]	protein_coding	5.21054	-0.415411	-0.454541	0.849343	0.070917	5.21054	0.846458	0.0723945	0	0	0	0	0	0	0	0	0	0	0	0	0	0	0	6.27	2.17	14.02	17.28	19.42	0.73	9.3	7.08	0.77	25.56	10.26	0.831288
gdap1	ENSDARG00000058601	ganglioside induced differentiation associated protein 1 [Source:ZFIN;Acc:ZDB-GENE-050522-424]	protein_coding	5.79004	2.59489	3.1827	0.0169473	1.7709	5.79004	0.0314842	1.50191	0	0	0	0	0	0	0	0	0	0	0	0	0	0	0	4.66	7.2	1.84	5.3	1.93	40.02	8.4	68.71	52.61	0.83	19.15	1.30296
jph1a	ENSDARG00000058603	junctophilin 1a [Source:ZFIN;Acc:ZDB-GENE-040724-233]	protein_coding	6.96163	-1.7252	-2.48904	0.0836076	1.07775	6.96163	0.10385	0.983592	0	0	0	0	0	0	0	0	0	0	0	0	0	0	0	85	38.12	86	10.16	69.82	13.13	18.43	6.39	41.14	4.84	37.303	0.866632
vsig10	ENSDARG00000058605	V-set and immunoglobulin domain containing 10 [Source:ZFIN;Acc:ZDB-GENE-030131-7476]	protein_coding	3.41773	-2.27956	-2.27539	0.123089	0.909779	3.41773	0.15444	0.811241	0	0	0	0	0	0	0	0	0	0	0	0	0	0	0	8.32	2.59	0.17	3.96	2.11	1.96	0.61	0	0.17	0.72	2.061	1.23572
sik1	ENSDARG00000058606	salt-inducible kinase 1 [Source:ZFIN;Acc:ZDB-GENE-030131-9446]	protein_coding	11.4991	-0.710074	-1.67262	0.302526	0.519237	11.4991	0.313512	0.503746	0	0	0	0	0	0	0	0	0	0	0	0	0	0	0	1043.46	885.49	1267.76	1156.11	736.01	444	660.6	734.6	815.34	655.64	839.901	0.300128
wsb2	ENSDARG00000058608	WD repeat and SOCS box containing 2 [Source:ZFIN;Acc:ZDB-GENE-081104-26]	protein_coding	5.22302	1.25243	1.32315	0.452654	0.344234	5.22302	0.465949	0.331662	0	0	0	0	0	0	0	0	0	0	0	0	0	0	0	9.98	14.8	2.56	0.74	2.52	6.22	0.91	21.34	2.8	45.7	10.757	1.30229
zgc:162472	ENSDARG00000058630	zgc:162472 [Source:ZFIN;Acc:ZDB-GENE-050809-88]	protein_coding	8.16008	-0.165709	-0.278013	0.917347	0.0374664	8.16008	0.914907	0.0386233	0	0	0	0	0	0	0	0	0	0	0	0	0	0	0	21.47	32.77	16.01	28.2	16.25	77.15	19.43	18.75	13.02	5.26	24.831	0.801303
CABZ01030107.1	ENSDARG00000058631		protein_coding	1.69017	-3.05966	-2.06079	0.174756	0.757568	0	0	0	0	0	0	0	0	0	0	0	0	0	0	0	0	0	0	0	0	1.58	12.16	5.13	0	0	0	0	0	1.887	2.0981
rpl12	ENSDARG00000006691	ribosomal protein L12 [Source:ZFIN;Acc:ZDB-GENE-030131-5297]	protein_coding	8.7503	-0.791955	-1.29274	0.466095	0.331526	8.7503	0.474108	0.324123	0	0	0	0	0	0	0	0	0	0	0	0	0	0	0	263.9	199.65	490.88	400.73	439.07	184.13	165.86	54.44	311.19	341.03	285.088	0.480096
si:ch211-71m22.1	ENSDARG00000058638	si:ch211-71m22.1 [Source:ZFIN;Acc:ZDB-GENE-070705-193]	protein_coding	5.89464	-0.10923	-0.144628	0.963701	0.0160575	5.89464	0.961994	0.0168278	0	0	0	0	0	0	0	0	0	0	0	0	0	0	0	4.4	30.04	21.24	7.92	22.01	11.25	54.82	14.5	2.42	8.06	17.666	0.887439
dnajb2	ENSDARG00000058644	DnaJ (Hsp40) homolog, subfamily B, member 2 [Source:ZFIN;Acc:ZDB-GENE-061013-537]	protein_coding	6.69802	-0.497356	-0.57767	0.79626	0.0989452	6.69802	0.793473	0.100468	0	0	0	0	0	0	0	0	0	0	0	0	0	0	0	17.98	41.72	2.3	19.72	44.43	26.8	54.77	9.88	15.57	1.38	23.455	0.777181
ptprna	ENSDARG00000058646	protein tyrosine phosphatase, receptor type, Na [Source:ZFIN;Acc:ZDB-GENE-030131-3511]	protein_coding	8.18117	1.74783	2.52642	0.077748	1.10931	8.18117	0.0980867	1.00839	0	0	0	0	0	0	0	0	0	0	0	0	0	0	0	16.72	2.92	33.65	24.17	14.82	51.33	43.82	55.01	50.72	158.43	45.159	0.964797
hck	ENSDARG00000058647	HCK proto-oncogene, Src family tyrosine kinase [Source:ZFIN;Acc:ZDB-GENE-090313-72]	protein_coding	6.56968	-3.01631	-4.62984	0.000127852	3.89329	6.56968	0.000650866	3.18651	0	0	0	0	0	0	0	0	0	0	0	0	0	0	0	7.1	21.53	21.91	4.28	30.2	0.83	3.89	2.42	2.11	0.1	9.437	1.14996
trim46b	ENSDARG00000058649	tripartite motif containing 46b [Source:ZFIN;Acc:ZDB-GENE-060503-466]	protein_coding	6.87157	3.05392	2.8286	0.0412359	1.38472	6.87157	0.0800096	1.09686	3.86817	0.0339005	1.46979	-1.45078	0.823489	0.0843424	0.19783	0.988915	0.00484107	1.17921	0.996445	0.00154684	-0.0144421	0.999852	6.42015e-05	0	0.28	0.13	0	6.39	31.5	28.06	22.38	7.32	23.25	11.931	1.07918
dpm3	ENSDARG00000058650	dolichyl-phosphate mannosyltransferase polypeptide 3 [Source:ZFIN;Acc:ZDB-GENE-040426-1782]	protein_coding	2.4829	2.28775	1.60125	0.330472	0.480865	2.4829	0.38056	0.419577	0	0	0	0	0	0	0	0	0	0	0	0	0	0	0	1.58	0	0	0	0	0	0	1.34	14.78	5.29	2.299	2.03953
desma	ENSDARG00000058656	desmin a [Source:ZFIN;Acc:ZDB-GENE-980526-221]	protein_coding	1.88812	0.985578	0.739822	0.726392	0.138829	0	0	0	0	0	0	0	0	0	0	0	0	0	0	0	0	0	0	0.59	3.96	0	0	0	1.4	1.38	0	1.47	3.63	1.243	1.19271
si:dkey-178e17.3	ENSDARG00000058658	si:dkey-178e17.3 [Source:ZFIN;Acc:ZDB-GENE-081104-335]	protein_coding	4.74758	1.98137	2.26189	0.126073	0.899379	4.74758	0.155144	0.809265	0	0	0	0	0	0	0	0	0	0	0	0	0	0	0	0	3	2.37	12.07	5.07	12.06	55.91	17.12	9.57	17.12	13.429	1.19861
CABZ01034698.1	ENSDARG00000058659		protein_coding	0	0	0	0	0	0	0	0	0	0	0	0	0	0	0	0	0	0	0	0	0	0	0	0	0	0	0	0	0.94	0	0	0	0.71	0.165	0
ilf3a	ENSDARG00000058660	interleukin enhancer binding factor 3a [Source:ZFIN;Acc:ZDB-GENE-030131-3151]	protein_coding	7.431	0.478791	0.976194	0.615189	0.210992	7.431	0.616593	0.210001	0	0	0	0	0	0	0	0	0	0	0	0	0	0	0	107.51	67.92	64.95	43.15	84.85	110.48	127.43	220.62	50.8	42.62	92.033	0.586984
wipf2b	ENSDARG00000006712	WAS/WASL interacting protein family, member 2b [Source:ZFIN;Acc:ZDB-GENE-040625-182]	protein_coding	6.98884	-0.155371	-0.137569	0.965417	0.0152852	6.98884	0.963987	0.0159288	0	0	0	0	0	0	0	0	0	0	0	0	0	0	0	7.02	5.64	0	46.86	29.8	15.43	0	54.19	1.94	21.15	18.203	1.07982
pimr94	ENSDARG00000058663	Pim proto-oncogene, serine/threonine kinase, related 94 [Source:ZFIN;Acc:ZDB-GENE-141216-85]	protein_coding	4.54892	0.0918294	0.0816474	0.97954	0.00897787	4.54892	0.978669	0.0093642	0	0	0	0	0	0	0	0	0	0	0	0	0	0	0	3.92	5.81	1.47	2.51	8.86	11.55	0	10.55	0.25	0	4.492	0.993003
dennd2da	ENSDARG00000058666	DENN/MADD domain containing 2Da [Source:ZFIN;Acc:ZDB-GENE-061013-542]	protein_coding	6.34252	-2.82571	-3.05879	0.0233114	1.63243	6.34252	0.0456398	1.34066	0	0	0	0	0	0	0	0	0	0	0	0	0	0	0	36.93	22.34	0.58	27.32	61.84	0.81	5.7	5.85	14.04	0.2	17.561	1.14117
si:dkey-266f7.1	ENSDARG00000058672	si:dkey-266f7.1 [Source:ZFIN;Acc:ZDB-GENE-061207-67]	protein_coding	2.51904	-3.16395	-2.758	0.0481524	1.31738	2.51904	0.0764542	1.1166	0	0	0	0	0	0	0	0	0	0	0	0	0	0	0	2.15	0.61	1.7	4.78	2.42	0.49	0	0	0.11	0	1.226	1.26977
nkl.1	ENSDARG00000058673	NK-lysin tandem duplicate 1 [Source:ZFIN;Acc:ZDB-GENE-131121-525]	protein_coding	0	0	0	0	0	0	0	0	0	0	0	0	0	0	0	0	0	0	0	0	0	0	0	0	0	0	6.56	0	95.13	0	0	0	0	10.169	2.94261
aqp10b	ENSDARG00000058678	aquaporin 10b [Source:ZFIN;Acc:ZDB-GENE-060503-57]	protein_coding	4.3071	-1.1386	-0.993296	0.607223	0.216652	4.3071	0.614705	0.211333	0	0	0	0	0	0	0	0	0	0	0	0	0	0	0	4.89	11.81	16.18	9.21	1.96	3.41	16.77	0	0	0	6.423	1.03033
zgc:114104	ENSDARG00000058679	zgc:114104 [Source:ZFIN;Acc:ZDB-GENE-050913-63]	protein_coding	4.80213	-4.67598	-4.51598	0.000202727	3.69309	4.80213	0.00237672	2.62402	0	0	0	0	0	0	0	0	0	0	0	0	0	0	0	1.91	2.52	0.67	20.76	14.31	0.19	0.12	0.93	0	0	4.141	1.75554
si:dkey-184p9.9	ENSDARG00000058682	si:dkey-184p9.9 [Source:ZFIN;Acc:ZDB-GENE-091204-31]	protein_coding	0	0	0	0	0	0	0	0	0	0	0	0	0	0	0	0	0	0	0	0	0	0	0	2.15	2.31	0	0.44	0	0	0	2.64	0	0	0.754	0
pimr204	ENSDARG00000058683	Pim proto-oncogene, serine/threonine kinase, related 204 [Source:ZFIN;Acc:ZDB-GENE-141216-237]	protein_coding	0	0	0	0	0	0	0	0	0	0	0	0	0	0	0	0	0	0	0	0	0	0	0	0	0.46	1.46	0.69	0	0.68	0.86	0	1.1	0	0.525	0
si:dkey-204a24.11	ENSDARG00000058685	si:dkey-204a24.11 [Source:ZFIN;Acc:ZDB-GENE-120215-129]	protein_coding	3.83797	-0.446812	-0.384819	0.875886	0.0575523	3.83797	0.87301	0.0589809	0	0	0	0	0	0	0	0	0	0	0	0	0	0	0	0.04	0.41	0	6.29	1.08	0.89	2.73	0.43	1.51	0	1.338	1.4464
cgnb	ENSDARG00000058690	cingulin b [Source:ZFIN;Acc:ZDB-GENE-050208-72]	protein_coding	6.99591	-0.724253	-1.3093	0.459271	0.337931	6.99591	0.465119	0.332436	0	0	0	0	0	0	0	0	0	0	0	0	0	0	0	12.98	16.37	15.29	3	25.62	8.21	11	12.01	8.86	7.83	12.117	0.507148
specc1la	ENSDARG00000006719	sperm antigen with calponin homology and coiled-coil domains 1-like a [Source:ZFIN;Acc:ZDB-GENE-060810-139]	protein_coding	8.00104	-0.411143	-0.815413	0.692589	0.159525	8.00104	0.691237	0.160373	0	0	0	0	0	0	0	0	0	0	0	0	0	0	0	20.08	17.92	45.49	23.14	15.92	34.02	8.26	26.93	14.32	22.7	22.878	0.465265
fzd3b	ENSDARG00000058692	frizzled class receptor 3b [Source:ZFIN;Acc:ZDB-GENE-070122-1]	protein_coding	6.05826	0.0105607	0.0170447	0.995212	0.00208418	6.05826	0.994498	0.00239615	0	0	0	0	0	0	0	0	0	0	0	0	0	0	0	13.01	35.69	34.2	9.73	11.21	96.08	19.31	19.55	11.4	1.85	25.203	1.07456
cast	ENSDARG00000058693	calpastatin [Source:ZFIN;Acc:ZDB-GENE-050810-2]	protein_coding	9.64255	0.00694624	0.0160512	0.995308	0.0020427	9.64255	0.994711	0.00230301	0	0	0	0	0	0	0	0	0	0	0	0	0	0	0	185.16	271.91	269.91	222.42	409.68	289.71	446.16	600.59	323.69	184.55	320.378	0.408948
ddr2b	ENSDARG00000058695	discoidin domain receptor tyrosine kinase 2b [Source:ZFIN;Acc:ZDB-GENE-060503-361]	protein_coding	2.66399	2.88835	2.24472	0.129596	0.887408	2.66399	0.182272	0.739279	0	0	0	0	0	0	0	0	0	0	0	0	0	0	0	0.09	0.36	0	0.18	0	10.46	0.11	1.56	0.13	0	1.289	2.52619
tbl1xr1a	ENSDARG00000058696	transducin (beta)-like 1 X-linked receptor 1a [Source:ZFIN;Acc:ZDB-GENE-050522-314]	protein_coding	7.72447	-0.0576251	-0.137191	0.965607	0.0151997	7.72447	0.964076	0.0158888	0	0	0	0	0	0	0	0	0	0	0	0	0	0	0	24.82	39.95	38.53	35.18	31.15	42.49	61.47	35.63	26.83	18.99	35.504	0.329691
tmeff2b	ENSDARG00000058699	transmembrane protein with EGF-like and two follistatin-like domains 2b [Source:ZFIN;Acc:ZDB-GENE-101001-4]	protein_coding	3.29064	-1.3645	-1.07837	0.566722	0.24663	3.29064	0.580661	0.236077	0	0	0	0	0	0	0	0	0	0	0	0	0	0	0	11.29	1.05	0	0	2.05	2.12	0	3.54	0.19	0.2	2.044	1.69549
BX005421.2	ENSDARG00000058700		lincRNA	3.29451	-4.59108	-3.50364	0.00687364	2.16281	3.29451	0.0261686	1.58222	0	0	0	0	0	0	0	0	0	0	0	0	0	0	0	0	0.91	3.1	27.2	7.28	0.62	0	0	0	0	3.911	2.17411
nos1apb	ENSDARG00000058701	nitric oxide synthase 1 (neuronal) adaptor protein b [Source:ZFIN;Acc:ZDB-GENE-100824-1]	protein_coding	2.06143	2.1332	1.48644	0.379016	0.421342	0	0	0	0	0	0	0	0	0	0	0	0	0	0	0	0	0	0	0	0	0	0	0.69	0	4.05	0	1.21	3.15	0.91	0
vax2	ENSDARG00000058702	ventral anterior homeobox 2 [Source:ZFIN;Acc:ZDB-GENE-030904-8]	protein_coding	0	0	0	0	0	0	0	0	0	0	0	0	0	0	0	0	0	0	0	0	0	0	0	0	0	0	0	0	0	0	24.23	0	0	2.423	3.16228
terf1	ENSDARG00000058710	telomeric repeat binding factor (NIMA-interacting) 1 [Source:ZFIN;Acc:ZDB-GENE-090612-2]	protein_coding	2.36196	-1.8517	-1.3196	0.454441	0.342522	2.36196	0.48564	0.313685	0	0	0	0	0	0	0	0	0	0	0	0	0	0	0	20.51	0	0.73	1.06	10.31	0	0	0	0	4.66	3.727	1.81411
cept1a	ENSDARG00000058716	choline/ethanolamine phosphotransferase 1a [Source:ZFIN;Acc:ZDB-GENE-081105-47]	protein_coding	5.39741	-1.64992	-1.97203	0.200461	0.697971	5.39741	0.225052	0.647716	0	0	0	0	0	0	0	0	0	0	0	0	0	0	0	10.42	12.11	4.06	28.55	6.2	2.79	13.29	3.66	0.99	0.17	8.224	1.03155
tmem178b	ENSDARG00000006747	transmembrane protein 178B [Source:ZFIN;Acc:ZDB-GENE-040718-92]	protein_coding	7.27449	-0.279075	-0.429274	0.857792	0.0666178	7.27449	0.854623	0.0682253	0	0	0	0	0	0	0	0	0	0	0	0	0	0	0	1.06	4.65	13.44	7.96	4.34	6.78	1.88	9.59	6.56	4.31	6.057	0.607321
si:dkey-119f1.1	ENSDARG00000058719	si:dkey-119f1.1 [Source:ZFIN;Acc:ZDB-GENE-070705-287]	protein_coding	5.72249	-0.571815	-0.571467	0.798364	0.097799	5.72249	0.795758	0.099219	0	0	0	0	0	0	0	0	0	0	0	0	0	0	0	6.35	23.16	0.09	7.48	0.31	17.63	3.27	4.91	2.97	0.1	6.627	1.17752
or126-7	ENSDARG00000058724	odorant receptor, family E, subfamily 126, member 7 [Source:ZFIN;Acc:ZDB-GENE-070806-104]	protein_coding	0	0	0	0	0	0	0	0	0	0	0	0	0	0	0	0	0	0	0	0	0	0	0	0	0.88	0	0	0	1.15	0	0	1.35	0	0.338	0
rfesd	ENSDARG00000058725	Rieske (Fe-S) domain containing [Source:ZFIN;Acc:ZDB-GENE-050417-254]	protein_coding	0	0	0	0	0	0	0	0	0	0	0	0	0	0	0	0	0	0	0	0	0	0	0	0	0.45	0	0.69	0	9.42	0	0	6.71	0	1.727	1.97415
nudt2	ENSDARG00000058728	nudix (nucleoside diphosphate linked moiety X)-type motif 2 [Source:ZFIN;Acc:ZDB-GENE-040718-7]	protein_coding	4.65349	1.52074	1.65274	0.31081	0.507506	4.65349	0.332436	0.478292	0	0	0	0	0	0	0	0	0	0	0	0	0	0	0	9.06	1.71	0.6	6.96	1.11	21.03	18.24	1.05	3.05	27.04	8.985	1.07795
akirin2	ENSDARG00000058729	akirin 2 [Source:ZFIN;Acc:ZDB-GENE-040426-2944]	protein_coding	6.4363	-1.70994	-1.93877	0.210024	0.677731	6.4363	0.238588	0.62235	0	0	0	0	0	0	0	0	0	0	0	0	0	0	0	13.61	22.01	124.81	28.01	18.09	44.16	38.45	6.03	9.77	0.24	30.518	1.17669
rdh10a	ENSDARG00000058730	retinol dehydrogenase 10a [Source:ZFIN;Acc:ZDB-GENE-070112-2242]	protein_coding	5.24808	1.2386	1.55169	0.350727	0.455031	5.24808	0.367661	0.434553	0	0	0	0	0	0	0	0	0	0	0	0	0	0	0	1.6	4.1	22.37	3.39	3.09	4.04	38.3	19.3	1.59	7.43	10.521	1.16295
slc2a6	ENSDARG00000058731	solute carrier family 2 (facilitated glucose transporter), member 6 [Source:ZFIN;Acc:ZDB-GENE-081104-301]	protein_coding	3.32409	-0.696764	-0.6606	0.761255	0.11847	3.32409	0.759282	0.119597	0	0	0	0	0	0	0	0	0	0	0	0	0	0	0	5.5	1.37	0.26	1.68	2.42	0.74	0.15	0.49	7.64	0	2.025	1.26489
scgn	ENSDARG00000058732	secretagogin, EF-hand calcium binding protein [Source:ZFIN;Acc:ZDB-GENE-041010-82]	protein_coding	2.55201	-3.12345	-2.63111	0.063182	1.19941	2.55201	0.0984144	1.00694	0	0	0	0	0	0	0	0	0	0	0	0	0	0	0	0.82	7.25	2.39	5.87	0	0.68	0.21	0.42	0	0	1.764	1.4995
ihha	ENSDARG00000058733	Indian hedgehog homolog a [Source:ZFIN;Acc:ZDB-GENE-051010-1]	protein_coding	6.12497	-1.84104	-1.7821	0.26292	0.580176	6.12497	0.295719	0.529121	0	0	0	0	0	0	0	0	0	0	0	0	0	0	0	83.77	29.54	30.98	5.59	0.63	5.88	27.59	9.24	0.98	0	19.42	1.32869
prdx1	ENSDARG00000058734	peroxiredoxin 1 [Source:ZFIN;Acc:ZDB-GENE-050320-35]	protein_coding	6.30987	-0.281953	-0.374443	0.880697	0.0551735	6.30987	0.877531	0.0567374	0	0	0	0	0	0	0	0	0	0	0	0	0	0	0	5.33	41.51	21.64	89.29	95.09	25.14	77.21	18.35	20.86	53.1	44.752	0.721849
mllt3	ENSDARG00000006754	myeloid/lymphoid or mixed-lineage leukemia (trithorax homolog, Drosophila); translocated to, 3 [Source:ZFIN;Acc:ZDB-GENE-050417-356]	protein_coding	5.68974	-1.47373	-1.52048	0.364264	0.438584	5.68974	0.386022	0.413388	0	0	0	0	0	0	0	0	0	0	0	0	0	0	0	3.44	19.27	6.05	5.8	50.51	10.45	1.05	7.02	9.64	0	11.323	1.30831
gabra6b	ENSDARG00000058736	gamma-aminobutyric acid (GABA) A receptor, alpha 6b [Source:ZFIN;Acc:ZDB-GENE-080815-1]	protein_coding	0	0	0	0	0	0	0	0	0	0	0	0	0	0	0	0	0	0	0	0	0	0	0	0	0	0	0	0	1.28	0	0	0	0	0.128	0
SLC26A6	ENSDARG00000058738	si:ch211-117c9.2 [Source:ZFIN;Acc:ZDB-GENE-110408-11]	protein_coding	0	0	0	0	0	0	0	0	0	0	0	0	0	0	0	0	0	0	0	0	0	0	0	0	0	0	0.21	0	0.64	0	0	6.05	0.16	0.706	0
ube2r2	ENSDARG00000058740	ubiquitin-conjugating enzyme E2R 2 [Source:ZFIN;Acc:ZDB-GENE-040718-344]	protein_coding	5.57233	0.418653	0.535504	0.815617	0.0885137	5.57233	0.812361	0.090251	0	0	0	0	0	0	0	0	0	0	0	0	0	0	0	26.82	46.08	21.81	3.41	5.04	58.15	27.86	6.42	9.03	40.64	24.526	0.777438
ubap1	ENSDARG00000058746	ubiquitin associated protein 1 [Source:ZFIN;Acc:ZDB-GENE-040426-950]	protein_coding	7.88454	-0.292398	-0.514769	0.82454	0.0837881	7.88454	0.821068	0.0856208	0	0	0	0	0	0	0	0	0	0	0	0	0	0	0	8.24	60.68	8.04	18.42	28.54	18.94	24.14	19.88	27.75	8.4	22.303	0.696457
si:ch73-213k20.5	ENSDARG00000058753	si:ch73-213k20.5 [Source:ZFIN;Acc:ZDB-GENE-120727-11]	protein_coding	4.32719	-1.9476	-1.43948	0.399581	0.398395	4.32719	0.439334	0.357205	0	0	0	0	0	0	0	0	0	0	0	0	0	0	0	0	7.85	0	0	11.78	2.89	0.66	4.34	0	0	2.752	1.49469
si:ch73-27e22.1	ENSDARG00000058759	si:ch73-27e22.1 [Source:ZFIN;Acc:ZDB-GENE-081031-107]	protein_coding	5.83263	-1.51226	-1.3808	0.426516	0.370064	5.83263	0.448021	0.348701	0	0	0	0	0	0	0	0	0	0	0	0	0	0	0	0.49	11.95	27.32	1.94	30.62	0	4.29	0	10.09	6.41	9.311	1.20083
or128-3	ENSDARG00000058762	odorant receptor, family E, subfamily 128, member 3 [Source:ZFIN;Acc:ZDB-GENE-070806-108]	protein_coding	0	0	0	0	0	0	0	0	0	0	0	0	0	0	0	0	0	0	0	0	0	0	0	0	0	0	0.35	0	0.35	0.43	0	0	1.01	0.214	0
or128-2	ENSDARG00000058765	odorant receptor, family E, subfamily 128, member 2 [Source:ZFIN;Acc:ZDB-GENE-070806-107]	protein_coding	0	0	0	0	0	0	0	0	0	0	0	0	0	0	0	0	0	0	0	0	0	0	0	0.65	0	0	0	6.21	3.35	0	0.79	1.16	20.91	3.307	1.965
nav1b	ENSDARG00000058771	neuron navigator 1b [Source:ZFIN;Acc:ZDB-GENE-120215-84]	protein_coding	9.16257	3.33436	6.29282	3.77098e-08	7.42355	9.16257	1.31819e-06	5.88002	0	0	0	0	0	0	0	0	0	0	0	0	0	0	0	1.57	7.26	5.38	8.66	2.33	61.04	99.44	60.9	33.36	45.78	32.572	1.02781
CABZ01053221.1	ENSDARG00000058774		protein_coding	0	0	0	0	0	0	0	0	0	0	0	0	0	0	0	0	0	0	0	0	0	0	0	0.58	0	0	0	9.91	3.63	0	0.74	0	0	1.486	2.13026
klhl41b	ENSDARG00000006757	kelch-like family member 41b [Source:ZFIN;Acc:ZDB-GENE-030131-9875]	protein_coding	2.9438	-1.19139	-0.829028	0.685374	0.164072	2.9438	0.693618	0.15888	0	0	0	0	0	0	0	0	0	0	0	0	0	0	0	0	10.63	0	2.59	0	1.87	0	2.27	0	0	1.736	1.90294
SLC22A3	ENSDARG00000058775	zgc:175176 [Source:ZFIN;Acc:ZDB-GENE-080204-92]	protein_coding	4.62302	-1.92873	-1.87972	0.229266	0.63966	4.62302	0.26253	0.580821	0	0	0	0	0	0	0	0	0	0	0	0	0	0	0	3.16	22.63	0.61	5.44	0.15	0.52	3.25	0	0.87	1.67	3.83	1.78316
slc9a2	ENSDARG00000058780	solute carrier family 9, subfamily A (NHE2, cation proton antiporter 2), member 2 [Source:ZFIN;Acc:ZDB-GENE-070912-541]	protein_coding	3.48099	-2.10163	-1.60637	0.3286	0.483333	3.48099	0.372985	0.428308	0	0	0	0	0	0	0	0	0	0	0	0	0	0	0	0	1.82	0	13.31	0.85	1.38	0	0	0.14	0.87	1.837	2.2233
si:ch73-242m19.1	ENSDARG00000058782	si:ch73-242m19.1 [Source:ZFIN;Acc:ZDB-GENE-131121-474]	protein_coding	1.86115	0.713323	0.577516	0.79626	0.0989452	0	0	0	0	0	0	0	0	0	0	0	0	0	0	0	0	0	0	0.11	0	0.06	0.92	0.07	0.8	0	0.79	0.62	0.16	0.353	0
zgc:171887	ENSDARG00000058791	zgc:171887 [Source:ZFIN;Acc:ZDB-GENE-080220-39]	protein_coding	0	0	0	0	0	0	0	0	0	0	0	0	0	0	0	0	0	0	0	0	0	0	0	0	0	0	1.13	0	0	0	0	0.53	0.6	0.226	0
si:dkey-19a16.2	ENSDARG00000058794	si:dkey-19a16.2 [Source:ZFIN;Acc:ZDB-GENE-050208-493]	protein_coding	0	0	0	0	0	0	0	0	0	0	0	0	0	0	0	0	0	0	0	0	0	0	0	0.83	1.6	0	1.74	0.88	1.73	0	0.31	0.25	0	0.734	0
mybpha	ENSDARG00000058799	myosin binding protein Ha [Source:ZFIN;Acc:ZDB-GENE-040426-1531]	protein_coding	0	0	0	0	0	0	0	0	1.12385	0.647434	0.188804	0.446143	0.993754	0.00272103	0.936849	0.948521	0.0229529	0.770754	0.996445	0.00154684	-1.43982	0.999852	6.42015e-05	0	0	0	0	0	0	12.84	0	0	0	1.284	3.16228
rab25a	ENSDARG00000058800	RAB25, member RAS oncogene family a [Source:ZFIN;Acc:ZDB-GENE-041212-69]	protein_coding	0	0	0	0	0	0	0	0	0	0	0	0	0	0	0	0	0	0	0	0	0	0	0	0	0	0.21	0	0	0	0	0.36	0	0	0.057	0
rev3l	ENSDARG00000058801	REV3-like, polymerase (DNA directed), zeta, catalytic subunit [Source:ZFIN;Acc:ZDB-GENE-050302-55]	protein_coding	8.86718	-0.544786	-0.912913	0.644125	0.19103	8.86718	0.644943	0.190479	0	0	0	0	0	0	0	0	0	0	0	0	0	0	0	19.68	40.04	17.1	23.27	18.02	36.4	6.41	32.25	15.84	3	21.201	0.571297
grk1a	ENSDARG00000058803	G protein-coupled receptor kinase 1 a [Source:ZFIN;Acc:ZDB-GENE-050823-1]	protein_coding	3.02404	-0.0977152	-0.0925512	0.976677	0.010249	3.02404	0.975153	0.0109273	0	0	0	0	0	0	0	0	0	0	0	0	0	0	0	1.38	0.33	0.26	0.76	1.19	0.13	0.08	4.12	0.18	0.28	0.871	0
apoa1bp	ENSDARG00000058806	apolipoprotein A-I binding protein [Source:ZFIN;Acc:ZDB-GENE-040718-362]	protein_coding	3.49284	0.979805	0.801806	0.699414	0.155265	3.49284	0.701013	0.154274	0	0	0	0	0	0	0	0	0	0	0	0	0	0	0	0.21	11.91	1.23	0	0.38	4.8	26.2	0	1.86	0.32	4.691	1.79277
fkbp8	ENSDARG00000001734	FK506 binding protein 8 [Source:ZFIN;Acc:ZDB-GENE-040426-1849]	protein_coding	4.4247	-0.0405285	-0.0389386	0.990147	0.00430037	4.4247	0.989094	0.00476253	0	0	0	0	0	0	0	0	0	0	0	0	0	0	0	2.16	7.81	0.35	0.25	10.84	2.01	0.47	21.69	1.07	0.93	4.758	1.45897
fam234b	ENSDARG00000006758	family with sequence similarity 234, member B [Source:ZFIN;Acc:ZDB-GENE-030131-3308]	protein_coding	6.45332	2.0039	2.61258	0.0658385	1.18152	6.45332	0.0884212	1.05344	0	0	0	0	0	0	0	0	0	0	0	0	0	0	0	0.63	5.72	2.06	9.7	1.51	6.18	4.16	30.92	22.67	22.82	10.637	1.01471
ihhb	ENSDARG00000058815	Indian hedgehog homolog b [Source:ZFIN;Acc:ZDB-GENE-980526-135]	protein_coding	2.47776	1.73458	1.24469	0.487896	0.311673	2.47776	0.513895	0.289126	0	0	0	0	0	0	0	0	0	0	0	0	0	0	0	0.31	0	0.45	0	1.1	11.13	0	0	0	6.83	1.982	1.93773
rbm38	ENSDARG00000058818	RNA binding motif protein 38 [Source:ZFIN;Acc:ZDB-GENE-030131-5923]	protein_coding	4.50631	-0.0900335	-0.0959904	0.975952	0.0105715	4.50631	0.974865	0.0110556	0	0	0	0	0	0	0	0	0	0	0	0	0	0	0	0.53	14.14	7.42	2.89	3.24	8.16	5.15	2.41	0	8.85	5.279	0.829768
bin1b	ENSDARG00000058820	bridging integrator 1b [Source:ZFIN;Acc:ZDB-GENE-030425-1]	protein_coding	5.91742	1.8701	2.02009	0.185888	0.730748	5.91742	0.216607	0.664328	0	0	0	0	0	0	0	0	0	0	0	0	0	0	0	11.46	16.46	0	11.51	1.24	102.16	14.94	103.09	20.61	11.55	29.302	1.33615
sema5a	ENSDARG00000058821	sema domain, seven thrombospondin repeats (type 1 and type 1-like), transmembrane domain (TM) and short cytoplasmic domain, (semaphorin) 5A [Source:ZFIN;Acc:ZDB-GENE-030131-8969]	protein_coding	5.73632	-1.25362	-1.27534	0.47415	0.324084	5.73632	0.487073	0.312406	0	0	0	0	0	0	0	0	0	0	0	0	0	0	0	20.36	27.53	5.93	40.07	0	0.9	10.44	0.82	18.22	0.25	12.452	1.10541
wnt3a	ENSDARG00000058822	wingless-type MMTV integration site family, member 3A [Source:ZFIN;Acc:ZDB-GENE-001106-1]	protein_coding	0	0	0	0	0	0	0	0	-1.02505	0.684765	0.164459	-1.13241	0.983189	0.00736291	1.02788	0.948521	0.0229529	-2.16855	0.207855	0.68224	0.0903753	0.999852	6.42015e-05	0	0	0.06	14.25	0.15	1.48	0	0	0.19	0	1.613	2.76714
mrpl4	ENSDARG00000058824	mitochondrial ribosomal protein L4 [Source:ZFIN;Acc:ZDB-GENE-050522-388]	protein_coding	6.19285	2.70779	2.45872	0.0884952	1.05308	6.19285	0.134011	0.872861	0	0	0	0	0	0	0	0	0	0	0	0	0	0	0	21.08	3.13	0	16.16	4.86	7.58	1.04	4.02	77.33	445.59	58.079	2.37757
ccdc51	ENSDARG00000058828	coiled-coil domain containing 51 [Source:ZFIN;Acc:ZDB-GENE-060825-200]	protein_coding	4.01721	-0.153491	-0.148371	0.962664	0.0165254	4.01721	0.961017	0.0172689	0	0	0	0	0	0	0	0	0	0	0	0	0	0	0	0.68	2.82	17.85	2.15	0.61	6.37	0	3.44	6.03	6.8	4.675	1.12396
zgc:171424	ENSDARG00000058829	zgc:171424 [Source:ZFIN;Acc:ZDB-GENE-080204-26]	protein_coding	0	0	0	0	0	0	0	0	0	0	0	0	0	0	0	0	0	0	0	0	0	0	0	0	0	0	0.69	0	0	0	0	0	2.04	0.273	0
zdhhc3b	ENSDARG00000058830	zinc finger, DHHC-type containing 3b [Source:ZFIN;Acc:ZDB-GENE-061110-19]	protein_coding	6.39791	-0.519161	-0.673774	0.754935	0.122091	6.39791	0.753241	0.123066	0	0	0	0	0	0	0	0	0	0	0	0	0	0	0	1.31	5.88	16.88	24.07	6.88	10.47	6.66	7.67	0.98	14.55	9.535	0.753225
PLEKHG3	ENSDARG00000058835	si:ch73-212j7.3 [Source:ZFIN;Acc:ZDB-GENE-081104-259]	protein_coding	7.90276	-1.02222	-1.86039	0.235426	0.628145	7.90276	0.250684	0.600874	0	0	0	0	0	0	0	0	0	0	0	0	0	0	0	28.39	25.43	36.22	24.75	38.19	29.08	6.54	35.92	6.82	11.25	24.259	0.495873
slc24a3	ENSDARG00000006760	solute carrier family 24 (sodium/potassium/calcium exchanger), member 3 [Source:ZFIN;Acc:ZDB-GENE-090312-67]	protein_coding	3.58403	-2.5987	-2.42869	0.0931124	1.03099	3.58403	0.12996	0.886189	0	0	0	0	0	0	0	0	0	0	0	0	0	0	0	0.71	0.78	8.47	0.3	12.97	0.89	1.66	0.36	0.63	0	2.677	1.64049
susd1	ENSDARG00000058839	sushi domain containing 1 [Source:ZFIN;Acc:ZDB-GENE-060526-169]	protein_coding	4.98924	-0.595346	-0.523476	0.820439	0.0859535	4.98924	0.818462	0.0870015	0	0	0	0	0	0	0	0	0	0	0	0	0	0	0	3.6	1.33	15.45	2.08	11.29	0	0.55	16.72	0.5	0	5.152	1.29384
mcoln1b	ENSDARG00000058848	mucolipin 1b [Source:ZFIN;Acc:ZDB-GENE-130514-1]	protein_coding	6.81944	1.73904	1.79142	0.259694	0.585538	6.81944	0.290181	0.537331	0	0	0	0	0	0	0	0	0	0	0	0	0	0	0	4.52	2.93	0	2.68	38.44	33.11	20.8	20.11	53.94	83.76	26.029	1.04017
SASH1	ENSDARG00000058853	SAM and SH3 domain containing 1 [Source:HGNC Symbol;Acc:HGNC:19182]	protein_coding	6.12987	1.79598	2.3209	0.113098	0.946546	6.12987	0.138636	0.858123	0	0	0	0	0	0	0	0	0	0	0	0	0	0	0	3.64	1.24	0.96	0.38	7.03	20.73	20.47	17.48	6.77	2.49	8.119	1.01602
zgc:112052	ENSDARG00000058857	zgc:112052 [Source:ZFIN;Acc:ZDB-GENE-050417-151]	protein_coding	5.42709	0.731724	0.819418	0.690582	0.160785	5.42709	0.691294	0.160337	0	0	0	0	0	0	0	0	0	0	0	0	0	0	0	2.3	0.57	4	8.07	22.67	10.29	47.78	10.76	0.81	11.17	11.842	1.2036
ncl1	ENSDARG00000058861	nicalin [Source:ZFIN;Acc:ZDB-GENE-030131-8788]	protein_coding	6.35554	-0.270484	-0.315841	0.901702	0.0449371	6.35554	0.898947	0.0462658	0	0	0	0	0	0	0	0	0	0	0	0	0	0	0	26.65	14.39	1.87	30.06	0.71	4.32	21.88	3.49	15.78	16.52	13.567	0.783052
endog	ENSDARG00000058865	endonuclease G [Source:ZFIN;Acc:ZDB-GENE-050522-402]	protein_coding	3.49298	0.810602	0.760086	0.717071	0.144438	3.49298	0.719016	0.143261	0	0	0	0	0	0	0	0	0	0	0	0	0	0	0	2.42	0	0.3	8.95	1.09	5.05	0.79	1.54	8.07	9.35	3.756	1.00094
apc	ENSDARG00000058868	adenomatous polyposis coli [Source:ZFIN;Acc:ZDB-GENE-031112-7]	protein_coding	9.96791	0.828618	1.84239	0.242175	0.61587	9.96791	0.254256	0.594729	0	0	0	0	0	0	0	0	0	0	0	0	0	0	0	19.84	28.83	58.7	25.96	18.76	89.24	49.76	62.63	51.32	58.76	46.38	0.489252
CABZ01040556.1	ENSDARG00000058869		protein_coding	3.78214	2.92071	2.67712	0.0570751	1.24355	3.78214	0.0920439	1.036	0	0	0	0	0	0	0	0	0	0	0	0	0	0	0	2.25	5.23	0	0	0	40.27	2.45	38.02	2.76	13.38	10.436	1.49923
zgc:171857	ENSDARG00000058871	zgc:171857 [Source:ZFIN;Acc:ZDB-GENE-080305-14]	protein_coding	6.3606	0.883563	1.34114	0.444761	0.351873	6.3606	0.452769	0.344123	0	0	0	0	0	0	0	0	0	0	0	0	0	0	0	15.79	36.44	5.29	4.65	5.23	50.95	19.52	13.29	24.66	28.68	20.45	0.739152
ptpdc1b	ENSDARG00000058873	protein tyrosine phosphatase domain containing 1b [Source:ZFIN;Acc:ZDB-GENE-090312-138]	protein_coding	6.17172	-0.611899	-0.794112	0.702409	0.15341	6.17172	0.702047	0.153634	0	0	0	0	0	0	0	0	0	0	0	0	0	0	0	5.03	23.17	1.58	3.31	11.45	15.53	0.92	6.04	16.63	2.42	8.608	0.888664
snd1	ENSDARG00000006766	staphylococcal nuclease and tudor domain containing 1 [Source:ZFIN;Acc:ZDB-GENE-030131-3124]	protein_coding	9.19761	-0.464533	-0.854906	0.67277	0.172134	9.19761	0.671398	0.17302	0	0	0	0	0	0	0	0	0	0	0	0	0	0	0	97.35	95.37	52.25	168.03	66.01	53.85	67.6	37.58	53.87	88.03	77.994	0.479668
zgc:113227	ENSDARG00000058874	zgc:113227 [Source:ZFIN;Acc:ZDB-GENE-050327-32]	protein_coding	4.16447	-0.640693	-0.520732	0.821909	0.0851762	4.16447	0.819812	0.0862855	0	0	0	0	0	0	0	0	0	0	0	0	0	0	0	15.27	2.27	0	0	10.64	18.53	0.43	1.67	3.17	0	5.198	1.34167
mmp16b	ENSDARG00000058876	matrix metallopeptidase 16b (membrane-inserted) [Source:ZFIN;Acc:ZDB-GENE-061009-22]	protein_coding	5.12341	4.93677	5.58905	1.69864e-06	5.7699	5.12341	5.65381e-05	4.24766	0	0	0	0	0	0	0	0	0	0	0	0	0	0	0	0.31	0	0.15	0	0.75	8.86	2.51	22.67	9.25	10	5.45	1.35104
cldnj	ENSDARG00000058880	claudin j [Source:ZFIN;Acc:ZDB-GENE-010328-10]	protein_coding	2.44625	2.23427	1.71229	0.288217	0.54028	2.44625	0.33337	0.477073	0	0	0	0	0	0	0	0	0	0	0	0	0	0	0	0	0	0	1.15	0.66	1.14	0	12.5	1.89	1.69	1.903	1.99348
ttc29	ENSDARG00000058885	tetratricopeptide repeat domain 29 [Source:ZFIN;Acc:ZDB-GENE-100922-181]	protein_coding	1.68675	-2.58785	-1.82685	0.247955	0.605627	0	0	0	0	0	0	0	0	0	0	0	0	0	0	0	0	0	0	1.63	9.23	0	0.46	0	0.45	0	0	0.32	0	1.209	2.36773
cep170ab	ENSDARG00000058892	centrosomal protein 170Ab [Source:ZFIN;Acc:ZDB-GENE-050309-106]	protein_coding	6.25971	1.93939	1.94299	0.208544	0.680803	6.25971	0.243855	0.612868	0	0	0	0	0	0	0	0	0	0	0	0	0	0	0	0.06	7.06	0	7.17	0.99	45.95	5.62	10.24	22.51	11.79	11.139	1.25364
nhej1	ENSDARG00000058893	nonhomologous end-joining factor 1 [Source:ZFIN;Acc:ZDB-GENE-040426-2515]	protein_coding	3.73132	0.0382907	0.0279903	0.992969	0.0030643	3.73132	0.992438	0.00329676	0	0	0	0	0	0	0	0	0	0	0	0	0	0	0	14.34	2.7	0	6.7	0	32.39	0	0	8.54	0	6.467	1.59839
GPR161	ENSDARG00000058903	si:ch211-237c6.4 [Source:ZFIN;Acc:ZDB-GENE-120215-39]	protein_coding	3.34402	-0.741275	-0.661519	0.760679	0.118799	3.34402	0.759926	0.119229	0	0	0	0	0	0	0	0	0	0	0	0	0	0	0	0.85	0.51	0.53	8.49	2.86	4.08	0	0	1.63	2.26	2.121	1.22692
si:ch211-181l5.2	ENSDARG00000058906	si:ch211-181l5.2 [Source:ZFIN;Acc:ZDB-GENE-120215-133]	protein_coding	0	0	0	0	0	0	0	0	0	0	0	0	0	0	0	0	0	0	0	0	0	0	0	0	0	0	0.8	0	0	0	0	0.56	0	0.136	0
nnr	ENSDARG00000058917	nanor [Source:ZFIN;Acc:ZDB-GENE-030128-1]	protein_coding	0	0	0	0	0	0	0	0	0	0	0	0	0	0	0	0	0	0	0	0	0	0	0	0	2.39	0	0	2.61	0	0	0	0	0	0.5	0
si:busm1-52i16.2	ENSDARG00000058930	si:busm1-52i16.2 [Source:ZFIN;Acc:ZDB-GENE-030616-509]	protein_coding	2.92052	-1.63619	-1.46619	0.387251	0.412007	2.92052	0.413092	0.383953	0	0	0	0	0	0	0	0	0	0	0	0	0	0	0	0.17	4.35	4.83	3.14	4.16	1.04	0	3.78	0	2.04	2.351	0.82314
elovl4a	ENSDARG00000006773	ELOVL fatty acid elongase 4a [Source:ZFIN;Acc:ZDB-GENE-040426-1767]	protein_coding	3.28247	0.83061	0.686634	0.749783	0.125065	3.28247	0.749726	0.125097	0	0	0	0	0	0	0	0	0	0	0	0	0	0	0	1.64	0	2.57	1.73	0	4.42	0	2.09	0.35	6.52	1.932	1.11145
cldn10a	ENSDARG00000058937	claudin 10a [Source:ZFIN;Acc:ZDB-GENE-030616-510]	protein_coding	0	0	0	0	0	0	0	0	0	0	0	0	0	0	0	0	0	0	0	0	0	0	0	0	0.95	0	0	0	0	0.45	4.33	0	2.12	0.785	0
b4galnt3b	ENSDARG00000058939	beta-1,4-N-acetyl-galactosaminyl transferase 3b [Source:ZFIN;Acc:ZDB-GENE-030131-8615]	protein_coding	6.36646	-3.33214	-3.91713	0.00189508	2.72237	6.36646	0.0074503	2.12783	0	0	0	0	0	0	0	0	0	0	0	0	0	0	0	3.34	24.89	2.09	9.06	23.28	1.25	0.25	3.44	1.3	0.07	6.897	1.36574
si:ch211-248e11.2	ENSDARG00000058940	si:ch211-248e11.2 [Source:ZFIN;Acc:ZDB-GENE-081104-197]	protein_coding	6.17159	-2.84104	-3.68958	0.00390091	2.40883	6.17159	0.0102046	1.9912	0	0	0	0	0	0	0	0	0	0	0	0	0	0	0	30.43	51.13	28.36	115.09	149.14	29.67	20.13	2.82	3.27	2.29	43.233	1.15528
cdcp1a	ENSDARG00000058943	CUB domain containing protein 1a [Source:ZFIN;Acc:ZDB-GENE-050327-55]	protein_coding	5.92939	0.838545	0.975499	0.615189	0.210992	5.92939	0.618939	0.208352	0	0	0	0	0	0	0	0	0	0	0	0	0	0	0	2.68	7.54	6.59	17.79	0.35	5.02	34.69	7.79	1.71	19.35	10.351	1.02811
SBK2	ENSDARG00000058944	si:dkey-8e10.3 [Source:ZFIN;Acc:ZDB-GENE-081104-442]	protein_coding	2.69071	-0.336986	-0.239569	0.931136	0.0309867	2.69071	0.928709	0.0321204	0	0	0	0	0	0	0	0	0	0	0	0	0	0	0	0.86	0	0	0	14.4	4.18	0	9.85	1.64	0	3.093	1.63306
si:dkey-288i20.1	ENSDARG00000058945	si:dkey-288i20.1 [Source:ZFIN;Acc:ZDB-GENE-110407-17]	protein_coding	0	0	0	0	0	0	0	0	0	0	0	0	0	0	0	0	0	0	0	0	0	0	0	2.12	0	0	2.09	0	0.3	0.18	0.72	0	1.53	0.694	0
CU856539.2	ENSDARG00000058946		protein_coding	6.34378	-0.964545	-1.14677	0.533469	0.272891	6.34378	0.54137	0.266506	0	0	0	0	0	0	0	0	0	0	0	0	0	0	0	14.36	21.81	5.04	3.98	14.23	4.51	0.25	2.65	3.39	16.54	8.676	0.846447
spina	ENSDARG00000058949	spindlin a [Source:ZFIN;Acc:ZDB-GENE-161230-18]	protein_coding	5.49995	0.516321	0.730235	0.730763	0.136223	5.49995	0.729416	0.137025	0	0	0	0	0	0	0	0	0	0	0	0	0	0	0	2.54	20.38	11.95	22.62	1.63	18.19	19.16	22.13	26.38	6.45	15.143	0.586968
abcc4	ENSDARG00000058953	ATP-binding cassette, sub-family C (CFTR/MRP), member 4 [Source:ZFIN;Acc:ZDB-GENE-030616-511]	protein_coding	9.56426	-0.644413	-1.19815	0.509499	0.292857	9.56426	0.512856	0.290005	0	0	0	0	0	0	0	0	0	0	0	0	0	0	0	102.54	68.97	110.17	102.11	44.29	61.07	56.52	26.34	45.04	98.62	71.567	0.415309
TRIM35	ENSDARG00000058958	tripartite motif containing 35 [Source:HGNC Symbol;Acc:HGNC:16285]	protein_coding	3.03713	0.566754	0.484502	0.838521	0.0764859	3.03713	0.836201	0.0776892	0	0	0	0	0	0	0	0	0	0	0	0	0	0	0	0.46	0	0	2.25	4.72	13.04	1	0.81	0.92	1.19	2.439	1.62873
cass4	ENSDARG00000006775	Cas scaffolding protein family member 4 [Source:ZFIN;Acc:ZDB-GENE-110131-9]	protein_coding	5.1896	-3.79538	-4.25768	0.000554848	3.25583	5.1896	0.00315595	2.50087	0	0	0	0	0	0	0	0	0	0	0	0	0	0	0	7.93	0.56	8.49	14.49	13.15	0.34	1.6	0.83	0.24	0	4.763	1.20145
otol1b	ENSDARG00000058960	otolin 1b [Source:ZFIN;Acc:ZDB-GENE-080416-3]	protein_coding	5.14878	0.224728	0.212564	0.941406	0.0262232	5.14878	0.939476	0.0271145	0	0	0	0	0	0	0	0	0	0	0	0	0	0	0	1.04	18.79	0	3.28	7.12	9.36	0.14	5.01	1.54	17.93	6.421	1.0888
ngfa	ENSDARG00000058961	nerve growth factor a (beta polypeptide) [Source:ZFIN;Acc:ZDB-GENE-990415-176]	protein_coding	0	0	0	0	0	0	0	0	0	0	0	0	0	0	0	0	0	0	0	0	0	0	0	0.93	0	1.36	0	0	5.79	2.83	2.87	0.46	0.48	1.472	1.26606
txnl4b	ENSDARG00000058962	thioredoxin-like 4B [Source:ZFIN;Acc:ZDB-GENE-051030-63]	protein_coding	3.49187	3.51145	3.14708	0.0185267	1.7322	3.49187	0.0425718	1.37088	0	0	0	0	0	0	0	0	0	0	0	0	0	0	0	0	1.28	0	1.94	0	2.27	8.99	15.6	2.26	29.43	6.177	1.54944
themis2	ENSDARG00000058964	thymocyte selection associated family member 2 [Source:ZFIN;Acc:ZDB-GENE-110411-89]	protein_coding	5.95315	-0.703443	-1.15536	0.529498	0.276136	5.95315	0.534425	0.272113	0	0	0	0	0	0	0	0	0	0	0	0	0	0	0	4.12	6.78	7.8	6.3	4.57	7.25	1.02	8.54	4.99	2.97	5.434	0.430837
zgc:112332	ENSDARG00000058966	zgc:112332 [Source:ZFIN;Acc:ZDB-GENE-050522-387]	protein_coding	6.65325	0.201209	0.258348	0.924307	0.0341839	6.65325	0.921959	0.0352882	0	0	0	0	0	0	0	0	0	0	0	0	0	0	0	13.04	46.47	30.1	195.74	66.22	47.65	71.06	23.39	67.76	218.1	77.953	0.909049
haus1	ENSDARG00000058968	HAUS augmin-like complex, subunit 1 [Source:ZFIN;Acc:ZDB-GENE-091204-387]	protein_coding	0	0	0	0	0	0	0	0	0	0	0	0	0	0	0	0	0	0	0	0	0	0	0	0.34	0	0.5	0	0.5	11.16	0	0	0	0	1.25	2.79092
cntnap2a	ENSDARG00000058969	contactin associated protein-like 2a [Source:ZFIN;Acc:ZDB-GENE-120328-3]	protein_coding	7.65451	2.88331	3.41168	0.00896227	2.04758	7.65451	0.0215613	1.66633	0	0	0	0	0	0	0	0	0	0	0	0	0	0	0	0.21	2.34	0.69	1.86	13.66	64.63	48.22	65.33	27.05	20.45	24.444	1.06863
zgc:113423	ENSDARG00000058978	zgc:113423 [Source:ZFIN;Acc:ZDB-GENE-050913-14]	protein_coding	4.70865	0.905342	0.742839	0.724995	0.139665	4.70865	0.726346	0.138857	0	0	0	0	0	0	0	0	0	0	0	0	0	0	0	0.37	18.32	0.54	0.26	0.22	5.39	15.81	0	0	16.64	5.755	1.37171
rad23ab	ENSDARG00000058984	RAD23 homolog A, nucleotide excision repair protein b [Source:ZFIN;Acc:ZDB-GENE-051113-160]	protein_coding	6.23169	1.21084	1.48147	0.381135	0.418921	6.23169	0.39524	0.403139	0	0	0	0	0	0	0	0	0	0	0	0	0	0	0	5.46	0.75	12.47	0.25	1.41	12.49	8.52	18.02	7.42	13.42	8.021	0.758383
KCNJ6	ENSDARG00000058985	potassium voltage-gated channel subfamily J member 6 [Source:HGNC Symbol;Acc:HGNC:6267]	protein_coding	6.48231	4.86154	5.54637	2.10192e-06	5.67738	6.48231	0.000142331	3.8467	0	0	0	0	0	0	0	0	0	0	0	0	0	0	0	0.05	0.15	0	1.47	0.29	31.7	8.56	29.1	21.75	2.72	9.579	1.34329
rb1	ENSDARG00000006782	retinoblastoma 1 [Source:ZFIN;Acc:ZDB-GENE-040428-1]	protein_coding	5.11227	-0.465419	-0.702363	0.743726	0.128587	5.11227	0.742012	0.129589	0	0	0	0	0	0	0	0	0	0	0	0	0	0	0	6.38	8.91	2.48	3.57	1.18	3.83	4.16	5.47	0.87	3.62	4.047	0.595969
KCNJ15	ENSDARG00000058988	potassium voltage-gated channel subfamily J member 15 [Source:HGNC Symbol;Acc:HGNC:6261]	protein_coding	2.65727	-2.15336	-1.61693	0.324453	0.488848	2.65727	0.36999	0.43181	0	0	0	0	0	0	0	0	0	0	0	0	0	0	0	3.18	6.63	0	3.84	7.34	0	0	3.46	0	0	2.445	1.17975
slc35a2	ENSDARG00000058990	solute carrier family 35 (UDP-galactose transporter), member 2 [Source:ZFIN;Acc:ZDB-GENE-030616-62]	protein_coding	6.1441	-0.0265668	-0.0277476	0.992969	0.0030643	6.1441	0.992438	0.00329676	0	0	0	0	0	0	0	0	0	0	0	0	0	0	0	13.86	29.23	2.26	42.89	30.46	13.77	91.92	49.13	0.88	0.34	27.474	1.03834
CU571081.1	ENSDARG00000058991		protein_coding	4.61498	-3.40016	-2.84408	0.0397768	1.40037	4.61498	0.0845164	1.07306	0	0	0	0	0	0	0	0	0	0	0	0	0	0	0	4.06	0	0.93	11.14	2.3	0.51	0	0	0	0.53	1.947	1.79046
cers2b	ENSDARG00000058992	ceramide synthase 2b [Source:ZFIN;Acc:ZDB-GENE-110408-40]	protein_coding	7.68968	0.211837	0.299052	0.909188	0.0413463	7.68968	0.906467	0.042648	0	0	0	0	0	0	0	0	0	0	0	0	0	0	0	10.31	6.81	62.07	5.61	14.31	19.5	56.28	22.61	15.17	21.8	23.447	0.842049
rock1	ENSDARG00000058993	Rho-associated, coiled-coil containing protein kinase 1 [Source:ZFIN;Acc:ZDB-GENE-100712-2]	protein_coding	9.17649	-0.628181	-1.2441	0.48816	0.311438	9.17649	0.49323	0.30695	0	0	0	0	0	0	0	0	0	0	0	0	0	0	0	35.2	64.64	76.14	33.21	28.58	29.71	60.19	32.96	12.89	42.45	41.597	0.466661
stx1a	ENSDARG00000058994	syntaxin 1A (brain) [Source:ZFIN;Acc:ZDB-GENE-100802-1]	protein_coding	3.42201	-2.17187	-1.63672	0.317256	0.49859	3.42201	0.363039	0.440046	0	0	0	0	0	0	0	0	0	0	0	0	0	0	0	1.74	0.49	0	5.89	41.03	0	7.27	0.88	0	0	5.73	2.21267
jmjd4	ENSDARG00000058995	jumonji domain containing 4 [Source:ZFIN;Acc:ZDB-GENE-060929-636]	protein_coding	2.08317	-1.56884	-1.24807	0.486341	0.313059	0	0	0	0	0	0	0	0	0	0	0	0	0	0	0	0	0	0	0	4.08	0.21	0.8	3.5	1.52	0.57	0	0.44	0	1.112	1.34204
jam2a	ENSDARG00000058996	junctional adhesion molecule 2a [Source:ZFIN;Acc:ZDB-GENE-031204-3]	protein_coding	4.83207	0.560134	0.56174	0.803606	0.0949568	4.83207	0.80153	0.0960802	0	0	0	0	0	0	0	0	0	0	0	0	0	0	0	53.77	0.39	0	26.49	54.14	64.78	10.56	70.95	53.1	17.64	35.182	0.770831
cdx1b	ENSDARG00000058999	caudal type homeobox 1 b [Source:ZFIN;Acc:ZDB-GENE-070615-29]	protein_coding	7.49325	-1.88199	-2.43693	0.0919475	1.03646	7.49325	0.117952	0.928293	0	0	0	0	0	0	0	0	0	0	0	0	0	0	0	51.3	73.04	125.25	57.29	20.2	21.48	6.86	65.19	6.02	1.25	42.788	0.916223
CU694226.1	ENSDARG00000059000		pseudogene	0	0	0	0	0	0	0	0	0	0	0	0	0	0	0	0	0	0	0	0	0	0	0	0	1.76	0	1.14	0	0	0	0	1.01	0	0.391	0
copz2	ENSDARG00000006786	coatomer protein complex, subunit zeta 2 [Source:ZFIN;Acc:ZDB-GENE-000406-5]	protein_coding	7.93094	-0.986441	-1.09899	0.555916	0.254991	7.93094	0.562727	0.249702	0	0	0	0	0	0	0	0	0	0	0	0	0	0	0	23.37	86.37	97.24	23.22	111.14	7.24	1.07	26.06	29.05	103.36	50.812	0.850141
pim2	ENSDARG00000059001	Pim-2 proto-oncogene, serine/threonine kinase [Source:ZFIN;Acc:ZDB-GENE-000831-6]	protein_coding	7.35362	-1.59183	-3.26117	0.0136926	1.86351	7.35362	0.0194092	1.71199	0	0	0	0	0	0	0	0	0	0	0	0	0	0	0	63.99	47.44	89.83	45.69	24.37	14.83	28.14	17.75	14.86	9.83	35.673	0.724688
strip2	ENSDARG00000059003	striatin interacting protein 2 [Source:ZFIN;Acc:ZDB-GENE-120328-1]	protein_coding	4.8834	-0.531642	-0.53932	0.813559	0.0896108	4.8834	0.811158	0.0908948	0	0	0	0	0	0	0	0	0	0	0	0	0	0	0	1.12	1.08	0.57	8.95	4.55	5.28	0.36	2.13	5.04	0	2.908	1.0054
otud5a	ENSDARG00000059006	OTU deubiquitinase 5a [Source:ZFIN;Acc:ZDB-GENE-030616-61]	protein_coding	6.41243	-0.450723	-0.631138	0.773891	0.11132	6.41243	0.771598	0.112609	0	0	0	0	0	0	0	0	0	0	0	0	0	0	0	23.03	10.71	32.99	3.45	30.31	20.56	11.38	9.04	8.69	48.72	19.888	0.709466
CU694226.2	ENSDARG00000059008		pseudogene	0	0	0	0	0	0	0	0	0	0	0	0	0	0	0	0	0	0	0	0	0	0	0	2.59	0	0	0	0.97	2.93	0	0	0	0	0.649	0
lim2.2	ENSDARG00000059015	lens intrinsic membrane protein 2.2 [Source:ZFIN;Acc:ZDB-GENE-060124-1]	protein_coding	4.25854	0.469706	0.492252	0.83511	0.0782562	4.25854	0.831875	0.0799418	0	0	0	0	0	0	0	0	0	0	0	0	0	0	0	5.58	45.84	4.56	38.91	8.4	11	4.07	47.16	67.76	2.43	23.571	1.01395
thap1	ENSDARG00000059020	THAP domain containing, apoptosis associated protein 1 [Source:ZFIN;Acc:ZDB-GENE-060519-9]	protein_coding	4.72082	-2.52007	-2.32351	0.112528	0.94874	4.72082	0.155116	0.809343	0	0	0	0	0	0	0	0	0	0	0	0	0	0	0	26.4	58.75	10.64	19.07	0	7.83	3.19	0	5.17	0	13.105	1.3946
zgc:123217	ENSDARG00000059026	zgc:123217 [Source:ZFIN;Acc:ZDB-GENE-051113-188]	protein_coding	0	0	0	0	0	0	0	0	-0.274913	0.909988	0.0409642	-0.639686	0.993754	0.00272103	1.05357	0.908407	0.0417193	-1.96803	0.249157	0.603527	0.345717	0.999852	6.42015e-05	0	0	0	27.52	0	0	0	0	13.4	0	4.092	2.25963
srrd	ENSDARG00000059028	SRR1 domain containing [Source:ZFIN;Acc:ZDB-GENE-060825-269]	protein_coding	3.91401	1.35736	1.18249	0.516883	0.286608	3.91401	0.530123	0.275623	0	0	0	0	0	0	0	0	0	0	0	0	0	0	0	7.1	3.26	0	0	1.35	10.81	28.69	0	13.06	2	6.627	1.36665
mmp28	ENSDARG00000059029	matrix metallopeptidase 28 [Source:ZFIN;Acc:ZDB-GENE-100226-1]	protein_coding	4.83967	0.419137	0.508713	0.827528	0.0822174	4.83967	0.824143	0.0839974	0	0	0	0	0	0	0	0	0	0	0	0	0	0	0	0.85	6.35	1.52	0.9	2.14	1.29	0.54	9.9	3.13	5.37	3.199	0.960717
porb	ENSDARG00000059035	P450 (cytochrome) oxidoreductase b [Source:ZFIN;Acc:ZDB-GENE-030131-5767]	protein_coding	9.93939	-1.32744	-2.715	0.0525599	1.27935	9.93939	0.064773	1.18861	0	0	0	0	0	0	0	0	0	0	0	0	0	0	0	79.96	144.76	306.1	192.37	143.02	54.71	61.01	71.36	75.68	87.67	121.664	0.646654
arntl1a	ENSDARG00000006791	aryl hydrocarbon receptor nuclear translocator-like 1a [Source:ZFIN;Acc:ZDB-GENE-000509-1]	protein_coding	4.6593	-0.27099	-0.276287	0.917829	0.0372382	4.6593	0.915368	0.0384043	0	0	0	0	0	0	0	0	0	0	0	0	0	0	0	10.55	5.41	8.44	0	0.2	5.43	1.27	3.04	3.56	8.06	4.596	0.789806
mhc1ula	ENSDARG00000059039	major histocompatibility complex class I ULA [Source:NCBI gene;Acc:796419]	protein_coding	0	0	0	0	0	0	0	0	0	0	0	0	0	0	0	0	0	0	0	0	0	0	0	0	0.46	0	1.05	0.6	0	0	0	0	1.02	0.313	0
ntf3	ENSDARG00000059043	neurotrophin 3 [Source:ZFIN;Acc:ZDB-GENE-031118-66]	protein_coding	4.18916	-0.78676	-0.839283	0.680576	0.167124	4.18916	0.680898	0.166918	0	0	0	0	0	0	0	0	0	0	0	0	0	0	0	10.94	11.86	25.38	0	3.82	3.32	6.26	1.35	10.64	7.43	8.1	0.904814
epm2a	ENSDARG00000059044	epilepsy, progressive myoclonus type 2A, Lafora disease (laforin) [Source:ZFIN;Acc:ZDB-GENE-100922-143]	protein_coding	0	0	0	0	0	0	0	0	0	0	0	0	0	0	0	0	0	0	0	0	0	0	0	0	27.01	0.47	0.67	0	3.3	0	0	0	0	3.145	2.6859
psmd5	ENSDARG00000059046	proteasome 26S subunit, non-ATPase 5 [Source:ZFIN;Acc:ZDB-GENE-050417-28]	protein_coding	3.81934	1.58499	1.3811	0.426426	0.370156	3.81934	0.44768	0.349032	0	0	0	0	0	0	0	0	0	0	0	0	0	0	0	5.15	1.44	1.52	0	0.91	16.92	9.01	0	9.29	0.45	4.469	1.26137
mpzl1l	ENSDARG00000059048	myelin protein zero-like 1 like [Source:ZFIN;Acc:ZDB-GENE-050417-455]	protein_coding	3.77149	0.375517	0.331102	0.895426	0.0479702	3.77149	0.892589	0.0493485	0	0	0	0	0	0	0	0	0	0	0	0	0	0	0	7.25	26.13	0	0	2.25	29.3	3.32	10.65	0.49	12.9	9.229	1.16379
zgc:174904	ENSDARG00000059049	zgc:174904 [Source:ZFIN;Acc:ZDB-GENE-080204-76]	protein_coding	3.17616	-0.075691	-0.0584056	0.985593	0.0063026	3.17616	0.98483	0.0066389	0	0	0	0	0	0	0	0	0	0	0	0	0	0	0	1.77	4.7	4.57	0	0	0.57	0	6.22	4.44	0	2.227	1.11246
slc13a4	ENSDARG00000059053	solute carrier family 13 (sodium/sulfate symporter), member 4 [Source:ZFIN;Acc:ZDB-GENE-070424-71]	protein_coding	0	0	0	0	0	0	0	0	0	0	0	0	0	0	0	0	0	0	0	0	0	0	0	0.89	0.12	0	0.38	0.99	0	1.27	0.68	0.8	0	0.513	0
pdk2b	ENSDARG00000059054	pyruvate dehydrogenase kinase, isozyme 2b [Source:ZFIN;Acc:ZDB-GENE-040426-939]	protein_coding	6.74356	-1.33635	-2.1454	0.152741	0.816045	6.74356	0.171691	0.765253	0	0	0	0	0	0	0	0	0	0	0	0	0	0	0	29.35	80.26	23.04	22.53	44.99	22.22	29.15	9.91	6.74	3.38	27.157	0.822389
ft2	ENSDARG00000059055	alpha(1,3)fucosyltransferase gene 2 [Source:ZFIN;Acc:ZDB-GENE-990715-18]	protein_coding	0	0	0	0	0	0	0	0	0	0	0	0	0	0	0	0	0	0	0	0	0	0	0	0	0.05	0.51	0.25	0	0.16	0.05	0.1	0	0	0.112	0
ft1	ENSDARG00000059056	alpha(1,3)fucosyltransferase gene 1 [Source:ZFIN;Acc:ZDB-GENE-990715-17]	protein_coding	0	0	0	0	0	0	0	0	0	0	0	0	0	0	0	0	0	0	0	0	0	0	0	2.1	0	0	0	0.38	3.94	0	0	0	0	0.642	0
nt5dc1	ENSDARG00000006797	5'-nucleotidase domain containing 1 [Source:ZFIN;Acc:ZDB-GENE-030131-8274]	protein_coding	7.45941	1.2463	1.76383	0.268591	0.570909	7.45941	0.287743	0.540996	0	0	0	0	0	0	0	0	0	0	0	0	0	0	0	10.28	8.58	6.94	12.33	0.69	14.75	11.69	14.87	10.98	39.66	13.077	0.780968
atpv0e2	ENSDARG00000059057	ATPase, H+ transporting V0 subunit e2 [Source:ZFIN;Acc:ZDB-GENE-050522-135]	protein_coding	5.6927	0.854558	0.758526	0.717692	0.144062	5.6927	0.719592	0.142914	0	0	0	0	0	0	0	0	0	0	0	0	0	0	0	0	3.69	79.1	6.31	2.96	6.86	138.75	70.59	13.2	0.51	32.197	1.47901
vipr1b	ENSDARG00000059058	vasoactive intestinal peptide receptor 1b [Source:ZFIN;Acc:ZDB-GENE-050311-6]	protein_coding	4.81907	-2.08167	-2.10326	0.163428	0.786673	4.81907	0.198114	0.703084	0	0	0	0	0	0	0	0	0	0	0	0	0	0	0	10.67	29.11	11.65	11.73	0	1.89	2.94	7.63	1.56	0	7.718	1.15222
emsy	ENSDARG00000059059	EMSY BRCA2-interacting transcriptional repressor [Source:ZFIN;Acc:ZDB-GENE-030131-7832]	protein_coding	7.4874	1.28712	1.89218	0.225275	0.647287	7.4874	0.244444	0.611822	0	0	0	0	0	0	0	0	0	0	0	0	0	0	0	10.1	4.22	20.83	1.61	17.56	36.48	23.91	42.82	46.36	12.74	21.663	0.724897
lgalsla	ENSDARG00000059060	lectin, galactoside-binding-like a [Source:ZFIN;Acc:ZDB-GENE-060616-24]	protein_coding	5.89738	-3.11053	-5.02108	2.44866e-05	4.61107	5.89738	0.000159634	3.79687	0	0	0	0	0	0	0	0	0	0	0	0	0	0	0	21.41	62.07	40.3	54.96	55.89	6.35	8.58	5.07	2.23	2.27	25.913	0.955234
rassf3	ENSDARG00000059064	Ras association (RalGDS/AF-6) domain family member 3 [Source:ZFIN;Acc:ZDB-GENE-100422-9]	protein_coding	7.47084	-0.0891013	-0.160793	0.958273	0.018511	7.47084	0.956546	0.0192939	0	0	0	0	0	0	0	0	0	0	0	0	0	0	0	101.59	123.48	39.63	24.41	49.03	75.68	79.44	46.06	22.56	37.29	59.917	0.564523
jupb	ENSDARG00000059067	junction plakoglobin b [Source:ZFIN;Acc:ZDB-GENE-110407-10]	protein_coding	5.49569	-0.160969	-0.160529	0.958273	0.018511	5.49569	0.956546	0.0192939	0	0	0	0	0	0	0	0	0	0	0	0	0	0	0	0	0.76	4.48	30.96	7.55	13.38	8.61	1.4	6.69	11.87	8.57	1.05985
gars	ENSDARG00000059070	glycyl-tRNA synthetase [Source:ZFIN;Acc:ZDB-GENE-030131-9174]	protein_coding	7.21953	0.496639	0.753997	0.720018	0.142657	7.21953	0.719169	0.143169	0	0	0	0	0	0	0	0	0	0	0	0	0	0	0	14.51	27.17	30.87	26.39	1.03	42.86	28.36	33.5	17.61	35.04	25.734	0.463104
gsc	ENSDARG00000059073	goosecoid [Source:ZFIN;Acc:ZDB-GENE-980528-2060]	protein_coding	0	0	0	0	0	0	0	0	0	0	0	0	0	0	0	0	0	0	0	0	0	0	0	0.49	0.34	0	0	0.87	0.51	0	0	0.36	0	0.257	0
nip7	ENSDARG00000059075	NIP7, nucleolar pre-rRNA processing protein [Source:ZFIN;Acc:ZDB-GENE-050522-256]	protein_coding	0	0	0	0	0	0	0	0	0	0	0	0	0	0	0	0	0	0	0	0	0	0	0	0.72	2.5	0	9.36	0	4.44	48.37	0	1.65	0	6.704	2.22752
vps25	ENSDARG00000059079	vacuolar protein sorting 25 homolog (S. cerevisiae) [Source:ZFIN;Acc:ZDB-GENE-050506-30]	protein_coding	5.17777	1.95579	1.95377	0.205567	0.687046	5.17777	0.240123	0.619566	0	0	0	0	0	0	0	0	0	0	0	0	0	0	0	1.12	7.94	0.18	0.77	3.52	9.21	30.08	0	22.84	3.58	7.924	1.31253
sult1st6	ENSDARG00000006811	sulfotransferase family 1, cytosolic sulfotransferase 6 [Source:ZFIN;Acc:ZDB-GENE-040718-343]	protein_coding	7.74417	-1.22627	-1.87895	0.229459	0.639295	7.74417	0.247925	0.60568	0	0	0	0	0	0	0	0	0	0	0	0	0	0	0	47.8	77.89	66.08	73.69	141.68	26.27	9.7	115.13	17.18	30.4	60.582	0.712705
PRSS35	ENSDARG00000059081	protease, serine 35 [Source:HGNC Symbol;Acc:HGNC:21387]	protein_coding	5.13151	0.141425	0.1261	0.969442	0.0134784	5.13151	0.968143	0.0140603	0	0	0	0	0	0	0	0	0	0	0	0	0	0	0	14.88	26.42	0	2.73	2.91	0.68	18.75	33.27	7.2	0	10.684	1.12691
CABZ01078849.1	ENSDARG00000059083		protein_coding	4.69553	0.57973	0.605713	0.785058	0.105098	4.69553	0.782536	0.106496	0	0	0	0	0	0	0	0	0	0	0	0	0	0	0	9.87	16.26	0.3	6.08	3.32	7.29	24.12	18.28	14.02	0	9.954	0.809743
sstr2a	ENSDARG00000059090	somatostatin receptor 2a [Source:ZFIN;Acc:ZDB-GENE-140130-1]	protein_coding	2.67228	-2.78416	-2.20714	0.137305	0.862314	2.67228	0.188614	0.724425	0	0	0	0	0	0	0	0	0	0	0	0	0	0	0	9.43	1.79	0	3.9	1.99	1.54	0	0.47	0	0	1.912	1.53312
ank1a	ENSDARG00000059093	ankyrin 1, erythrocytic a [Source:ZFIN;Acc:ZDB-GENE-041010-44]	protein_coding	5.06694	-0.62857	-0.662068	0.760439	0.118936	5.06694	0.758698	0.119931	0	0	0	0	0	0	0	0	0	0	0	0	0	0	0	13.22	0	3.86	2.4	1.4	4.89	4.28	1.79	0.34	1.05	3.323	1.15952
nktr	ENSDARG00000059097	natural killer cell triggering receptor [Source:ZFIN;Acc:ZDB-GENE-030131-1725]	protein_coding	9.5775	-0.0364778	-0.0680377	0.983465	0.00724117	9.5775	0.982684	0.00758623	0	0	0	0	0	0	0	0	0	0	0	0	0	0	0	30.85	85.79	101.46	152.19	47.07	146.41	101.99	172.93	38.32	70.81	94.782	0.526024
si:dkeyp-113d7.1	ENSDARG00000059109	si:dkeyp-113d7.1 [Source:ZFIN;Acc:ZDB-GENE-030131-755]	protein_coding	5.43813	1.02363	0.912071	0.644179	0.190993	5.43813	0.648431	0.188136	0	0	0	0	0	0	0	0	0	0	0	0	0	0	0	16.25	1.13	9.8	0	0	25.22	0.36	7.11	5.94	29.51	9.532	1.1308
heatr5b	ENSDARG00000059116	HEAT repeat containing 5B [Source:ZFIN;Acc:ZDB-GENE-130530-676]	protein_coding	6.67682	-0.334924	-0.446927	0.851942	0.0695901	6.67682	0.848706	0.0712429	0	0	0	0	0	0	0	0	0	0	0	0	0	0	0	1.48	7.96	17.81	1.62	1.34	10.45	5.98	3.56	4.5	1.45	5.615	0.942153
EFEMP1	ENSDARG00000059121	EGF containing fibulin like extracellular matrix protein 1 [Source:HGNC Symbol;Acc:HGNC:3218]	protein_coding	7.78323	-0.69585	-0.84163	0.679516	0.167801	7.78323	0.679939	0.16753	0	0	0	0	0	0	0	0	0	0	0	0	0	0	0	122.02	48.27	5.59	92.33	69.93	5.76	27.89	26.42	22.47	114.98	53.566	0.81627
plcd1a	ENSDARG00000059123	phospholipase C, delta 1a [Source:ZFIN;Acc:ZDB-GENE-071004-78]	protein_coding	5.89305	-1.14898	-1.33072	0.449677	0.3471	5.89305	0.460749	0.336536	0	0	0	0	0	0	0	0	0	0	0	0	0	0	0	6.61	10.94	11.8	4.47	7.95	9.46	6.69	0.39	2.85	0	6.116	0.676936
prkacbb	ENSDARG00000059125	protein kinase, cAMP-dependent, catalytic, beta b [Source:ZFIN;Acc:ZDB-GENE-050904-4]	protein_coding	5.28917	1.22246	1.93223	0.212085	0.673491	5.28917	0.229244	0.639701	0	0	0	0	0	0	0	0	0	0	0	0	0	0	0	2.3	2.43	2.11	0.63	1.83	3.79	7.84	10.12	2.91	1.36	3.532	0.860857
itsn2a	ENSDARG00000000161	intersectin 2a [Source:ZFIN;Acc:ZDB-GENE-041014-84]	protein_coding	10.5209	2.35883	5.25213	8.49659e-06	5.07076	10.5209	4.42748e-05	4.35384	0	0	0	0	0	0	0	0	0	0	0	0	0	0	0	76.73	42.7	40.45	42.97	18.14	605.69	243.32	260.53	259.13	187.89	177.755	1.01323
noc2l	ENSDARG00000001754	NOC2-like nucleolar associated transcriptional repressor [Source:ZFIN;Acc:ZDB-GENE-000607-75]	protein_coding	6.44995	-0.133923	-0.205044	0.942891	0.0255386	6.44995	0.940922	0.0264466	0	0	0	0	0	0	0	0	0	0	0	0	0	0	0	11.73	21.07	32.8	5.41	8.62	15.13	22.07	37.87	6.69	3.06	16.445	0.719735
wdr26b	ENSDARG00000006812	WD repeat domain 26b [Source:ZFIN;Acc:ZDB-GENE-041014-277]	protein_coding	8.15561	-0.111327	-0.211752	0.941668	0.0261022	8.15561	0.939677	0.0270212	0	0	0	0	0	0	0	0	0	0	0	0	0	0	0	21.59	9.61	11.03	32.38	30.22	25.11	27.14	32.16	22.83	9.91	22.198	0.407139
uqcrh	ENSDARG00000059128	ubiquinol-cytochrome c reductase hinge protein [Source:ZFIN;Acc:ZDB-GENE-051030-93]	protein_coding	5.75538	0.41151	0.564678	0.801838	0.0959135	5.75538	0.799206	0.097341	0	0	0	0	0	0	0	0	0	0	0	0	0	0	0	21.41	21.94	29.57	116.3	26.47	35.21	38.96	16.69	56.26	135.57	49.838	0.840254
gata1b	ENSDARG00000059130	GATA binding protein 1b [Source:ZFIN;Acc:ZDB-GENE-081104-43]	protein_coding	2.72173	-1.92051	-1.7921	0.259463	0.585924	2.72173	0.286438	0.542969	0	0	0	0	0	0	0	0	0	0	0	0	0	0	0	0.68	12.28	4.39	1.87	6.04	1.38	1.73	0	1.64	0	3.001	1.25685
spdya	ENSDARG00000059131	speedy/RINGO cell cycle regulator family member A [Source:ZFIN;Acc:ZDB-GENE-041010-194]	protein_coding	1.99889	-1.91544	-1.35362	0.439223	0.357315	0	0	0	0	0	0	0	0	0	0	0	0	0	0	0	0	0	0	0.42	0	14.78	0	2.52	0	0	2.39	0	0.49	2.06	2.22156
wfikkn2b	ENSDARG00000059139	WAP, follistatin/kazal, immunoglobulin, kunitz and netrin domain containing 2b [Source:ZFIN;Acc:ZDB-GENE-110414-1]	protein_coding	0	0	0	0	0	0	0	0	0	0	0	0	0	0	0	0	0	0	0	0	0	0	0	0.32	0.44	0	0	0	12.47	0.42	1.08	0.63	0	1.536	2.51159
tmem107	ENSDARG00000059150	transmembrane protein 107 [Source:ZFIN;Acc:ZDB-GENE-040426-2294]	protein_coding	4.97638	-0.526663	-0.458591	0.848185	0.0715095	4.97638	0.845428	0.0729231	0	0	0	0	0	0	0	0	0	0	0	0	0	0	0	7.03	9.37	0	63.55	0	1	27.76	12.24	4.57	6.01	13.153	1.48298
irbp	ENSDARG00000059163	interphotoreceptor retinoid-binding protein [Source:ZFIN;Acc:ZDB-GENE-990415-132]	protein_coding	4.25961	4.78701	4.15045	0.000818014	3.08724	4.25961	0.00664402	2.17757	0	0	0	0	0	0	0	0	0	0	0	0	0	0	0	0	0.15	0	0	0.4	9	0	20.47	5.75	4.47	4.024	1.63865
slc22a13b	ENSDARG00000059166	zgc:153639 [Source:ZFIN;Acc:ZDB-GENE-061013-532]	protein_coding	5.48173	-0.699925	-0.668873	0.757297	0.120734	5.48173	0.756132	0.121402	0	0	0	0	0	0	0	0	0	0	0	0	0	0	0	17.44	44.73	6.09	15.37	1.44	11.46	12.46	0.51	0	30.58	14.008	1.02075
gdf2	ENSDARG00000059173	growth differentiation factor 2 [Source:ZFIN;Acc:ZDB-GENE-100107-1]	protein_coding	3.48564	1.6179	1.26412	0.47957	0.319148	3.48564	0.502382	0.298966	0	0	0	0	0	0	0	0	0	0	0	0	0	0	0	0	0	0	0	7.29	11.94	0.93	15.78	1.42	11.09	4.845	1.26082
cep19	ENSDARG00000059175	centrosomal protein 19 [Source:ZFIN;Acc:ZDB-GENE-050913-81]	protein_coding	4.92249	-0.958497	-1.07881	0.566697	0.246649	4.92249	0.571848	0.242719	0	0	0	0	0	0	0	0	0	0	0	0	0	0	0	9.26	0.36	10.4	4.59	30.11	22.72	5.8	9.6	0.75	0.91	9.45	1.04166
tax1bp3	ENSDARG00000059177	Tax1 (human T-cell leukemia virus type I) binding protein 3 [Source:ZFIN;Acc:ZDB-GENE-040426-2830]	protein_coding	4.95858	-0.352319	-0.446046	0.852138	0.0694902	4.95858	0.848706	0.0712429	0	0	0	0	0	0	0	0	0	0	0	0	0	0	0	2.48	55.96	10.75	9.13	5.59	8.74	6.9	12.21	18.6	14.7	14.506	1.05271
gtf2f2b	ENSDARG00000006816	general transcription factor IIF, polypeptide 2b [Source:ZFIN;Acc:ZDB-GENE-050417-374]	protein_coding	0	0	0	0	0	0	0	0	0	0	0	0	0	0	0	0	0	0	0	0	0	0	0	0	0	0	0.58	0	0	0	0	0	0	0.058	0
CU467633.1	ENSDARG00000059196		processed_transcript	4.08549	-0.53238	-0.638296	0.7712	0.112833	4.08549	0.768674	0.114258	0	0	0	0	0	0	0	0	0	0	0	0	0	0	0	22.71	29.03	0	8.33	10.78	13.09	9.5	12.77	6.12	5.32	11.765	0.722542
tspan2b	ENSDARG00000059202	tetraspanin 2b [Source:ZFIN;Acc:ZDB-GENE-100922-60]	protein_coding	7.92829	2.83627	2.81994	0.0420418	1.37632	7.92829	0.0758443	1.12008	0	0	0	0	0	0	0	0	0	0	0	0	0	0	0	1.16	2.53	56.88	0	1.49	212.08	246.35	106.76	30.81	117.99	77.605	1.17595
abhd13	ENSDARG00000059209	abhydrolase domain containing 13 [Source:ZFIN;Acc:ZDB-GENE-051120-54]	protein_coding	5.78218	-1.7502	-2.34685	0.107727	0.967677	5.78218	0.132011	0.87939	0	0	0	0	0	0	0	0	0	0	0	0	0	0	0	26.99	23.72	13.27	17.84	58.83	3.87	1.34	24.58	9.77	6.05	18.626	0.900186
ciao1	ENSDARG00000059212	cytosolic iron-sulfur assembly component 1 [Source:ZFIN;Acc:ZDB-GENE-040426-839]	protein_coding	4.82665	0.191089	0.270142	0.920057	0.0361851	4.82665	0.917111	0.0375783	0	0	0	0	0	0	0	0	0	0	0	0	0	0	0	9.17	7.03	8.26	3.87	2.29	13.58	16.73	8.97	1.26	3.27	7.443	0.671812
zbtb8a	ENSDARG00000059226	zinc finger and BTB domain containing 8A [Source:ZFIN;Acc:ZDB-GENE-060421-5153]	protein_coding	4.26625	-0.902421	-0.746161	0.723254	0.140709	4.26625	0.725589	0.139309	0	0	0	0	0	0	0	0	0	0	0	0	0	0	0	0.11	0	6.24	0.46	15	4.13	0	3.62	4.88	0.17	3.461	1.35652
fabp1b.1	ENSDARG00000059227	fatty acid binding protein 1b, tandem duplicate 1 [Source:ZFIN;Acc:ZDB-GENE-050522-96]	protein_coding	9.51392	-0.504085	-0.972758	0.616119	0.210335	9.51392	0.618072	0.208961	0	0	0	0	0	0	0	0	0	0	0	0	0	0	0	957.13	1273.28	1693.55	1020.22	679.46	558.33	796.36	541.42	661.04	1463.43	964.422	0.412522
hephl1a	ENSDARG00000059231	hephaestin-like 1a [Source:ZFIN;Acc:ZDB-GENE-070801-4]	protein_coding	8.25895	0.829438	1.67478	0.301684	0.520448	8.25895	0.31387	0.50325	0	0	0	0	0	0	0	0	0	0	0	0	0	0	0	23.41	28.69	17.2	27.47	16.69	38.31	70.63	55.02	30.27	74.56	38.225	0.554789
runx2b	ENSDARG00000059233	runt-related transcription factor 2b [Source:ZFIN;Acc:ZDB-GENE-040629-4]	protein_coding	3.23372	-1.04122	-0.860845	0.66991	0.173984	3.23372	0.67405	0.171308	0	0	0	0	0	0	0	0	0	0	0	0	0	0	0	3.69	3.44	0	20.95	1.09	4.66	0	2.34	1.04	0	3.721	1.68869
mrps27	ENSDARG00000059234	mitochondrial ribosomal protein S27 [Source:ZFIN;Acc:ZDB-GENE-040808-39]	protein_coding	3.35979	0.930389	0.759032	0.717579	0.144131	3.35979	0.72008	0.142619	0	0	0	0	0	0	0	0	0	0	0	0	0	0	0	1.9	0.2	0	5.57	0	6.44	10.69	0	3.26	0.45	2.851	1.28063
zgc:113274	ENSDARG00000059235	zgc:113274 [Source:ZFIN;Acc:ZDB-GENE-050508-2]	protein_coding	0	0	0	0	0	0	0	0	0	0	0	0	0	0	0	0	0	0	0	0	0	0	0	0.74	0.59	0.47	0	0	2.22	0	2.16	0.16	0	0.634	0
urod	ENSDARG00000006818	uroporphyrinogen decarboxylase [Source:ZFIN;Acc:ZDB-GENE-000208-18]	protein_coding	4.15184	-0.0190795	-0.0148082	0.995789	0.00183271	4.15184	0.994945	0.00220113	0	0	0	0	0	0	0	0	0	0	0	0	0	0	0	0.21	6.18	0	27.35	0	21.68	17.71	1.08	0.31	0	7.452	1.42569
ptger4a	ENSDARG00000059236	prostaglandin E receptor 4 (subtype EP4) a [Source:ZFIN;Acc:ZDB-GENE-060222-1]	protein_coding	0	0	0	0	0	0	0	0	0	0	0	0	0	0	0	0	0	0	0	0	0	0	0	0	0	0	0	1.45	0	0	0	1.19	0	0.264	0
arfip2a	ENSDARG00000059244	ADP-ribosylation factor interacting protein 2a [Source:ZFIN;Acc:ZDB-GENE-041010-221]	protein_coding	6.10964	0.24086	0.234875	0.932626	0.0302926	6.10964	0.930204	0.0314219	0	0	0	0	0	0	0	0	0	0	0	0	0	0	0	8.75	1.85	0	0.43	40.67	13.82	38.38	19.9	8.41	16.15	14.836	0.985704
hnrnpd	ENSDARG00000059246	heterogeneous nuclear ribonucleoprotein D [Source:ZFIN;Acc:ZDB-GENE-070424-97]	protein_coding	8.21537	-0.293564	-0.710177	0.74058	0.130428	8.21537	0.738297	0.131769	0	0	0	0	0	0	0	0	0	0	0	0	0	0	0	97.02	115.63	113.74	189.67	84.53	183.06	79.98	125.33	60.36	57.73	110.705	0.413676
tmem54a	ENSDARG00000059247	transmembrane protein 54a [Source:ZFIN;Acc:ZDB-GENE-040426-1304]	protein_coding	5.41042	1.11967	1.20258	0.507112	0.294896	5.41042	0.516346	0.287059	0	0	0	0	0	0	0	0	0	0	0	0	0	0	0	15.1	9.74	4.54	13.1	1.73	102.58	2.16	22.54	12.56	0.64	18.469	1.64433
zpcx	ENSDARG00000059252	zona pellucida protein C [Source:ZFIN;Acc:ZDB-GENE-040824-1]	protein_coding	3.33643	3.05727	2.76858	0.0472025	1.32604	3.33643	0.078358	1.10592	0	0	0	0	0	0	0	0	0	0	0	0	0	0	0	1.31	0.78	0.48	0	0	53.64	0.37	9.31	3.88	2.05	7.182	2.30668
illr1	ENSDARG00000059254	immune-related, lectin-like receptor 1 [Source:ZFIN;Acc:ZDB-GENE-050311-2]	protein_coding	0	0	0	0	0	0	0	0	0	0	0	0	0	0	0	0	0	0	0	0	0	0	0	0	0	0	0	0	0	0	0.53	0	2.58	0.311	0
evx2	ENSDARG00000059255	even-skipped homeobox 2 [Source:ZFIN;Acc:ZDB-GENE-980526-215]	protein_coding	0	0	0	0	0	0	0	0	0	0	0	0	0	0	0	0	0	0	0	0	0	0	0	0	0	0	0.78	0	0.94	0	0	0.99	0	0.271	0
hoxd13a	ENSDARG00000059256	homeobox D13a [Source:ZFIN;Acc:ZDB-GENE-990415-119]	protein_coding	3.81471	0.395853	0.324538	0.898797	0.0463383	3.81471	0.896023	0.0476809	0	0	0	0	0	0	0	0	0	0	0	0	0	0	0	6.85	1.51	0.68	5.59	0	6.18	0	1.98	15.02	0	3.781	1.26431
rcvrnb	ENSDARG00000059257	recoverin b [Source:ZFIN;Acc:ZDB-GENE-120815-1]	protein_coding	6.19268	-2.8313	-4.14845	0.000823219	3.08448	6.19268	0.00268338	2.57132	0	0	0	0	0	0	0	0	0	0	0	0	0	0	0	10.32	27.34	61.44	34.39	57.27	5.67	12.26	7.35	3.22	0.84	22.01	1.01531
pabpc4	ENSDARG00000059259	poly(A) binding protein, cytoplasmic 4 (inducible form) [Source:ZFIN;Acc:ZDB-GENE-030131-9663]	protein_coding	5.36236	0.74455	0.810996	0.694707	0.158199	5.36236	0.694781	0.158152	0	0	0	0	0	0	0	0	0	0	0	0	0	0	0	11.89	2.67	0.41	0.39	6.99	2.96	19.81	2.92	16.32	2.27	6.663	1.04334
galnt9	ENSDARG00000006832	polypeptide N-acetylgalactosaminyltransferase 9 [Source:ZFIN;Acc:ZDB-GENE-060526-21]	protein_coding	3.53519	1.13423	1.05923	0.576067	0.239527	3.53519	0.585825	0.232232	0	0	0	0	0	0	0	0	0	0	0	0	0	0	0	0.16	0	0	2.99	1.14	3.31	3.38	4	7.67	0.61	2.326	1.05059
hoxd12a	ENSDARG00000059263	homeobox D12a [Source:ZFIN;Acc:ZDB-GENE-990415-118]	protein_coding	0	0	0	0	0	0	0	0	0	0	0	0	0	0	0	0	0	0	0	0	0	0	0	13.58	0.56	1.48	0	0	0.4	0	0.49	0.57	0	1.708	2.45679
hoxd11a	ENSDARG00000059267	homeobox D11a [Source:ZFIN;Acc:ZDB-GENE-990415-117]	protein_coding	4.77055	-0.901913	-0.911782	0.644292	0.190917	4.77055	0.647334	0.188872	0	0	0	0	0	0	0	0	0	0	0	0	0	0	0	4.98	43.53	12.89	2.83	1.03	4	0	14.59	10.5	2.96	9.731	1.32484
hoxd9a	ENSDARG00000059274	homeobox D9a [Source:ZFIN;Acc:ZDB-GENE-990415-121]	protein_coding	4.34044	-0.7435	-0.631955	0.773645	0.111458	4.34044	0.772238	0.112249	0	0	0	0	0	0	0	0	0	0	0	0	0	0	0	12.86	11.44	4.49	4.86	7.94	2.4	0	0	0	17.5	6.149	0.995129
hoxd4a	ENSDARG00000059276	homeobox D4a [Source:ZFIN;Acc:ZDB-GENE-980526-214]	protein_coding	7.35038	2.21738	3.62818	0.00475695	2.32267	7.35038	0.00936296	2.02859	0	0	0	0	0	0	0	0	0	0	0	0	0	0	0	10.83	20.98	11.02	2.57	6	56.66	38.97	70.12	20.54	85.97	32.366	0.903985
tfap2a	ENSDARG00000059279	transcription factor AP-2 alpha [Source:ZFIN;Acc:ZDB-GENE-011212-6]	protein_coding	5.43954	3.73266	3.31164	0.0118345	1.92685	5.43954	0.0390125	1.4088	0	0	0	0	0	0	0	0	0	0	0	0	0	0	0	0	0	0	3.03	0.18	3.41	1.53	46.88	10.63	9.06	7.472	1.92277
hoxd3a	ENSDARG00000059280	homeobox D3a [Source:ZFIN;Acc:ZDB-GENE-990415-120]	protein_coding	7.36809	1.81618	2.2125	0.136329	0.865411	7.36809	0.164507	0.783815	0	0	0	0	0	0	0	0	0	0	0	0	0	0	0	12.68	41.9	34.42	6.38	0	170.64	46.03	103.32	78.59	42.9	53.686	0.966853
mak	ENSDARG00000059287	male germ cell-associated kinase [Source:ZFIN;Acc:ZDB-GENE-030131-7279]	protein_coding	5.68257	1.17594	1.58381	0.337328	0.471947	5.68257	0.35315	0.45204	0	0	0	0	0	0	0	0	0	0	0	0	0	0	0	1.3	9.69	1.69	1.28	2.54	11.76	5.2	21.24	6.06	1.03	6.179	1.05021
marco	ENSDARG00000059294	macrophage receptor with collagenous structure [Source:ZFIN;Acc:ZDB-GENE-120514-2]	protein_coding	4.05072	-1.6295	-1.4316	0.40308	0.394609	4.05072	0.428502	0.368047	0	0	0	0	0	0	0	0	0	0	0	0	0	0	0	6.14	0	7.8	5.8	13.08	4.05	0	0	1.44	3.99	4.23	0.992824
spcs1	ENSDARG00000059298	signal peptidase complex subunit 1 [Source:ZFIN;Acc:ZDB-GENE-050809-130]	protein_coding	5.41686	2.09976	2.0692	0.172479	0.763264	5.41686	0.209066	0.679716	0	0	0	0	0	0	0	0	0	0	0	0	0	0	0	2.5	17.42	28.61	0	0	34.25	59.64	12.63	28.1	114.84	29.799	1.17936
hnrnpl2	ENSDARG00000059303	heterogeneous nuclear ribonucleoprotein L2 [Source:ZFIN;Acc:ZDB-GENE-040426-2707]	protein_coding	10.0566	-1.15081	-3.40085	0.00925058	2.03383	10.0566	0.0125108	1.90272	0	0	0	0	0	0	0	0	0	0	0	0	0	0	0	297.08	441.33	366.68	333.36	312.46	282.58	180.45	166.54	169.65	173.86	272.399	0.353367
mycn	ENSDARG00000006837	v-myc avian myelocytomatosis viral oncogene neuroblastoma derived homolog [Source:ZFIN;Acc:ZDB-GENE-020711-1]	protein_coding	4.88604	-0.503686	-0.529126	0.818104	0.0871913	4.88604	0.815397	0.0886308	0	0	0	0	0	0	0	0	0	0	0	0	0	0	0	5.25	8.66	0.3	15.57	1.09	3.18	0.13	13.62	2.1	4.05	5.395	1.01833
chchd2	ENSDARG00000059304	coiled-coil-helix-coiled-coil-helix domain containing 2 [Source:ZFIN;Acc:ZDB-GENE-040426-1737]	protein_coding	4.62994	1.04002	0.963861	0.62013	0.207517	4.62994	0.626437	0.203122	0	0	0	0	0	0	0	0	0	0	0	0	0	0	0	4.31	12.74	1.33	3.87	21	94.89	5.97	20.9	0.45	0	16.546	1.7304
tmem37	ENSDARG00000059305	transmembrane protein 37 [Source:ZFIN;Acc:ZDB-GENE-040426-2208]	protein_coding	6.54827	-0.768006	-0.982503	0.612456	0.212925	6.54827	0.61569	0.210638	0	0	0	0	0	0	0	0	0	0	0	0	0	0	0	9.31	13.86	18.52	6.72	28.06	14.05	6.43	20.25	13.04	0.12	13.036	0.612502
golt1bb	ENSDARG00000059308	golgi transport 1Bb [Source:ZFIN;Acc:ZDB-GENE-050913-94]	protein_coding	5.36233	0.201234	0.243361	0.929775	0.0316223	5.36233	0.927218	0.0328182	0	0	0	0	0	0	0	0	0	0	0	0	0	0	0	1.12	38.31	14.12	8.53	13.69	24.31	1.17	21.08	34.27	12.15	16.875	0.749466
dpysl5b	ENSDARG00000059311	dihydropyrimidinase-like 5b [Source:ZFIN;Acc:ZDB-GENE-050720-4]	protein_coding	6.09719	1.75637	2.47473	0.0859939	1.06553	6.09719	0.106913	0.970969	0	0	0	0	0	0	0	0	0	0	0	0	0	0	0	17.82	1.48	6.03	5.45	3.58	41.03	11.33	35.12	55.4	20.67	19.791	0.926108
ora3	ENSDARG00000059315	olfactory receptor class A related 3 [Source:ZFIN;Acc:ZDB-GENE-100721-3]	protein_coding	0	0	0	0	0	0	0	0	0	0	0	0	0	0	0	0	0	0	0	0	0	0	0	0	0.28	0	0	0	1.66	0	0	0	0	0.194	0
topbp1	ENSDARG00000059322	topoisomerase (DNA) II binding protein 1 [Source:ZFIN;Acc:ZDB-GENE-060626-1]	protein_coding	4.82435	-0.310414	-0.293022	0.911655	0.0401693	4.82435	0.909078	0.0413989	0	0	0	0	0	0	0	0	0	0	0	0	0	0	0	3.54	0.07	2.78	6.62	0.09	5.19	5.42	2.22	0.69	0	2.662	0.928244
rpn1	ENSDARG00000059323	ribophorin I [Source:ZFIN;Acc:ZDB-GENE-030131-4286]	protein_coding	6.26222	0.110332	0.190373	0.947986	0.023198	6.26222	0.946006	0.024106	0	0	0	0	0	0	0	0	0	0	0	0	0	0	0	6.02	29.39	9.25	35.51	4.89	22.52	15.61	18.27	21.23	9.59	17.228	0.589951
gata2a	ENSDARG00000059327	GATA binding protein 2a [Source:ZFIN;Acc:ZDB-GENE-980526-260]	protein_coding	7.09503	-2.70859	-3.1091	0.020536	1.68748	7.09503	0.0397139	1.40106	0	0	0	0	0	0	0	0	0	0	0	0	0	0	0	18.03	9.59	9.83	1.69	478.97	7.45	15.55	3.53	5.02	5.35	55.501	2.68248
si:ch211-285f17.1	ENSDARG00000059333	si:ch211-285f17.1 [Source:ZFIN;Acc:ZDB-GENE-000607-77]	protein_coding	10.0872	-1.19162	-2.54698	0.0747896	1.12616	10.0872	0.087953	1.05575	0	0	0	0	0	0	0	0	0	0	0	0	0	0	0	182.89	166.17	145.08	63.16	105.9	119.57	77.74	64.32	82.79	33.13	104.075	0.468824
eef1a2	ENSDARG00000006838	eukaryotic translation elongation factor 1 alpha 2 [Source:ZFIN;Acc:ZDB-GENE-040718-64]	protein_coding	5.48749	4.46693	4.06872	0.00109856	2.95918	5.48749	0.0095432	2.02031	0	0	0	0	0	0	0	0	0	0	0	0	0	0	0	0	0	0	1.07	1.14	14.56	0.99	9	5.64	57.37	8.977	1.96963
tgif1	ENSDARG00000059337	TGFB-induced factor homeobox 1 [Source:ZFIN;Acc:ZDB-GENE-030131-475]	protein_coding	6.98528	0.320526	0.836634	0.682037	0.166192	6.98528	0.680435	0.167213	0	0	0	0	0	0	0	0	0	0	0	0	0	0	0	28.61	20.28	19.95	37.37	17.18	61.65	18.72	50.88	39.5	22.51	31.665	0.482361
dlgap2a	ENSDARG00000059340	discs, large (Drosophila) homolog-associated protein 2a [Source:ZFIN;Acc:ZDB-GENE-101215-1]	protein_coding	7.12691	3.14853	4.16004	0.000791012	3.10182	7.12691	0.00334562	2.47552	0	0	0	0	0	0	0	0	0	0	0	0	0	0	0	1.04	3.21	0	1.78	2.29	23.99	22.25	28.52	7.44	22.37	11.289	1.0165
avil	ENSDARG00000059342	advillin [Source:ZFIN;Acc:ZDB-GENE-060421-6683]	protein_coding	0	0	0	0	0	0	0	0	0	0	0	0	0	0	0	0	0	0	0	0	0	0	0	1.64	2.19	0.81	7.06	0	0	0	0.48	0.81	0.58	1.357	1.5689
calml4b	ENSDARG00000059347	calmodulin-like 4b [Source:ZFIN;Acc:ZDB-GENE-071009-6]	protein_coding	1.97057	0.615999	0.418881	0.862722	0.0641293	0	0	0	0	0	0	0	0	0	0	0	0	0	0	0	0	0	0	0	5.19	0	0	0.39	2.75	0	0	7.49	0	1.582	1.70818
rxfp3.3b	ENSDARG00000059348	relaxin/insulin-like family peptide receptor 3.3b [Source:ZFIN;Acc:ZDB-GENE-121030-6]	protein_coding	5.92956	1.54632	1.57528	0.341141	0.467066	5.92956	0.365677	0.436902	0	0	0	0	0	0	0	0	0	0	0	0	0	0	0	30.71	17.81	0.67	0	2.47	45.32	11.65	33.73	12.89	82.91	23.816	1.08074
homer2	ENSDARG00000059349	homer scaffolding protein 2 [Source:ZFIN;Acc:ZDB-GENE-050522-417]	protein_coding	0	0	0	0	0	0	0	0	0	0	0	0	0	0	0	0	0	0	0	0	0	0	0	1.43	21.14	1.05	1.51	0	0	23.3	0	0	0	4.843	1.89829
hnrnpa3	ENSDARG00000059351	heterogeneous nuclear ribonucleoprotein A3 [Source:ZFIN;Acc:ZDB-GENE-060224-1]	protein_coding	6.73694	3.71462	5.14889	1.35489e-05	4.8681	6.73694	0.00019395	3.71231	0	0	0	0	0	0	0	0	0	0	0	0	0	0	0	4.35	7	7	9.51	1.58	34.87	53.63	38.41	30.96	172.5	35.981	1.42155
glmp	ENSDARG00000059354	glycosylated lysosomal membrane protein [Source:ZFIN;Acc:ZDB-GENE-040912-142]	protein_coding	6.84011	0.834408	1.03746	0.586928	0.231415	6.84011	0.590693	0.228638	0	0	0	0	0	0	0	0	0	0	0	0	0	0	0	25.02	46.25	2.75	2.75	21.37	25.96	8.11	38.96	27.28	81.52	27.997	0.845733
sarnp	ENSDARG00000059357	SAP domain containing ribonucleoprotein [Source:ZFIN;Acc:ZDB-GENE-050522-161]	protein_coding	5.17185	2.48056	2.54052	0.0756528	1.12117	5.17185	0.109827	0.959289	0	0	0	0	0	0	0	0	0	0	0	0	0	0	0	6.95	9.18	4.82	0	5.87	19.64	29.56	0.93	12.92	117.92	20.779	1.69809
srsf3b	ENSDARG00000059360	serine/arginine-rich splicing factor 3b [Source:ZFIN;Acc:ZDB-GENE-071005-2]	protein_coding	9.90076	1.22242	2.77732	0.0463076	1.33435	9.90076	0.0559378	1.25229	0	0	0	0	0	0	0	0	0	0	0	0	0	0	0	265.1	253.91	243.27	368.11	380.41	909.56	468.47	1061.28	625.85	945.77	552.173	0.567726
gnmt	ENSDARG00000006840	glycine N-methyltransferase [Source:ZFIN;Acc:ZDB-GENE-040227-1]	protein_coding	6.16611	-0.826877	-1.02379	0.592829	0.227071	6.16611	0.597156	0.223912	0	0	0	0	0	0	0	0	0	0	0	0	0	0	0	24.28	80.41	3.23	38.56	19.46	10.04	2.09	55.53	20.51	8.37	26.248	0.960562
slc39a4	ENSDARG00000059361	solute carrier family 39 (zinc transporter), member 4 [Source:ZFIN;Acc:ZDB-GENE-060315-8]	protein_coding	2.53325	-3.36981	-2.26436	0.125627	0.900916	2.53325	0.180438	0.743672	0	0	0	0	0	0	0	0	0	0	0	0	0	0	0	21.51	0	39.27	0	0	0	0	0	0	0	6.078	2.21783
ptrfb	ENSDARG00000059362	polymerase I and transcript release factor b [Source:ZFIN;Acc:ZDB-GENE-030131-5509]	protein_coding	8.61559	-1.10022	-2.32316	0.112528	0.948738	8.61559	0.127892	0.893155	0	0	0	0	0	0	0	0	0	0	0	0	0	0	0	109.23	173.58	237.8	175.26	186.05	121.84	100.99	167.84	60.76	28.07	136.142	0.466412
TGFBR2	ENSDARG00000059363	transforming growth factor beta receptor 2 [Source:HGNC Symbol;Acc:HGNC:11773]	protein_coding	6.91834	-0.696143	-0.747099	0.723182	0.140752	6.91834	0.723295	0.140684	0	0	0	0	0	0	0	0	0	0	0	0	0	0	0	7.21	12.08	5.95	14.89	23.76	3.14	39.78	1.05	1.38	0.24	10.948	1.14585
nipal4	ENSDARG00000059365	NIPA-like domain containing 4 [Source:ZFIN;Acc:ZDB-GENE-040718-412]	protein_coding	5.51555	0.994225	1.08829	0.561651	0.250533	5.51555	0.567579	0.245974	0	0	0	0	0	0	0	0	0	0	0	0	0	0	0	3.83	11.86	0.85	3.69	1.36	2.45	2.17	20.56	0.37	19.54	6.668	1.1641
mfap2	ENSDARG00000059367	microfibrillar-associated protein 2 [Source:ZFIN;Acc:ZDB-GENE-030131-6710]	protein_coding	5.53054	0.0521968	0.0655296	0.983674	0.00714892	5.53054	0.982788	0.00754012	0	0	0	0	0	0	0	0	0	0	0	0	0	0	0	2.04	3.7	11.49	23.54	16.97	19.05	12.49	6.78	1.87	25.71	12.364	0.709551
gria4b	ENSDARG00000059368	glutamate receptor, ionotropic, AMPA 4b [Source:ZFIN;Acc:ZDB-GENE-030131-8013]	protein_coding	6.00453	2.16695	2.47073	0.0866379	1.06229	6.00453	0.116958	0.931972	0	0	0	0	0	0	0	0	0	0	0	0	0	0	0	1.23	2.34	0.11	5.7	3.76	30.78	4.02	2.05	9.3	28.54	8.783	1.28758
si:ch1073-15f12.3	ENSDARG00000059369	si:ch1073-15f12.3 [Source:ZFIN;Acc:ZDB-GENE-081104-69]	protein_coding	3.48334	0.47924	0.356195	0.887385	0.0518877	3.48334	0.885462	0.0528301	0	0	0	0	0	0	0	0	0	0	0	0	0	0	0	0	0.9	0	0	5.83	2.79	0	0.97	0.95	6.59	1.803	1.3754
nr1d4b	ENSDARG00000059370	nuclear receptor subfamily 1, group D, member 4b [Source:ZFIN;Acc:ZDB-GENE-080403-6]	protein_coding	4.96796	-0.513374	-0.468389	0.845209	0.0730359	4.96796	0.841812	0.0747848	0	0	0	0	0	0	0	0	0	0	0	0	0	0	0	3.98	19.89	0.39	0.43	9.88	8.96	3.02	20.1	0.6	0	6.725	1.1634
dnajc8	ENSDARG00000059373	DnaJ (Hsp40) homolog, subfamily C, member 8 [Source:ZFIN;Acc:ZDB-GENE-030131-66]	protein_coding	6.6938	-0.350282	-0.480088	0.840307	0.0755622	6.6938	0.836853	0.0773509	0	0	0	0	0	0	0	0	0	0	0	0	0	0	0	42.75	41.53	28.82	196.23	17.41	34.27	119.57	15.35	61.48	36.69	59.41	0.95101
dtwd1	ENSDARG00000059386	DTW domain containing 1 [Source:ZFIN;Acc:ZDB-GENE-041010-23]	protein_coding	3.71912	1.13472	1.13803	0.538022	0.2692	3.71912	0.545313	0.263354	0	0	0	0	0	0	0	0	0	0	0	0	0	0	0	0.86	10	4.21	4.86	0	37.61	1.5	14.14	1.72	4.08	7.898	1.4341
PARP9	ENSDARG00000006848	si:ch211-219a4.6 [Source:ZFIN;Acc:ZDB-GENE-081104-179]	protein_coding	5.77759	-1.43979	-1.20113	0.507903	0.294219	5.77759	0.525831	0.279154	0	0	0	0	0	0	0	0	0	0	0	0	0	0	0	1.01	57.48	4.93	15.05	0	0.19	0.71	1.63	0	13.96	9.496	1.87466
fgf7	ENSDARG00000059387	fibroblast growth factor 7 [Source:ZFIN;Acc:ZDB-GENE-080122-1]	protein_coding	5.86897	1.14703	1.26262	0.480078	0.318689	5.86897	0.49115	0.308786	0	0	0	0	0	0	0	0	0	0	0	0	0	0	0	2.67	4.52	0.78	1.51	12.92	5.43	24.77	15.88	15.74	0.59	8.481	0.979761
bdh1	ENSDARG00000059388	3-hydroxybutyrate dehydrogenase, type 1 [Source:ZFIN;Acc:ZDB-GENE-070410-130]	protein_coding	3.77351	-1.07247	-1.00044	0.60358	0.219265	3.77351	0.610152	0.214562	0	0	0	0	0	0	0	0	0	0	0	0	0	0	0	8.8	20.56	0	7.33	2.91	8.67	0	8.22	1.71	1.07	5.927	1.0639
gyg1b	ENSDARG00000059391	glycogenin 1b [Source:ZFIN;Acc:ZDB-GENE-040625-30]	protein_coding	0	0	0	0	0	0	0	0	0	0	0	0	0	0	0	0	0	0	0	0	0	0	0	1.67	0	1.11	0.32	0.82	1.27	0	0.77	0	0	0.596	0
tas1r2.2	ENSDARG00000059397	taste receptor, type 1, member 2, tandem duplicate 2 [Source:ZFIN;Acc:ZDB-GENE-070917-2]	protein_coding	4.45331	-1.48136	-1.27953	0.472165	0.325907	4.45331	0.49139	0.308573	0	0	0	0	0	0	0	0	0	0	0	0	0	0	0	0	1.12	0.45	22.3	5.14	0.85	0.07	1.16	3.41	2.82	3.732	1.80311
myef2	ENSDARG00000059398	myelin expression factor 2 [Source:ZFIN;Acc:ZDB-GENE-051120-114]	protein_coding	8.68375	0.285015	0.462732	0.846986	0.0721239	8.68375	0.8434	0.0739663	0	0	0	0	0	0	0	0	0	0	0	0	0	0	0	72.91	138.03	233.31	61.76	174.9	261.32	135.69	60.87	197.04	307.66	164.349	0.524927
si:ch211-160o17.6	ENSDARG00000059399	si:ch211-160o17.6 [Source:ZFIN;Acc:ZDB-GENE-141215-39]	protein_coding	2.0073	2.65856	2.04513	0.179046	0.747035	0	0	0	0	0	0	0	0	0	0	0	0	0	0	0	0	0	0	0	0.59	0	0	0.47	2.75	0	2.34	3.51	0.61	1.027	1.28818
tmem167b	ENSDARG00000059400	transmembrane protein 167B [Source:ZFIN;Acc:ZDB-GENE-040808-17]	protein_coding	4.16384	2.1608	2.16695	0.147158	0.832216	4.16384	0.183389	0.736627	0	0	0	0	0	0	0	0	0	0	0	0	0	0	0	0.96	0	0.7	0	3.24	9.79	1.41	10.97	9.8	2.96	3.983	1.11102
rab43	ENSDARG00000059404	RAB43, member RAS oncogene family [Source:ZFIN;Acc:ZDB-GENE-060825-25]	protein_coding	7.55346	-1.17522	-1.56247	0.346375	0.460453	7.55346	0.362941	0.440163	0	0	0	0	0	0	0	0	0	0	0	0	0	0	0	17.45	20.41	31.98	22.96	5.63	6.45	14.18	21.02	7.48	0.21	14.777	0.66135
raf1b	ENSDARG00000059406	Raf-1 proto-oncogene, serine/threonine kinase b [Source:ZFIN;Acc:ZDB-GENE-090826-2]	protein_coding	7.48655	1.10052	1.65397	0.310258	0.508278	7.48655	0.324354	0.488981	0	0	0	0	0	0	0	0	0	0	0	0	0	0	0	17.89	37.73	45.38	22.14	5.58	80.17	179.02	170.18	186.54	38.54	78.317	0.919851
abcd2	ENSDARG00000059409	ATP-binding cassette, sub-family D (ALD), member 2 [Source:ZFIN;Acc:ZDB-GENE-050517-28]	protein_coding	5.99164	2.23064	2.48578	0.0841227	1.07509	5.99164	0.115731	0.936549	0	0	0	0	0	0	0	0	0	0	0	0	0	0	0	1.88	0.41	0	10.01	3.39	28.19	7.47	19.09	11.91	29.88	11.223	0.987485
asic2	ENSDARG00000006849	acid-sensing (proton-gated) ion channel 2 [Source:ZFIN;Acc:ZDB-GENE-040513-4]	protein_coding	6.56799	1.08211	1.46873	0.385951	0.413468	6.56799	0.398643	0.399416	0	0	0	0	0	0	0	0	0	0	0	0	0	0	0	12.67	7.36	11.33	7.6	15.47	29.14	27.87	116.12	35.01	11.46	27.403	1.19169
ccr12b.1	ENSDARG00000059410	chemokine (C-C motif) receptor 12b, tandem duplicate 1 [Source:ZFIN;Acc:ZDB-GENE-090420-5]	protein_coding	0	0	0	0	0	0	0	0	0	0	0	0	0	0	0	0	0	0	0	0	0	0	0	0	0	0	36.84	1.7	0.66	0	3.21	0	0	4.241	2.71243
impa2	ENSDARG00000059411	inositol(myo)-1(or 4)-monophosphatase 2 [Source:ZFIN;Acc:ZDB-GENE-050522-349]	protein_coding	5.00461	0.287428	0.298164	0.909543	0.0411767	5.00461	0.907013	0.0423865	0	0	0	0	0	0	0	0	0	0	0	0	0	0	0	3.23	1.6	0.68	22.44	24.03	31.25	0.9	9.97	31.36	4.64	13.01	0.98687
zgc:111976	ENSDARG00000059412	zgc:111976 [Source:ZFIN;Acc:ZDB-GENE-050522-332]	protein_coding	0	0	0	0	0	0	0	0	0	0	0	0	0	0	0	0	0	0	0	0	0	0	0	0	0	0	0	0	0.27	0	0	0	0	0.027	0
prune2	ENSDARG00000059423	prune homolog 2 (Drosophila) [Source:ZFIN;Acc:ZDB-GENE-050309-222]	protein_coding	6.80123	0.689385	0.904773	0.647492	0.188766	6.80123	0.648431	0.188136	0	0	0	0	0	0	0	0	0	0	0	0	0	0	0	2.95	12.09	2.5	46.53	3.2	20.95	33.17	27.43	15.79	0.82	16.543	0.93239
rnf215	ENSDARG00000059424	ring finger protein 215 [Source:ZFIN;Acc:ZDB-GENE-060526-65]	protein_coding	0	0	0	0	0	0	0	0	0	0	0	0	0	0	0	0	0	0	0	0	0	0	0	0.2	2.55	55.99	0.48	4.79	16.78	0	0	0	0	8.079	2.18068
fsd1l	ENSDARG00000059432	fibronectin type III and SPRY domain containing 1-like [Source:ZFIN;Acc:ZDB-GENE-070501-9]	protein_coding	6.94775	0.976166	1.85541	0.236953	0.625338	6.94775	0.251413	0.599611	0	0	0	0	0	0	0	0	0	0	0	0	0	0	0	6.66	27.6	13.73	17.17	11.98	45.28	44.89	19.45	18.7	38.81	24.427	0.573424
fktn	ENSDARG00000059437	fukutin [Source:ZFIN;Acc:ZDB-GENE-070410-96]	protein_coding	4.96163	0.949634	1.01052	0.599141	0.222471	4.96163	0.603837	0.21908	0	0	0	0	0	0	0	0	0	0	0	0	0	0	0	1.6	9.15	7.65	3.28	3.66	17.36	24.19	4.88	12.49	0	8.426	0.906716
galnt18b	ENSDARG00000059438	UDP-N-acetyl-alpha-D-galactosamine:polypeptide N-acetylgalactosaminyltransferase 18b [Source:ZFIN;Acc:ZDB-GENE-091014-1]	protein_coding	4.49578	-1.57509	-1.46644	0.387119	0.412155	4.49578	0.410349	0.386847	0	0	0	0	0	0	0	0	0	0	0	0	0	0	0	7.99	1.72	5.58	0	14.29	11.88	5.21	0.69	0.81	0	4.817	1.07095
smtnb	ENSDARG00000059442	smoothelin b [Source:ZFIN;Acc:ZDB-GENE-070912-2]	protein_coding	8.9686	-0.238487	-0.508376	0.82774	0.0821063	8.9686	0.823837	0.0841589	0	0	0	0	0	0	0	0	0	0	0	0	0	0	0	86.65	166.41	30.15	64.82	55.77	173.07	366.89	36.31	42.76	18.68	104.151	1.02717
dqx1	ENSDARG00000059455	DEAQ box RNA-dependent ATPase 1 [Source:ZFIN;Acc:ZDB-GENE-150224-1]	protein_coding	3.62358	-0.582641	-0.627945	0.775031	0.110681	3.62358	0.772894	0.11188	0	0	0	0	0	0	0	0	0	0	0	0	0	0	0	5.19	1.8	0.71	7.53	4.37	7.45	2.11	5.35	1.68	0	3.619	0.753394
nkain1	ENSDARG00000006859	Na+/K+ transporting ATPase interacting 1 [Source:ZFIN;Acc:ZDB-GENE-040426-1472]	protein_coding	7.03169	1.69128	2.13146	0.156522	0.805424	7.03169	0.182726	0.7382	0	0	0	0	0	0	0	0	0	0	0	0	0	0	0	1.37	3.61	3.42	24.8	41.22	43.34	33.13	120.12	52.03	30.51	35.355	0.983596
si:ch211-283h6.4	ENSDARG00000059459	si:ch211-283h6.4 [Source:ZFIN;Acc:ZDB-GENE-060526-154]	protein_coding	1.86435	-0.532343	-0.420141	0.86233	0.0643267	0	0	0	0	0	0	0	0	0	0	0	0	0	0	0	0	0	0	0.8	0	13.97	8.42	5.55	8.01	6.23	0	0	6.21	4.919	0.951291
sbf2	ENSDARG00000059460	SET binding factor 2 [Source:ZFIN;Acc:ZDB-GENE-030911-10]	protein_coding	8.96631	0.93701	2.39707	0.0986646	1.00584	8.96631	0.112416	0.949173	0	0	0	0	0	0	0	0	0	0	0	0	0	0	0	19.31	16.8	14.57	21.66	23.89	54.02	42.81	56.25	25.96	39.37	31.464	0.490805
mepce	ENSDARG00000059461	methylphosphate capping enzyme [Source:ZFIN;Acc:ZDB-GENE-030131-3936]	protein_coding	7.91614	-1.53716	-2.96858	0.0294238	1.5313	7.91614	0.0388727	1.41036	0	0	0	0	0	0	0	0	0	0	0	0	0	0	0	24.33	70.33	46.63	31.23	18.59	28.55	6.14	11.36	10.48	14.24	26.188	0.749778
wasf3a	ENSDARG00000059466	WAS protein family, member 3a [Source:ZFIN;Acc:ZDB-GENE-060531-55]	protein_coding	2.01155	-0.0563565	-0.0425708	0.989489	0.0045892	0	0	0	0	0	0	0	0	0	0	0	0	0	0	0	0	0	0	4.16	0	0	0.69	0.29	0.34	3.83	2.08	0.28	0	1.167	1.38278
arhgap31	ENSDARG00000059472	Rho GTPase activating protein 31 [Source:ZFIN;Acc:ZDB-GENE-100922-256]	protein_coding	8.91494	0.248528	0.459392	0.84816	0.071522	8.91494	0.844442	0.0734303	0	0	0	0	0	0	0	0	0	0	0	0	0	0	0	38.68	50.59	24.51	33.36	52.52	108.26	58.2	57.39	60.9	8.86	49.327	0.539948
kank4	ENSDARG00000059473	KN motif and ankyrin repeat domains 4 [Source:ZFIN;Acc:ZDB-GENE-120423-1]	protein_coding	9.6052	0.431871	0.982687	0.612354	0.212998	9.6052	0.613272	0.212347	0	0	0	0	0	0	0	0	0	0	0	0	0	0	0	30.9	50.61	32.55	64.05	63.45	112.43	39.7	89.98	68.14	66.8	61.861	0.412292
mlxip	ENSDARG00000059474	MLX interacting protein [Source:NCBI gene;Acc:798052]	protein_coding	7.41408	-1.04482	-2.17418	0.14525	0.837884	7.41408	0.160956	0.793293	0	0	0	0	0	0	0	0	0	0	0	0	0	0	0	13.2	16.42	12.42	12.34	12.89	5.86	6.84	16.76	5.52	2.98	10.523	0.45967
camsap3	ENSDARG00000059475	calmodulin regulated spectrin-associated protein family, member 3 [Source:ZFIN;Acc:ZDB-GENE-060503-811]	protein_coding	9.12601	0.897313	1.63198	0.318951	0.496275	9.12601	0.330613	0.48068	0	0	0	0	0	0	0	0	0	0	0	0	0	0	0	19.73	39.97	38.25	18.8	4.6	46.52	40.82	81.05	36.8	47.37	37.391	0.552524
tead1b	ENSDARG00000059483	TEA domain family member 1b [Source:ZFIN;Acc:ZDB-GENE-091013-5]	protein_coding	8.35216	-0.00237767	-0.00535603	0.998139	0.00080877	8.35216	0.99734	0.00115695	0	0	0	0	0	0	0	0	0	0	0	0	0	0	0	24.55	32.33	23.45	18.92	20.03	30.08	41.15	44.88	57.67	31.45	32.451	0.377917
EMB	ENSDARG00000059485	si:ch211-261c8.5 [Source:ZFIN;Acc:ZDB-GENE-070705-158]	protein_coding	0	0	0	0	0	0	0	0	0	0	0	0	0	0	0	0	0	0	0	0	0	0	0	0.14	2.08	0	0	2.25	9.57	9.87	2.82	3.29	62.71	9.273	2.0618
tnxba	ENSDARG00000001760	tenascin XBa [Source:ZFIN;Acc:ZDB-GENE-070103-5]	protein_coding	4.60048	-2.86882	-2.42871	0.0931124	1.03099	4.60048	0.144214	0.840992	0	0	0	0	0	0	0	0	0	0	0	0	0	0	0	0	0.37	2.28	13.73	0.56	1.59	0.06	0.23	0.07	0	1.889	2.2395
kifap3b	ENSDARG00000006862	kinesin-associated protein 3b [Source:ZFIN;Acc:ZDB-GENE-030131-2219]	protein_coding	6.27568	2.39316	3.73732	0.00334803	2.47521	6.27568	0.00737977	2.13196	0	0	0	0	0	0	0	0	0	0	0	0	0	0	0	2.03	1.16	4.5	0.96	3.32	20.34	15.59	35.31	11.41	4.24	9.886	1.1244
cplx4b	ENSDARG00000059486	complexin 4b [Source:ZFIN;Acc:ZDB-GENE-070705-157]	protein_coding	0	0	0	0	0	0	0	0	0	0	0	0	0	0	0	0	0	0	0	0	0	0	0	15.33	0	2.03	0	0	2.71	1.81	0	0	0	2.188	2.16458
BX682552.1	ENSDARG00000059491		protein_coding	1.87119	0.0930922	0.0622192	0.984616	0.00673296	0	0	0	0	0	0	0	0	0	0	0	0	0	0	0	0	0	0	0	0	0	9.34	0	4.58	0	8.8	0	0	2.272	1.69854
arl16	ENSDARG00000059498	ADP-ribosylation factor-like 16 [Source:ZFIN;Acc:ZDB-GENE-070410-114]	protein_coding	4.9151	2.00873	1.79934	0.257249	0.589647	4.9151	0.296021	0.528678	0	0	0	0	0	0	0	0	0	0	0	0	0	0	0	0.24	0.94	0.66	28.17	0	15.71	3.44	11.21	77.34	1.86	13.957	1.7249
ACSF3	ENSDARG00000059503	acyl-CoA synthetase family member 3 [Source:HGNC Symbol;Acc:HGNC:27288]	protein_coding	3.62835	-2.27902	-2.19689	0.13973	0.85471	3.62835	0.175159	0.756568	0	0	0	0	0	0	0	0	0	0	0	0	0	0	0	8.8	0.66	6.61	2.51	1.29	1.99	1.86	0	0.35	0	2.407	1.23195
si:dkey-163m14.2	ENSDARG00000059507	si:dkey-163m14.2 [Source:ZFIN;Acc:ZDB-GENE-120215-47]	protein_coding	7.84762	2.03894	3.06951	0.0226956	1.64406	7.84762	0.0349783	1.4562	0	0	0	0	0	0	0	0	0	0	0	0	0	0	0	6.29	24.56	16.57	40.65	4.57	77.07	124.4	72.3	21.57	131.91	51.989	0.908325
coq2	ENSDARG00000059510	coenzyme Q2 4-hydroxybenzoate polyprenyltransferase [Source:ZFIN;Acc:ZDB-GENE-070410-84]	protein_coding	4.72657	1.51267	1.65297	0.310756	0.507581	4.72657	0.331751	0.479188	0	0	0	0	0	0	0	0	0	0	0	0	0	0	0	4.8	4.51	3.76	5.07	0	24.71	36.19	1.31	5.85	2.65	8.885	1.33014
rims4	ENSDARG00000059523	regulating synaptic membrane exocytosis 4 [Source:ZFIN;Acc:ZDB-GENE-110103-1]	protein_coding	5.24068	0.614132	0.601824	0.786522	0.104289	5.24068	0.784473	0.105422	0	0	0	0	0	0	0	0	0	0	0	0	0	0	0	10.34	1.17	0	0.45	10.66	11.73	20.34	15.56	2.67	0.81	7.373	0.990211
KIAA0895L	ENSDARG00000059529	KIAA0895 like [Source:HGNC Symbol;Acc:HGNC:34408]	protein_coding	4.36925	1.88937	1.88175	0.228351	0.641397	4.36925	0.262184	0.581394	0	0	0	0	0	0	0	0	0	0	0	0	0	0	0	0.15	1.21	0	1.23	6.02	2.73	17.79	3.32	4.1	14.35	5.09	1.20371
JPH3	ENSDARG00000059534	si:ch211-146m13.3 [Source:ZFIN;Acc:ZDB-GENE-110408-64]	protein_coding	7.37384	0.86804	0.757812	0.717843	0.143971	7.37384	0.72008	0.142619	0	0	0	0	0	0	0	0	0	0	0	0	0	0	0	0.17	0	0	10.3	36.89	17.96	17.33	31.04	14.98	34.75	16.342	0.868916
akap10	ENSDARG00000059549	A kinase (PRKA) anchor protein 10 [Source:ZFIN;Acc:ZDB-GENE-030131-2535]	protein_coding	5.50755	0.711536	0.771003	0.712809	0.147027	5.50755	0.713115	0.14684	0	0	0	0	0	0	0	0	0	0	0	0	0	0	0	3.2	23.86	1.61	7.21	0	9.01	2.86	16.67	26.29	5.59	9.63	0.976833
CFAP65	ENSDARG00000006863	si:ch1073-349o24.2 [Source:ZFIN;Acc:ZDB-GENE-081104-83]	protein_coding	4.77988	0.0234764	0.0315246	0.992433	0.00329864	4.77988	0.991054	0.00390252	0	0	0	0	0	0	0	0	0	0	0	0	0	0	0	3.97	2.81	0.77	0.28	2.08	2.58	3.78	0.78	2.15	2.29	2.149	0.578139
sympk	ENSDARG00000059553	symplekin [Source:ZFIN;Acc:ZDB-GENE-060526-361]	protein_coding	0	0	0	0	0	0	0	0	0	0	0	0	0	0	0	0	0	0	0	0	0	0	0	9.27	8.02	69.51	8.04	11.69	16.42	20.5	21.96	48.92	9.32	22.365	0.922787
recql5	ENSDARG00000059556	RecQ helicase-like 5 [Source:ZFIN;Acc:ZDB-GENE-071214-1]	protein_coding	7.05592	-0.269249	-0.452939	0.850247	0.0704551	7.05592	0.846591	0.0723266	0	0	0	0	0	0	0	0	0	0	0	0	0	0	0	13.85	26.67	18.87	6.93	29.68	36.17	30.79	18.75	5.25	7.66	19.462	0.566633
xylt2	ENSDARG00000059557	xylosyltransferase II [Source:ZFIN;Acc:ZDB-GENE-081022-125]	protein_coding	6.22535	0.133278	0.160085	0.958365	0.0184692	6.22535	0.956588	0.0192748	0	0	0	0	0	0	0	0	0	0	0	0	0	0	0	10.67	3.3	0.27	10.2	2	6.88	1.38	10.66	12.97	2.06	6.039	0.787392
tecta	ENSDARG00000059558	tectorin alpha [Source:ZFIN;Acc:ZDB-GENE-110411-120]	protein_coding	5.42818	-0.494661	-0.461155	0.847538	0.0718407	5.42818	0.844307	0.0734996	0	0	0	0	0	0	0	0	0	0	0	0	0	0	0	2.96	3.65	0	6.65	0	4.68	2.65	0.83	2.94	0.36	2.472	0.890231
si:ch73-281f12.4	ENSDARG00000059567	si:ch73-281f12.4 [Source:ZFIN;Acc:ZDB-GENE-130530-682]	protein_coding	6.48894	-1.87895	-3.14179	0.0187935	1.72599	6.48894	0.0276972	1.55756	0	0	0	0	0	0	0	0	0	0	0	0	0	0	0	17.25	14.62	4.91	26.07	33.88	6.1	6.98	4.7	2.15	4.73	12.139	0.878872
fscn2a	ENSDARG00000059574	fascin actin-bundling protein 2a, retinal [Source:ZFIN;Acc:ZDB-GENE-110901-1]	protein_coding	0	0	0	0	0	0	0	0	0	0	0	0	0	0	0	0	0	0	0	0	0	0	0	4.75	0	0	0	0	1.91	0	0	0	0	0.666	0
uhmk1	ENSDARG00000059575	U2AF homology motif (UHM) kinase 1 [Source:ZFIN;Acc:ZDB-GENE-060929-1014]	protein_coding	5.5997	1.9322	2.56418	0.072554	1.13934	5.5997	0.0929335	1.03183	0	0	0	0	0	0	0	0	0	0	0	0	0	0	0	7.15	6.76	0.35	3.78	0.65	18.74	17.25	26.67	22.51	5.15	10.901	0.873809
mbd5	ENSDARG00000059581	methyl-CpG binding domain protein 5 [Source:ZFIN;Acc:ZDB-GENE-070209-125]	protein_coding	6.27531	0.822762	1.13813	0.537992	0.269224	6.27531	0.542893	0.265285	0	0	0	0	0	0	0	0	0	0	0	0	0	0	0	14.75	5.89	4.49	0.95	6.09	22.5	3.22	12.57	11.04	19.4	10.09	0.712529
sowahcb	ENSDARG00000059582	sosondowah ankyrin repeat domain family Cb [Source:ZFIN;Acc:ZDB-GENE-061215-96]	protein_coding	2.50439	1.16078	1.02601	0.592223	0.227514	2.50439	0.598044	0.223267	0	0	0	0	0	0	0	0	0	0	0	0	0	0	0	1.55	0.33	0.52	0.5	0	5	0	2.43	2.13	0.55	1.301	1.19764
wbscr16	ENSDARG00000059583	Williams-Beuren syndrome chromosome region 16 homolog (human) [Source:ZFIN;Acc:ZDB-GENE-060526-370]	protein_coding	4.42998	-0.119446	-0.135093	0.9666	0.0147534	4.42998	0.964584	0.01566	0	0	0	0	0	0	0	0	0	0	0	0	0	0	0	12.45	13.87	1.11	1.28	0.55	13.97	4.15	4.24	7.66	1.41	6.069	0.907907
glra4a	ENSDARG00000006865	glycine receptor, alpha 4a [Source:ZFIN;Acc:ZDB-GENE-010410-3]	protein_coding	0	0	0	0	0	0	0	0	0	0	0	0	0	0	0	0	0	0	0	0	0	0	0	0	0	0	0	0.2	0.97	0	0	0	0	0.117	0
CU928117.1	ENSDARG00000059587		protein_coding	6.65625	-1.57847	-2.71931	0.0521405	1.28282	6.65625	0.0662087	1.17908	0	0	0	0	0	0	0	0	0	0	0	0	0	0	0	21.14	58.57	7.6	17.53	20.63	20.01	8.61	5.04	6.32	5.82	17.127	0.935091
clip2	ENSDARG00000059596	CAP-GLY domain containing linker protein 2 [Source:ZFIN;Acc:ZDB-GENE-100727-3]	protein_coding	7.58652	1.27936	2.18158	0.143383	0.843503	7.58652	0.16186	0.79086	0	0	0	0	0	0	0	0	0	0	0	0	0	0	0	3.52	25.99	26.2	9.49	11.69	73.59	36.68	43.79	23.62	9.76	26.433	0.792119
rabep1	ENSDARG00000059600	rabaptin, RAB GTPase binding effector protein 1 [Source:ZFIN;Acc:ZDB-GENE-060526-165]	protein_coding	6.93419	0.0947944	0.174398	0.953869	0.0205112	6.93419	0.951972	0.021376	0	0	0	0	0	0	0	0	0	0	0	0	0	0	0	35.9	22.57	14.95	11.09	7.59	42.08	17.05	17.48	21.46	17.97	20.814	0.511604
map1aa	ENSDARG00000059601	microtubule-associated protein 1Aa [Source:ZFIN;Acc:ZDB-GENE-100426-2]	protein_coding	8.67457	1.21902	2.05975	0.174973	0.75703	8.67457	0.193181	0.714036	0	0	0	0	0	0	0	0	0	0	0	0	0	0	0	5.32	24.81	14.72	8.44	7.76	61.47	9.12	41.95	12.23	36.78	22.26	0.84188
mtss1	ENSDARG00000059604	metastasis suppressor 1 [Source:ZFIN;Acc:ZDB-GENE-081105-141]	protein_coding	8.61207	1.29396	2.2443	0.129664	0.88718	8.61207	0.147871	0.830116	0	0	0	0	0	0	0	0	0	0	0	0	0	0	0	78.24	32.35	13.83	20.01	45.67	115.21	63.78	76.98	22.18	83.48	55.173	0.60816
ccdc84	ENSDARG00000059606	coiled-coil domain containing 84 [Source:ZFIN;Acc:ZDB-GENE-060929-1174]	protein_coding	6.09598	-0.489	-0.637543	0.77134	0.112754	6.09598	0.7688	0.114187	0	0	0	0	0	0	0	0	0	0	0	0	0	0	0	13.75	42.68	21.92	9.58	9.43	49.82	11.98	11.13	10.53	0.52	18.134	0.870755
gpr146	ENSDARG00000059610	G protein-coupled receptor 146 [Source:ZFIN;Acc:ZDB-GENE-050823-3]	protein_coding	6.19274	-0.46014	-0.601221	0.786826	0.104121	6.19274	0.784079	0.10564	0	0	0	0	0	0	0	0	0	0	0	0	0	0	0	7.17	1.9	6.15	3.01	26.18	16.49	8.24	15.83	3.99	2.21	9.117	0.870836
nprl2	ENSDARG00000059613	NPR2-like, GATOR1 complex subunit [Source:ZFIN;Acc:ZDB-GENE-060825-93]	protein_coding	5.53465	0.722421	0.756551	0.718459	0.143598	5.53465	0.719169	0.143169	0	0	0	0	0	0	0	0	0	0	0	0	0	0	0	7.06	34.59	7.06	4.73	0	30.74	6.06	30.44	35.51	0.8	15.699	0.955193
hs3st2	ENSDARG00000059616	heparan sulfate (glucosamine) 3-O-sulfotransferase 2 [Source:ZFIN;Acc:ZDB-GENE-070202-7]	protein_coding	3.10884	0.272251	0.218543	0.939266	0.0272115	3.10884	0.937306	0.0281185	0	0	0	0	0	0	0	0	0	0	0	0	0	0	0	0	0	0	12.39	3.07	4.07	6.05	11.79	1.81	0.38	3.956	1.19765
asphd2	ENSDARG00000059629	aspartate beta-hydroxylase domain containing 2 [Source:ZFIN;Acc:ZDB-GENE-061103-142]	protein_coding	3.19617	-0.0466774	-0.0497817	0.987947	0.00526639	3.19617	0.986466	0.0059178	0	0	0	0	0	0	0	0	0	0	0	0	0	0	0	7.34	1.6	0.26	2.19	8.23	0.99	0.12	8.27	1.06	2.61	3.267	1.01838
trh	ENSDARG00000006868	thyrotropin-releasing hormone [Source:ZFIN;Acc:ZDB-GENE-020930-1]	protein_coding	0	0	0	0	0	0	0	0	0	0	0	0	0	0	0	0	0	0	0	0	0	0	0	0	0.2	0	0.31	0	0	0	0	0	0	0.051	0
mlec	ENSDARG00000059630	malectin [Source:ZFIN;Acc:ZDB-GENE-081105-187]	protein_coding	5.83061	0.384066	0.532171	0.816437	0.0880773	5.83061	0.813903	0.0894275	0	0	0	0	0	0	0	0	0	0	0	0	0	0	0	7.96	7.87	3.33	24.34	20.75	18.33	3.17	41.25	17.59	18.06	16.265	0.709058
thumpd3	ENSDARG00000059634	THUMP domain containing 3 [Source:ZFIN;Acc:ZDB-GENE-030131-9745]	protein_coding	8.04082	-0.228073	-0.580555	0.795229	0.099508	8.04082	0.791911	0.101323	0	0	0	0	0	0	0	0	0	0	0	0	0	0	0	25.4	15.57	28.56	76.67	10.23	34.28	16.37	10.1	18.28	12.59	24.805	0.803045
si:ch211-127d4.3	ENSDARG00000059636	si:ch211-127d4.3 [Source:ZFIN;Acc:ZDB-GENE-060526-22]	protein_coding	1.71575	0.828423	0.589129	0.791333	0.101641	0	0	0	0	0	0	0	0	0	0	0	0	0	0	0	0	0	0	2.15	0	0	1.03	0	3.32	2.8	0	4	0	1.33	1.19822
mtmr14	ENSDARG00000059642	myotubularin related protein 14 [Source:ZFIN;Acc:ZDB-GENE-030131-2649]	protein_coding	6.58126	0.522092	0.893743	0.652531	0.185399	6.58126	0.65214	0.185659	0	0	0	0	0	0	0	0	0	0	0	0	0	0	0	15.97	13.68	17.41	2.75	5.65	27.16	26.02	20.54	8.4	14.06	15.164	0.534005
nt5dc2	ENSDARG00000059646	5'-nucleotidase domain containing 2 [Source:ZFIN;Acc:ZDB-GENE-060810-17]	protein_coding	7.22851	2.68591	4.08293	0.00104603	2.98045	7.22851	0.00319477	2.49556	0	0	0	0	0	0	0	0	0	0	0	0	0	0	0	1.76	10.48	2.2	12.31	5.35	38.64	27.88	83.31	17.83	49.03	24.879	1.04136
cidec	ENSDARG00000059651	cell death-inducing DFFA-like effector c [Source:ZFIN;Acc:ZDB-GENE-030131-4591]	protein_coding	3.02799	-1.10901	-1.01762	0.595514	0.225108	3.02799	0.601151	0.221016	0	0	0	0	0	0	0	0	0	0	0	0	0	0	0	2.03	13.02	1.89	3.11	0	2.69	2.16	0.47	3	0	2.837	1.32682
kdm2aa	ENSDARG00000059653	lysine (K)-specific demethylase 2Aa [Source:ZFIN;Acc:ZDB-GENE-061215-144]	protein_coding	8.78945	0.927674	1.82354	0.24912	0.603591	8.78945	0.261956	0.581771	0	0	0	0	0	0	0	0	0	0	0	0	0	0	0	49.99	57.66	20.79	25.81	10.13	127.58	45.68	81.83	34.2	53.32	50.699	0.670267
eif3ba	ENSDARG00000059654	eukaryotic translation initiation factor 3, subunit Ba [Source:ZFIN;Acc:ZDB-GENE-030131-2748]	protein_coding	7.8354	-0.484034	-0.633212	0.773206	0.111705	7.8354	0.770754	0.113084	0	0	0	0	0	0	0	0	0	0	0	0	0	0	0	28.81	47.99	45.6	7.33	74.25	29.15	94.17	3.58	11.31	27.65	36.984	0.792112
mks1	ENSDARG00000059657	Meckel syndrome, type 1 [Source:ZFIN;Acc:ZDB-GENE-030131-3813]	protein_coding	2.72092	0.525503	0.45432	0.849444	0.0708653	2.72092	0.846587	0.0723282	0	0	0	0	0	0	0	0	0	0	0	0	0	0	0	2.23	0	0	0.26	2.24	5.45	1.29	0.32	1.11	1.72	1.462	1.12492
mrm1	ENSDARG00000059658	mitochondrial rRNA methyltransferase 1 homolog (S. cerevisiae) [Source:ZFIN;Acc:ZDB-GENE-060526-229]	protein_coding	4.06314	0.657329	0.534507	0.816023	0.0882978	4.06314	0.813903	0.0894275	0	0	0	0	0	0	0	0	0	0	0	0	0	0	0	0	0	0	6.65	3.92	8.2	10.62	0.55	0.32	3.35	3.361	1.16623
stx17	ENSDARG00000006869	syntaxin 17 [Source:ZFIN;Acc:ZDB-GENE-041114-164]	protein_coding	0	0	0	0	0	0	0	0	0	0	0	0	0	0	0	0	0	0	0	0	0	0	0	6.07	9.4	0.73	8.2	3.64	1.03	0.22	1.27	96.24	0	12.68	2.3311
arhgap6	ENSDARG00000059672	Rho GTPase activating protein 6 [Source:ZFIN;Acc:ZDB-GENE-060616-298]	protein_coding	7.09641	-1.23208	-2.08337	0.168588	0.773172	7.09641	0.186965	0.72824	0	0	0	0	0	0	0	0	0	0	0	0	0	0	0	35.93	37.62	27.74	58.25	61.68	39.92	27.1	58.84	36.41	13.53	39.702	0.394664
fscn1a	ENSDARG00000059680	fascin actin-bundling protein 1a [Source:ZFIN;Acc:ZDB-GENE-031009-1]	protein_coding	6.14202	1.51408	2.05248	0.17704	0.751929	6.14202	0.198622	0.701972	0	0	0	0	0	0	0	0	0	0	0	0	0	0	0	5.86	9.1	2.7	1.02	4.65	2.02	11.09	34.53	21.53	9.29	10.179	1.02526
slc43a3a	ENSDARG00000059682	solute carrier family 43, member 3a [Source:ZFIN;Acc:ZDB-GENE-110208-8]	protein_coding	4.84967	-4.2548	-3.73276	0.00339156	2.4696	4.84967	0.0177284	1.75133	0	0	0	0	0	0	0	0	0	0	0	0	0	0	0	4.05	3.02	0.91	12.27	26.27	0	0	0	0	1.12	4.764	1.77191
mblac2	ENSDARG00000059689	metallo-beta-lactamase domain containing 2 [Source:ZFIN;Acc:ZDB-GENE-081104-313]	protein_coding	0	0	0	0	0	0	0	0	0	0	0	0	0	0	0	0	0	0	0	0	0	0	0	0	2.07	0	0	0	12.24	0	0	0	1.15	1.546	2.4727
slc29a4	ENSDARG00000059690	solute carrier family 29 (equilibrative nucleoside transporter), member 4 [Source:ZFIN;Acc:ZDB-GENE-070112-1932]	protein_coding	7.42156	5.75184	8.48385	1.63488e-14	13.7865	7.42156	5.39163e-10	9.26828	4.74717	0.000401304	3.39653	-0.0495421	0.993754	0.00272103	0.741751	0.959443	0.0179808	0.276232	0.996445	0.00154684	-0.0388201	0.999852	6.42015e-05	1.57	2.02	0	0.71	0.19	68.18	55.52	104.12	63.55	49.45	34.531	1.1065
adam19a	ENSDARG00000059693	ADAM metallopeptidase domain 19a [Source:ZFIN;Acc:ZDB-GENE-070813-1]	protein_coding	8.05834	-1.18968	-1.48486	0.379614	0.420658	8.05834	0.394121	0.40437	0	0	0	0	0	0	0	0	0	0	0	0	0	0	0	23.8	12.44	17.9	3.71	150.86	32.79	11.17	18.08	20.73	22.48	31.396	1.36043
dusp28	ENSDARG00000059695	dual specificity phosphatase 28 [Source:ZFIN;Acc:ZDB-GENE-131127-257]	protein_coding	3.40108	-0.5028	-0.485465	0.837996	0.0767579	3.40108	0.834223	0.0787176	0	0	0	0	0	0	0	0	0	0	0	0	0	0	0	28.82	4.1	0	14.63	0.63	27.6	2.04	0.44	3.87	0.54	8.267	1.37316
DNAJC16	ENSDARG00000059699	DnaJ heat shock protein family (Hsp40) member C16 [Source:HGNC Symbol;Acc:HGNC:29157]	protein_coding	4.10429	1.14828	1.33098	0.449677	0.3471	4.10429	0.459988	0.337254	0	0	0	0	0	0	0	0	0	0	0	0	0	0	0	1.18	2.45	1.3	2.5	1.07	13.25	3.21	4.52	4.4	0	3.388	1.11029
agmat	ENSDARG00000059700	agmatine ureohydrolase (agmatinase) [Source:ZFIN;Acc:ZDB-GENE-060929-696]	protein_coding	7.14212	-3.76407	-3.88711	0.00209816	2.67816	7.14212	0.010666	1.972	0	0	0	0	0	0	0	0	0	0	0	0	0	0	0	27.06	20.31	77.57	281.71	21.01	18.21	9.58	0.99	0.58	0	45.702	1.88088
flii	ENSDARG00000059701	flightless I actin binding protein [Source:ZFIN;Acc:ZDB-GENE-071212-3]	protein_coding	8.13345	0.113672	0.251489	0.926764	0.0330309	8.13345	0.924164	0.0342507	0	0	0	0	0	0	0	0	0	0	0	0	0	0	0	15.53	25.23	22.08	15.64	20.65	25.97	24.52	14.46	17.87	33.31	21.526	0.275384
enpp4	ENSDARG00000006877	ectonucleotide pyrophosphatase/phosphodiesterase 4 [Source:ZFIN;Acc:ZDB-GENE-050417-444]	protein_coding	5.84384	-0.272416	-0.415455	0.863929	0.063522	5.84384	0.861148	0.0649221	0	0	0	0	0	0	0	0	0	0	0	0	0	0	0	11.58	12.89	7.6	8.43	26.64	6.69	7.63	10.49	27.5	8.01	12.746	0.611968
vwa5b1	ENSDARG00000059705	von Willebrand factor A domain containing 5B1 [Source:ZFIN;Acc:ZDB-GENE-090313-299]	protein_coding	6.29929	4.06438	5.19574	1.09831e-05	4.95927	6.29929	0.000203464	3.69151	0	0	0	0	0	0	0	0	0	0	0	0	0	0	0	2.39	0.09	0.29	0.42	0.36	63.21	50.65	73.4	10	29.71	23.052	1.26253
ZNF423	ENSDARG00000059707	si:ch211-216l23.1 [Source:ZFIN;Acc:ZDB-GENE-060503-121]	protein_coding	8.55487	0.80886	1.42857	0.404386	0.393204	8.55487	0.413368	0.383664	0	0	0	0	0	0	0	0	0	0	0	0	0	0	0	23.74	15.19	58.76	18.21	14.46	73.45	22.1	55.06	44.27	62.74	38.798	0.579272
nol6	ENSDARG00000059711	nucleolar protein 6 (RNA-associated) [Source:ZFIN;Acc:ZDB-GENE-030131-6294]	protein_coding	4.77631	-0.0828852	-0.0819132	0.97954	0.00897787	4.77631	0.978669	0.0093642	0	0	0	0	0	0	0	0	0	0	0	0	0	0	0	3.69	12.97	1.05	4.35	0	9.44	0.23	1.92	0.65	8.32	4.262	1.05718
slc19a2	ENSDARG00000059712	solute carrier family 19 (thiamine transporter), member 2 [Source:ZFIN;Acc:ZDB-GENE-110411-262]	protein_coding	4.88622	0.895269	0.839963	0.680319	0.167287	4.88622	0.681635	0.166448	0	0	0	0	0	0	0	0	0	0	0	0	0	0	0	4.48	14.24	0	2.45	6.57	7.63	30.69	27.81	1.97	0	9.584	1.16959
arsk	ENSDARG00000059714	arylsulfatase family, member K [Source:ZFIN;Acc:ZDB-GENE-060929-332]	protein_coding	2.98374	0.0568664	0.0566296	0.98584	0.00619355	2.98374	0.984818	0.00664389	0	0	0	0	0	0	0	0	0	0	0	0	0	0	0	1.12	3.22	0.23	2.1	0	2.2	3.28	1.57	0.22	0.58	1.452	0.841949
fam169aa	ENSDARG00000059719	family with sequence similarity 169, member Aa [Source:ZFIN;Acc:ZDB-GENE-060825-117]	protein_coding	0	0	0	0	0	0	0	0	0	0	0	0	0	0	0	0	0	0	0	0	0	0	0	0.7	0.39	0	0.89	0	3.52	0	0	2.5	0	0.8	0
ubac1	ENSDARG00000059722	UBA domain containing 1 [Source:ZFIN;Acc:ZDB-GENE-030131-9372]	protein_coding	5.73475	1.43762	1.82592	0.248257	0.605099	5.73475	0.269232	0.569874	0	0	0	0	0	0	0	0	0	0	0	0	0	0	0	1.93	3.1	2.81	2.67	0.25	19.28	0.37	6.2	4.87	5.99	4.747	1.16017
hypk	ENSDARG00000059725	huntingtin interacting protein K [Source:ZFIN;Acc:ZDB-GENE-080515-6]	protein_coding	5.64425	0.318737	0.386664	0.875065	0.0579594	5.64425	0.872102	0.0594327	0	0	0	0	0	0	0	0	0	0	0	0	0	0	0	7.81	12.84	6.12	62.7	57.96	31.85	10.36	17.99	47.29	84.33	33.925	0.812512
sec14l8	ENSDARG00000059729	SEC14-like lipid binding 8 [Source:ZFIN;Acc:ZDB-GENE-060526-180]	protein_coding	7.11804	-1.40546	-2.21677	0.135639	0.867616	7.11804	0.155082	0.809439	0	0	0	0	0	0	0	0	0	0	0	0	0	0	0	58.62	62.76	49.53	68.89	18.58	46.82	2.23	32.99	13.1	13.8	36.732	0.646442
ptprsa	ENSDARG00000059738	protein tyrosine phosphatase, receptor type, s, a [Source:ZFIN;Acc:ZDB-GENE-020107-3]	protein_coding	9.45259	1.23748	2.4026	0.0977069	1.01007	9.45259	0.114236	0.942198	0	0	0	0	0	0	0	0	0	0	0	0	0	0	0	60.84	44.33	14.99	14.24	40.87	103.29	123.11	104.24	78.82	27.04	61.177	0.64407
phf21aa	ENSDARG00000006878	PHD finger protein 21Aa [Source:ZFIN;Acc:ZDB-GENE-050208-99]	protein_coding	8.08388	1.90619	3.21921	0.0153949	1.81262	8.08388	0.023752	1.6243	0	0	0	0	0	0	0	0	0	0	0	0	0	0	0	8.75	19.36	1.9	25.07	21.19	58.44	124.67	29.43	50.57	13.44	35.282	1.01957
alpk1	ENSDARG00000059741	alpha-kinase 1 [Source:ZFIN;Acc:ZDB-GENE-140106-68]	protein_coding	7.55735	-0.172654	-0.272363	0.919412	0.0364899	7.55735	0.916842	0.0377055	0	0	0	0	0	0	0	0	0	0	0	0	0	0	0	9.16	20.36	5.65	8.74	22.64	28.51	21.2	10.05	10.94	2.17	13.942	0.615699
tmem98	ENSDARG00000059743	transmembrane protein 98 [Source:ZFIN;Acc:ZDB-GENE-070112-1092]	protein_coding	6.69025	-3.51323	-3.13748	0.0190104	1.72101	6.69025	0.0519511	1.28441	-3.8089	0.0650951	1.18645	-0.811605	0.993754	0.00272103	-0.713631	0.959443	0.0179808	0.949061	0.996445	0.00154684	-0.0423863	0.999852	6.42015e-05	29.89	34.52	7.25	1.96	158.92	16.19	0	0	1.84	0.24	25.081	1.94293
plod1a	ENSDARG00000059746	procollagen-lysine, 2-oxoglutarate 5-dioxygenase 1a [Source:ZFIN;Acc:ZDB-GENE-030131-3165]	protein_coding	5.91064	-1.24769	-2.10734	0.162536	0.78905	5.91064	0.17891	0.747366	0	0	0	0	0	0	0	0	0	0	0	0	0	0	0	36.61	24.95	7.51	15.37	11.12	11.53	10.77	8.81	8.76	0.97	13.64	0.742374
si:dkey-106c17.3	ENSDARG00000059747	si:dkey-106c17.3 [Source:ZFIN;Acc:ZDB-GENE-060503-706]	protein_coding	2.5392	1.96003	1.38	0.426975	0.369597	2.5392	0.463203	0.334229	0	0	0	0	0	0	0	0	0	0	0	0	0	0	0	0	0	1.3	0	0	0	4.79	2.58	4.71	0	1.338	1.48586
abtb2a	ENSDARG00000059751	ankyrin repeat and BTB (POZ) domain containing 2a [Source:ZFIN;Acc:ZDB-GENE-100422-13]	protein_coding	6.14169	2.76292	2.48976	0.0835456	1.07808	6.14169	0.12996	0.886189	0	0	0	0	0	0	0	0	0	0	0	0	0	0	0	0.31	0	0	4.54	0	17.92	18.07	6.03	3.47	9.27	5.961	1.18274
wdtc1	ENSDARG00000059760	WD and tetratricopeptide repeats 1 [Source:ZFIN;Acc:ZDB-GENE-030131-3224]	protein_coding	6.37354	-0.0344455	-0.0461726	0.988351	0.00508889	6.37354	0.987642	0.00540065	0	0	0	0	0	0	0	0	0	0	0	0	0	0	0	7.68	5.3	4.21	17.94	11.65	19.89	19.92	5.41	18.92	0.42	11.134	0.671135
gabrd	ENSDARG00000059763	gamma-aminobutyric acid (GABA) A receptor, delta [Source:ZFIN;Acc:ZDB-GENE-081105-170]	protein_coding	3.33208	-1.64315	-2.04118	0.179615	0.745657	3.33208	0.199911	0.699162	0	0	0	0	0	0	0	0	0	0	0	0	0	0	0	5.45	2.84	0.51	4.83	5.87	1.21	2.31	1.83	0.43	0.32	2.56	0.830831
gpatch8	ENSDARG00000059768	G patch domain containing 8 [Source:ZFIN;Acc:ZDB-GENE-030131-6966]	protein_coding	10.4225	0.0983912	0.21145	0.941668	0.0261022	10.4225	0.939677	0.0270212	0	0	0	0	0	0	0	0	0	0	0	0	0	0	0	73.09	144.65	275.35	100.54	42.26	300.45	144.6	294.58	101.84	138.99	161.635	0.584625
cpt1aa	ENSDARG00000059770	carnitine palmitoyltransferase 1Aa (liver) [Source:ZFIN;Acc:ZDB-GENE-060503-925]	protein_coding	6.62021	0.524953	0.689995	0.7488	0.125634	6.62021	0.746701	0.126853	0	0	0	0	0	0	0	0	0	0	0	0	0	0	0	9.3	19.44	11.08	0.3	8.73	25.97	25.89	25.49	15.58	1.92	14.37	0.672057
SRCIN1	ENSDARG00000059773	si:ch211-278a6.1 [Source:ZFIN;Acc:ZDB-GENE-060503-699]	protein_coding	9.08863	2.56465	4.91681	3.85465e-05	4.41402	9.08863	0.000187356	3.72733	0	0	0	0	0	0	0	0	0	0	0	0	0	0	0	9.95	4.68	6.37	20.83	7.7	122.6	36.23	68.56	48.03	52.63	37.758	0.987753
mpped2a	ENSDARG00000006889	metallophosphoesterase domain containing 2a [Source:ZFIN;Acc:ZDB-GENE-050417-241]	protein_coding	6.85682	1.29122	2.00222	0.191206	0.718499	6.85682	0.209831	0.678131	0	0	0	0	0	0	0	0	0	0	0	0	0	0	0	10.64	9.53	13.21	2.57	18.01	24.33	51.86	11.23	21.47	41.6	20.445	0.752202
dub	ENSDARG00000059774	duboraya [Source:ZFIN;Acc:ZDB-GENE-060825-81]	protein_coding	6.26984	-1.29404	-1.98357	0.197493	0.704448	6.26984	0.215402	0.666751	0	0	0	0	0	0	0	0	0	0	0	0	0	0	0	17.35	11.89	20.47	29.94	81.48	22.96	15.56	14.21	6.36	17	23.722	0.896461
slc32a1	ENSDARG00000059775	solute carrier family 32 (GABA vesicular transporter), member 1 [Source:ZFIN;Acc:ZDB-GENE-061201-1]	protein_coding	0	0	0	0	0	0	0	0	0	0	0	0	0	0	0	0	0	0	0	0	0	0	0	0	0.37	0	0	0	0.28	5.2	0	0	0	0.585	0
atcayb	ENSDARG00000059781	ataxia, cerebellar, Cayman type b [Source:ZFIN;Acc:ZDB-GENE-070912-220]	protein_coding	6.43762	2.17599	3.08308	0.021955	1.65847	6.43762	0.0347367	1.45921	0	0	0	0	0	0	0	0	0	0	0	0	0	0	0	7.09	1.78	0.07	1.57	1.24	14.53	5.41	19.51	6.21	3.08	6.049	1.04645
CABZ01059408.1	ENSDARG00000059786		protein_coding	3.45964	2.28047	1.97842	0.198704	0.701794	3.45964	0.2431	0.614216	0	0	0	0	0	0	0	0	0	0	0	0	0	0	0	0	0.23	0	2.43	1.18	0.69	5.15	9.2	0.24	11.69	3.081	1.37183
parp8	ENSDARG00000059789	poly (ADP-ribose) polymerase family, member 8 [Source:ZFIN;Acc:ZDB-GENE-060929-432]	protein_coding	8.43542	-0.474164	-1.06073	0.575241	0.24015	8.43542	0.576665	0.239076	0	0	0	0	0	0	0	0	0	0	0	0	0	0	0	33.98	36.48	41.57	33.51	21.97	30.28	25.4	37.37	32.89	11.88	30.533	0.284244
trpm5	ENSDARG00000059792	transient receptor potential cation channel, subfamily M, member 5 [Source:ZFIN;Acc:ZDB-GENE-060503-736]	protein_coding	3.30794	-0.473051	-0.383196	0.876565	0.0572159	3.30794	0.873781	0.0585975	0	0	0	0	0	0	0	0	0	0	0	0	0	0	0	3.59	0	0.09	1.24	0.43	0	0.15	0.13	1.95	2.82	1.04	1.2658
kdm6al	ENSDARG00000059794	lysine (K)-specific demethylase 6A, like [Source:ZFIN;Acc:ZDB-GENE-070112-2002]	protein_coding	8.36799	0.126846	0.230898	0.934189	0.0295652	8.36799	0.931844	0.0306567	0	0	0	0	0	0	0	0	0	0	0	0	0	0	0	30.06	40.27	30.14	20.99	6.15	51.02	10.65	48.37	26.98	27.91	29.254	0.498908
kcnq1	ENSDARG00000059798	potassium voltage-gated channel, KQT-like subfamily, member 1 [Source:ZFIN;Acc:ZDB-GENE-061214-5]	protein_coding	0	0	0	0	0	0	0	0	0	0	0	0	0	0	0	0	0	0	0	0	0	0	0	0	1.15	0.21	0	0	3.12	0	0	0.21	0	0.469	0
pdzd2	ENSDARG00000059801	PDZ domain containing 2 [Source:ZFIN;Acc:ZDB-GENE-060526-297]	protein_coding	7.15128	0.208665	0.286789	0.914692	0.0387251	7.15128	0.912125	0.0399456	0	0	0	0	0	0	0	0	0	0	0	0	0	0	0	5.14	6.01	3.99	7.08	4.96	9.28	1.15	3.15	1.6	49.77	9.213	1.56933
fam134c	ENSDARG00000059804	family with sequence similarity 134, member C [Source:ZFIN;Acc:ZDB-GENE-080520-1]	protein_coding	6.21349	0.243619	0.342148	0.892452	0.049415	6.21349	0.889586	0.050812	0	0	0	0	0	0	0	0	0	0	0	0	0	0	0	6.45	5.33	0.37	3.31	7.61	5.81	13.16	4.32	7.15	2.29	5.58	0.625455
kcns3a	ENSDARG00000006891	potassium voltage-gated channel, delayed-rectifier, subfamily S, member 3a [Source:ZFIN;Acc:ZDB-GENE-080723-45]	protein_coding	0	0	0	0	0	0	0	0	0	0	0	0	0	0	0	0	0	0	0	0	0	0	0	0	0	0	0	0	0	2.57	0	1.22	0	0.379	0
slc25a38a	ENSDARG00000059805	solute carrier family 25, member 38a [Source:ZFIN;Acc:ZDB-GENE-060929-320]	protein_coding	4.77191	-0.416371	-0.351757	0.888786	0.0512028	4.77191	0.8864	0.0523701	0	0	0	0	0	0	0	0	0	0	0	0	0	0	0	1.43	11.36	30.51	5.27	0.32	0	15.79	0.45	19.03	0	8.416	1.24822
sacm1lb	ENSDARG00000059806	SAC1 suppressor of actin mutations 1-like b (yeast) [Source:ZFIN;Acc:ZDB-GENE-070112-542]	protein_coding	5.60086	-1.10839	-1.31225	0.45767	0.339448	5.60086	0.46941	0.328448	0	0	0	0	0	0	0	0	0	0	0	0	0	0	0	5.9	8.99	20.78	16.26	14.76	7.82	2.98	5.51	16.46	0	9.946	0.680084
caska	ENSDARG00000059809	calcium/calmodulin-dependent serine protein kinase a [Source:ZFIN;Acc:ZDB-GENE-020802-4]	protein_coding	8.55793	0.90465	1.57107	0.343237	0.464406	8.55793	0.354904	0.449889	0	0	0	0	0	0	0	0	0	0	0	0	0	0	0	41.11	58.74	16.41	49.37	28.76	77.92	42.44	91.92	192.4	12.4	61.147	0.858101
smpd5	ENSDARG00000059811	sphingomyelin phosphodiesterase 5 [Source:ZFIN;Acc:ZDB-GENE-061110-22]	protein_coding	4.93032	2.56467	2.62628	0.0638788	1.19464	4.93032	0.0952631	1.02108	0	0	0	0	0	0	0	0	0	0	0	0	0	0	0	1.17	4.53	0.17	0.49	1.06	14.46	23.58	4.6	17.4	0	6.746	1.26675
sin3ab	ENSDARG00000059812	SIN3 transcription regulator family member Ab [Source:ZFIN;Acc:ZDB-GENE-030131-2066]	protein_coding	8.26384	0.155655	0.346704	0.891243	0.0500038	8.26384	0.888564	0.0513115	0	0	0	0	0	0	0	0	0	0	0	0	0	0	0	25.87	37.1	22.13	22.58	11.66	31.69	14.08	40.53	26.18	26.55	25.837	0.351238
oaz2b	ENSDARG00000059815	ornithine decarboxylase antizyme 2b [Source:ZFIN;Acc:ZDB-GENE-070313-1]	protein_coding	1.7804	-1.40479	-0.989331	0.608916	0.215443	0	0	0	0	0	0	0	0	0	0	0	0	0	0	0	0	0	0	0	0	1.42	13.21	1.74	0.5	2.52	0	0	0	1.939	2.09527
zgc:136864	ENSDARG00000059816	zgc:136864 [Source:ZFIN;Acc:ZDB-GENE-060331-129]	protein_coding	4.94005	-0.480978	-0.439614	0.854255	0.0684126	4.94005	0.851343	0.0698953	0	0	0	0	0	0	0	0	0	0	0	0	0	0	0	16.18	4.7	2.35	3.32	37.74	7.44	2.54	1.77	39.99	0	11.603	1.29837
mtmr12	ENSDARG00000059817	myotubularin related protein 12 [Source:ZFIN;Acc:ZDB-GENE-050401-1]	protein_coding	7.65336	1.53445	2.94816	0.0309829	1.50888	7.65336	0.0402486	1.39525	0	0	0	0	0	0	0	0	0	0	0	0	0	0	0	16.33	12.12	12.36	4.47	6.8	64.09	51.77	48.89	32.45	7.1	25.638	0.856602
kif5ab	ENSDARG00000059818	kinesin family member 5A, b [Source:ZFIN;Acc:ZDB-GENE-110510-3]	protein_coding	4.32562	1.87518	1.72358	0.283658	0.547206	4.32562	0.317133	0.498759	0	0	0	0	0	0	0	0	0	0	0	0	0	0	0	0	0.73	0.33	3.19	0.41	2.22	14.55	0	4.61	1.4	2.744	1.60944
soat2	ENSDARG00000059824	sterol O-acyltransferase 2 [Source:ZFIN;Acc:ZDB-GENE-061013-742]	protein_coding	0	0	0	0	0	0	0	0	0	0	0	0	0	0	0	0	0	0	0	0	0	0	0	0	0	0.51	0.97	0	0.48	0	0.3	0	0	0.226	0
myo3b	ENSDARG00000006892	myosin IIIB [Source:ZFIN;Acc:ZDB-GENE-070706-2]	protein_coding	8.56616	4.93241	8.14799	2.06839e-13	12.6844	8.56616	1.78541e-09	8.74826	0	0	0	0	0	0	0	0	0	0	0	0	0	0	0	2.06	9.59	0.98	2.38	0.68	151.38	178.13	83.17	46.83	74.03	54.923	1.20124
crtac1a	ENSDARG00000059826	cartilage acidic protein 1a [Source:ZFIN;Acc:ZDB-GENE-030131-9704]	protein_coding	3.7248	1.41223	1.21075	0.503468	0.298028	3.7248	0.518598	0.285169	0	0	0	0	0	0	0	0	0	0	0	0	0	0	0	6.26	0.17	11.24	0.77	0	19.61	3.64	4.64	0.36	0	4.669	1.36883
adgrb3	ENSDARG00000059832	adhesion G protein-coupled receptor B3 [Source:ZFIN;Acc:ZDB-GENE-070424-99]	protein_coding	8.1371	4.64751	6.21886	5.70927e-08	7.24342	8.1371	1.05758e-05	4.97569	0	0	0	0	0	0	0	0	0	0	0	0	0	0	0	12.69	11.34	1.9	24.87	0	218.29	146.51	145.42	146.45	422.3	112.977	1.19237
zfyve27	ENSDARG00000059835	zinc finger, FYVE domain containing 27 [Source:ZFIN;Acc:ZDB-GENE-061013-502]	protein_coding	5.7966	0.0403129	0.0798427	0.980277	0.00865112	5.7966	0.979253	0.00910492	0	0	0	0	0	0	0	0	0	0	0	0	0	0	0	9.68	16.08	4.47	47.6	7.76	18.33	7.59	22.35	4.69	10.75	14.93	0.864657
ddit3	ENSDARG00000059836	DNA-damage-inducible transcript 3 [Source:ZFIN;Acc:ZDB-GENE-070410-90]	protein_coding	10.5757	-2.62822	-6.43124	1.72227e-08	7.7639	10.5757	2.42855e-07	6.61465	0	0	0	0	0	0	0	0	0	0	0	0	0	0	0	586.99	1410.75	868.28	708.45	780.89	238.01	135.74	251.11	101.76	72.64	515.462	0.84244
myom3	ENSDARG00000059838	myomesin 3 [Source:ZFIN;Acc:ZDB-GENE-080326-1]	protein_coding	0	0	0	0	0	0	0	0	0	0	0	0	0	0	0	0	0	0	0	0	0	0	0	0	2.68	0	0	0.18	0.32	0	0	0.08	0	0.326	0
exosc1	ENSDARG00000059841	exosome component 1 [Source:ZFIN;Acc:ZDB-GENE-080926-3]	protein_coding	5.95833	2.29639	2.65493	0.0599005	1.22257	5.95833	0.0869725	1.06062	0	0	0	0	0	0	0	0	0	0	0	0	0	0	0	12.5	23.87	6.64	9.6	32.02	49.77	24.41	78.79	7.45	316.68	56.173	1.67794
fam135a	ENSDARG00000059843	family with sequence similarity 135, member A [Source:ZFIN;Acc:ZDB-GENE-080130-1]	protein_coding	7.6012	0.658678	1.15308	0.530631	0.275208	7.6012	0.534595	0.271975	0	0	0	0	0	0	0	0	0	0	0	0	0	0	0	10.1	12.03	24.26	3.38	31.6	68.62	12.12	19.25	19.57	19.61	22.054	0.824418
epg5	ENSDARG00000059846	ectopic P-granules autophagy protein 5 homolog (C. elegans) [Source:ZFIN;Acc:ZDB-GENE-070705-307]	protein_coding	7.72234	0.816218	1.06389	0.573954	0.241123	7.72234	0.577756	0.238255	0	0	0	0	0	0	0	0	0	0	0	0	0	0	0	20.64	10.24	3.33	2.63	0.79	29.63	7.15	36.44	8.75	5.82	12.542	0.974287
slc35f3b	ENSDARG00000059850	solute carrier family 35, member F3b [Source:ZFIN;Acc:ZDB-GENE-090312-118]	protein_coding	0	0	0	0	0	0	0	0	0	0	0	0	0	0	0	0	0	0	0	0	0	0	0	0	0.32	1.01	1.94	1.24	4.31	0	0	1.02	0	0.984	0
manbal	ENSDARG00000059853	mannosidase beta like [Source:ZFIN;Acc:ZDB-GENE-161222-1]	protein_coding	4.99282	1.13287	1.11674	0.547838	0.261348	4.99282	0.556857	0.254257	0	0	0	0	0	0	0	0	0	0	0	0	0	0	0	1.67	11.56	2.44	0.35	9.91	13.26	22.19	0	1.73	28.11	9.122	1.07782
slc29a2	ENSDARG00000001767	solute carrier family 29 (equilibrative nucleoside transporter), member 2 [Source:ZFIN;Acc:ZDB-GENE-050220-15]	protein_coding	3.73798	-0.717705	-0.537045	0.814782	0.0889584	3.73798	0.813425	0.0896825	0	0	0	0	0	0	0	0	0	0	0	0	0	0	0	6.86	0.18	0	1.65	0.12	3.84	0	2.82	0	0	1.547	1.50205
oprk1	ENSDARG00000006894	opioid receptor, kappa 1 [Source:ZFIN;Acc:ZDB-GENE-030729-1]	protein_coding	4.01081	4.44227	3.46065	0.00782685	2.10641	4.01081	0.0335165	1.47474	0	0	0	0	0	0	0	0	0	0	0	0	0	0	0	0	0	0	0.76	0	0.75	43.43	10.98	1.87	0	5.779	2.36235
RNF182	ENSDARG00000059854	ring finger protein 182 [Source:HGNC Symbol;Acc:HGNC:28522]	protein_coding	0	0	0	0	0	0	0	0	0	0	0	0	0	0	0	0	0	0	0	0	0	0	0	0	0	0	0	0	0.88	2.23	0	0	0	0.311	0
wdr66	ENSDARG00000059855	WD repeat domain 66 [Source:ZFIN;Acc:ZDB-GENE-060526-328]	protein_coding	1.95351	0.625722	0.435889	0.855489	0.0677856	0	0	0	0	0	0	0	0	0	0	0	0	0	0	0	0	0	0	0	0	0.58	0.33	0.72	0	0.5	0	3.68	0	0.581	0
alkbh2	ENSDARG00000059856	alkB homolog 2, alpha-ketoglutarate-dependent dioxygenase [Source:ZFIN;Acc:ZDB-GENE-060526-327]	protein_coding	5.88829	-0.89769	-0.894855	0.652206	0.185615	5.88829	0.655047	0.183728	0	0	0	0	0	0	0	0	0	0	0	0	0	0	0	35.94	12.2	123.86	16.29	3.68	15.07	12.88	0.76	0.89	62.34	28.391	1.35304
blvra	ENSDARG00000059857	biliverdin reductase A [Source:ZFIN;Acc:ZDB-GENE-060929-312]	protein_coding	4.45406	-1.62966	-1.37154	0.43126	0.365261	4.45406	0.455664	0.341355	0	0	0	0	0	0	0	0	0	0	0	0	0	0	0	10.11	0	5.92	19.55	38.42	18.92	0	5.13	0	0.78	9.883	1.26366
pappab	ENSDARG00000059858	pregnancy-associated plasma protein A, pappalysin 1b [Source:ZFIN;Acc:ZDB-GENE-060526-71]	protein_coding	3.25161	-1.26875	-1.20004	0.50835	0.293837	3.25161	0.518823	0.28498	0	0	0	0	0	0	0	0	0	0	0	0	0	0	0	0.15	0.34	1.04	3.88	0.26	0.5	1.41	0	0.15	0.23	0.796	0
cactin	ENSDARG00000059866	cactin [Source:ZFIN;Acc:ZDB-GENE-060503-322]	protein_coding	5.01115	-0.253133	-0.344156	0.891992	0.0496392	5.01115	0.889254	0.0509742	0	0	0	0	0	0	0	0	0	0	0	0	0	0	0	3.62	3.91	3.98	2.22	11.51	5.65	7.68	6.6	3.68	2.18	5.103	0.561894
clk2b	ENSDARG00000059870	CDC-like kinase 2b [Source:ZFIN;Acc:ZDB-GENE-060929-1126]	protein_coding	4.10299	1.37949	1.3504	0.440948	0.355613	4.10299	0.455433	0.341575	0	0	0	0	0	0	0	0	0	0	0	0	0	0	0	3.37	5.41	0.2	0.57	0.49	21.17	13.88	1.71	0.2	1.04	4.804	1.48058
shrprbck1r	ENSDARG00000059871	sharpin and rbck1 related [Source:ZFIN;Acc:ZDB-GENE-080220-52]	protein_coding	7.84524	-0.203827	-0.397598	0.871195	0.0598844	7.84524	0.868085	0.0614377	0	0	0	0	0	0	0	0	0	0	0	0	0	0	0	21.41	44.52	27.55	23.17	5.93	21.22	24.09	22.87	20.78	26.43	23.797	0.394319
trpv1	ENSDARG00000059883	transient receptor potential cation channel, subfamily V, member 1 [Source:ZFIN;Acc:ZDB-GENE-030912-8]	protein_coding	5.81314	-1.54212	-1.79439	0.259031	0.586648	5.81314	0.282825	0.548482	0	0	0	0	0	0	0	0	0	0	0	0	0	0	0	19.4	7.8	12.71	2.59	12.47	1.98	0.4	4.25	12.21	0.63	7.444	0.871112
frmd3	ENSDARG00000059885	FERM domain containing 3 [Source:ZFIN;Acc:ZDB-GENE-070523-1]	protein_coding	5.58912	1.8805	2.02048	0.185756	0.731057	5.58912	0.216684	0.664173	0	0	0	0	0	0	0	0	0	0	0	0	0	0	0	1.44	1.33	8.91	0	0.14	49.04	10.46	95.88	25.14	23.75	21.609	1.4068
lhx6	ENSDARG00000006896	LIM homeobox 6 [Source:ZFIN;Acc:ZDB-GENE-041025-1]	protein_coding	2.86336	-2.09351	-1.68121	0.298984	0.524352	2.86336	0.339385	0.469307	0	0	0	0	0	0	0	0	0	0	0	0	0	0	0	0.15	0.21	0	3.17	3.94	0.47	0	0.38	0.56	0	0.888	0
fam222ba	ENSDARG00000059886	family with sequence similarity 222, member Ba [Source:ZFIN;Acc:ZDB-GENE-060526-355]	protein_coding	6.84225	-0.531651	-0.690592	0.748556	0.125776	6.84225	0.746701	0.126853	0	0	0	0	0	0	0	0	0	0	0	0	0	0	0	9.94	15.53	2.08	89.38	43.51	48.76	24.07	15.52	12.45	25.22	28.646	0.902027
eral1	ENSDARG00000059887	Era-like 12S mitochondrial rRNA chaperone 1 [Source:ZFIN;Acc:ZDB-GENE-060526-84]	protein_coding	4.68662	-1.01789	-1.04692	0.581777	0.235243	4.68662	0.588786	0.230043	0	0	0	0	0	0	0	0	0	0	0	0	0	0	0	14.1	5.16	11.09	29.87	0.68	18.79	1.36	7.25	24.13	0.23	11.266	0.91753
CR762469.1	ENSDARG00000059888		protein_coding	8.11607	-0.649237	-0.952588	0.626411	0.203141	8.11607	0.627264	0.20255	0	0	0	0	0	0	0	0	0	0	0	0	0	0	0	29.97	102.3	12.47	80.61	18.02	34.85	11.31	63.84	47.74	7.63	40.874	0.790256
CU855821.1	ENSDARG00000059890		protein_coding	3.66066	-1.43407	-1.12154	0.545503	0.263203	3.66066	0.561456	0.250685	0	0	0	0	0	0	0	0	0	0	0	0	0	0	0	0	1.28	0	5.19	38.94	0.64	0	1.56	4.53	6.18	5.832	2.03393
CU633832.1	ENSDARG00000059891		protein_coding	3.29811	-0.112697	-0.103135	0.97456	0.0111914	3.29811	0.973019	0.0118785	0	0	0	0	0	0	0	0	0	0	0	0	0	0	0	4.75	5.76	6.66	0	0	8.67	2.58	1.51	5.57	0.31	3.581	0.86866
ntrk2a	ENSDARG00000059897	neurotrophic tyrosine kinase, receptor, type 2a [Source:ZFIN;Acc:ZDB-GENE-010126-1]	protein_coding	6.59764	2.50351	2.91502	0.033652	1.47299	6.59764	0.0558987	1.2526	0	0	0	0	0	0	0	0	0	0	0	0	0	0	0	4.9	4.22	0	13.53	8.48	28.23	37.7	39.89	37.11	3.52	17.758	0.908461
ADORA3	ENSDARG00000059899	adenosine A3 receptor [Source:HGNC Symbol;Acc:HGNC:268]	protein_coding	5.13483	6.66599	7.16508	1.65761e-10	9.78052	5.13483	6.50136e-10	9.187	0	0	0	0	0	0	0	0	0	0	0	0	0	0	0	0	0.41	0.43	0	0	59.36	20.39	50.14	21.78	42.94	19.545	1.20013
tbc1d9	ENSDARG00000059900	TBC1 domain family, member 9 (with GRAM domain) [Source:ZFIN;Acc:ZDB-GENE-060810-33]	protein_coding	7.68076	2.66053	3.38947	0.00956013	2.01954	7.68076	0.0204631	1.68903	0	0	0	0	0	0	0	0	0	0	0	0	0	0	0	2.92	19.77	0.96	2.52	1.3	32.87	16.56	41.44	13.43	80.84	21.261	1.18112
vps16	ENSDARG00000059902	vacuolar protein sorting protein 16 [Source:ZFIN;Acc:ZDB-GENE-050809-9]	protein_coding	7.05704	0.027722	0.0305095	0.992557	0.00324446	7.05704	0.992003	0.00348701	0	0	0	0	0	0	0	0	0	0	0	0	0	0	0	11.65	8.67	52.49	14.8	1.08	63.29	0.39	41.43	3.23	103.18	30.021	1.14059
hs3st3l	ENSDARG00000059903	heparan sulfate (glucosamine) 3-O-sulfotransferase 3-like [Source:ZFIN;Acc:ZDB-GENE-070202-6]	protein_coding	0	0	0	0	0	0	0	0	0	0	0	0	0	0	0	0	0	0	0	0	0	0	0	0.7	0	0	0	0	3.87	0	1.77	0	0	0.634	0
far1	ENSDARG00000006899	fatty acyl CoA reductase 1 [Source:ZFIN;Acc:ZDB-GENE-040426-2908]	protein_coding	7.42056	-1.87876	-2.57301	0.0712679	1.14711	7.42056	0.0923557	1.03454	0	0	0	0	0	0	0	0	0	0	0	0	0	0	0	43.57	24.47	20.75	105.2	145.34	84.25	56.1	19.3	9.03	34.16	54.217	0.815406
sdc4	ENSDARG00000059906	syndecan 4 [Source:ZFIN;Acc:ZDB-GENE-061111-1]	protein_coding	9.3069	-1.11815	-2.06523	0.17359	0.760475	9.3069	0.190298	0.720565	0	0	0	0	0	0	0	0	0	0	0	0	0	0	0	107.27	190.85	188.49	133.05	174.98	133.3	91.72	94.37	98.97	10.67	122.367	0.447926
si:ch211-217k17.7	ENSDARG00000059908	si:ch211-217k17.7 [Source:ZFIN;Acc:ZDB-GENE-061009-11]	protein_coding	0	0	0	0	0	0	0	0	0	0	0	0	0	0	0	0	0	0	0	0	0	0	0	0.46	1.91	23.47	1.94	34.53	25.28	2.99	3.49	15.26	198.77	30.81	1.95524
bbs7	ENSDARG00000059911	Bardet-Biedl syndrome 7 [Source:ZFIN;Acc:ZDB-GENE-030219-90]	protein_coding	3.10705	2.01838	1.8569	0.236498	0.626173	3.10705	0.270217	0.568288	0	0	0	0	0	0	0	0	0	0	0	0	0	0	0	0.08	0.34	1.45	0	0	2.08	0.97	5.46	0.69	2.89	1.396	1.2325
sdr42e2	ENSDARG00000059914	short chain dehydrogenase/reductase family 42E, member 2 [Source:ZFIN;Acc:ZDB-GENE-101203-3]	protein_coding	0	0	0	0	0	0	0	0	0	0	0	0	0	0	0	0	0	0	0	0	0	0	0	0	0.64	0	0.97	0	1.61	0	0	0	0	0.322	0
hyal1	ENSDARG00000059916	hyaluronoglucosaminidase 1 [Source:ZFIN;Acc:ZDB-GENE-060312-42]	protein_coding	5.37602	-0.0847536	-0.0818991	0.97954	0.00897787	5.37602	0.978669	0.0093642	0	0	0	0	0	0	0	0	0	0	0	0	0	0	0	17.29	8.33	23.04	0.33	4.17	13.88	6.44	0	1.15	29.79	10.442	0.983506
ccnj	ENSDARG00000059917	cyclin J [Source:ZFIN;Acc:ZDB-GENE-100721-4]	protein_coding	2.59828	-0.405018	-0.325058	0.898483	0.0464902	2.59828	0.895836	0.0477716	0	0	0	0	0	0	0	0	0	0	0	0	0	0	0	0	0.48	1.54	0.65	0	0.83	0.17	0.11	0.98	0	0.476	0
zgc:162613	ENSDARG00000059919	zgc:162613 [Source:ZFIN;Acc:ZDB-GENE-070410-89]	protein_coding	5.79019	1.15294	1.33059	0.449677	0.3471	5.79019	0.461482	0.335845	0	0	0	0	0	0	0	0	0	0	0	0	0	0	0	7.24	8.59	0	37.56	5.16	35.6	11.96	41.94	11.16	136.46	29.567	1.36859
slc25a47a	ENSDARG00000059923	solute carrier family 25, member 47a [Source:ZFIN;Acc:ZDB-GENE-060616-266]	protein_coding	4.71151	-0.292423	-0.346994	0.891243	0.0500038	4.71151	0.888274	0.0514532	0	0	0	0	0	0	0	0	0	0	0	0	0	0	0	4.24	8.32	7.36	1.87	2.82	10.77	6.98	9.59	5.93	0.11	5.799	0.598449
usp24	ENSDARG00000059925	ubiquitin specific peptidase 24 [Source:ZFIN;Acc:ZDB-GENE-030131-4356]	protein_coding	8.75549	0.34366	0.681173	0.751806	0.123894	8.75549	0.749555	0.125196	0	0	0	0	0	0	0	0	0	0	0	0	0	0	0	31.76	22.3	15.58	18.69	6.69	48.48	41.78	25.58	18.09	20.91	24.986	0.501743
hyal2a	ENSDARG00000059931	hyaluronoglucosaminidase 2a [Source:ZFIN;Acc:ZDB-GENE-131121-41]	protein_coding	0	0	0	0	0	0	0	0	0	0	0	0	0	0	0	0	0	0	0	0	0	0	0	5.59	9.62	4.72	56.1	5.6	7.54	8.9	7.89	4.43	6.9	11.729	1.33738
impdh2	ENSDARG00000006900	IMP (inosine 5'-monophosphate) dehydrogenase 2 [Source:ZFIN;Acc:ZDB-GENE-030114-5]	protein_coding	6.58757	-1.75636	-2.05404	0.176616	0.752971	6.58757	0.204003	0.690363	0	0	0	0	0	0	0	0	0	0	0	0	0	0	0	11.54	25.54	3.01	34.48	57.67	23.2	17.64	1.29	3.06	0.67	17.81	1.02481
plpp3	ENSDARG00000059933	phospholipid phosphatase 3 [Source:ZFIN;Acc:ZDB-GENE-060526-241]	protein_coding	10.0062	-0.763961	-1.39047	0.4221	0.374584	10.0062	0.429648	0.366887	0	0	0	0	0	0	0	0	0	0	0	0	0	0	0	230.45	291.76	386.98	198.87	274.09	137.16	369.82	143.13	152.93	39.34	222.453	0.494275
HERC4	ENSDARG00000059936	HECT and RLD domain containing E3 ubiquitin protein ligase 4 [Source:HGNC Symbol;Acc:HGNC:24521]	protein_coding	7.09221	-0.976177	-1.17591	0.520694	0.283418	7.09221	0.527707	0.277607	0	0	0	0	0	0	0	0	0	0	0	0	0	0	0	13.47	30.46	47.72	8.45	0.23	27.13	6.96	9.54	2.94	9.8	15.67	0.947166
dab1a	ENSDARG00000059939	Dab, reelin signal transducer, homolog 1a (Drosophila) [Source:ZFIN;Acc:ZDB-GENE-060528-1]	protein_coding	6.53979	-0.661631	-1.13748	0.538258	0.26901	6.53979	0.542278	0.265778	0	0	0	0	0	0	0	0	0	0	0	0	0	0	0	10.6	37.46	14.67	39.28	7.51	22.34	4.52	25.32	15.7	9.9	18.73	0.64833
c1qtnf2	ENSDARG00000059944	C1q and tumor necrosis factor related protein 2 [Source:ZFIN;Acc:ZDB-GENE-030131-5133]	protein_coding	3.23972	-0.697448	-0.665124	0.758773	0.119888	3.23972	0.757739	0.12048	0	0	0	0	0	0	0	0	0	0	0	0	0	0	0	3.33	1.85	1.95	0.94	12.33	12.46	1.73	2.25	0.66	0	3.75	1.23918
sv2a	ENSDARG00000059945	synaptic vesicle glycoprotein 2A [Source:ZFIN;Acc:ZDB-GENE-131001-1]	protein_coding	8.27364	2.64068	2.53251	0.0768986	1.11408	8.27364	0.119121	0.924012	0	0	0	0	0	0	0	0	0	0	0	0	0	0	0	0.94	0.44	0	13.51	1.04	16.53	16.93	25.98	4.92	72.02	15.231	1.4369
HS3ST6	ENSDARG00000059948	si:dkey-121b10.7 [Source:ZFIN;Acc:ZDB-GENE-090312-176]	protein_coding	0	0	0	0	0	0	0	0	0	0	0	0	0	0	0	0	0	0	0	0	0	0	0	3.05	1.15	0	0	0	1.15	0	29.48	0.82	0	3.565	2.56849
plxdc2	ENSDARG00000059950	plexin domain containing 2 [Source:ZFIN;Acc:ZDB-GENE-140106-69]	protein_coding	5.27266	-1.18901	-1.2435	0.48852	0.311118	5.27266	0.499822	0.301184	0	0	0	0	0	0	0	0	0	0	0	0	0	0	0	0.37	64.97	12.43	14.37	5.2	7.43	0.55	2.95	2	0	11.027	1.77851
pld6	ENSDARG00000059951	phospholipase D family, member 6 [Source:ZFIN;Acc:ZDB-GENE-030131-3825]	protein_coding	0	0	0	0	0	0	0	0	0	0	0	0	0	0	0	0	0	0	0	0	0	0	0	0	0	0	0.65	2.48	0	0	0.78	0.68	0	0.459	0
ptk6b	ENSDARG00000059956	PTK6 protein tyrosine kinase 6b [Source:ZFIN;Acc:ZDB-GENE-060929-1150]	protein_coding	6.3921	-2.16289	-3.52244	0.00651127	2.18633	6.3921	0.0118156	1.92754	0	0	0	0	0	0	0	0	0	0	0	0	0	0	0	27.88	31.82	25.46	6.16	31.01	8.38	6.05	10.99	4.98	1.17	15.39	0.78776
plch2a	ENSDARG00000059960	phospholipase C, eta 2a [Source:ZFIN;Acc:ZDB-GENE-030131-6367]	protein_coding	6.68804	-2.12124	-3.72855	0.00343237	2.46441	6.68804	0.00675111	2.17062	0	0	0	0	0	0	0	0	0	0	0	0	0	0	0	10.47	26.22	20.6	35.9	4.42	18.57	1.64	5.91	2.33	5.06	13.112	0.889431
chpf2	ENSDARG00000059961	chondroitin polymerizing factor 2 [Source:ZFIN;Acc:ZDB-GENE-030131-7797]	protein_coding	6.75459	-0.281364	-0.296922	0.909846	0.0410322	6.75459	0.907114	0.0423384	0	0	0	0	0	0	0	0	0	0	0	0	0	0	0	2.89	20.24	1.37	2.44	42.54	24.42	6.21	0.55	3.55	26.6	13.081	1.10481
polk	ENSDARG00000059963	polymerase (DNA directed) kappa [Source:ZFIN;Acc:ZDB-GENE-060526-137]	protein_coding	5.4525	-1.16091	-1.16713	0.524753	0.280045	5.4525	0.534466	0.27208	0	0	0	0	0	0	0	0	0	0	0	0	0	0	0	1.8	1.3	34.13	7.07	0.86	7.86	2.98	2.9	7.51	0	6.641	1.51825
camsap2b	ENSDARG00000059965	calmodulin regulated spectrin-associated protein family, member 2b [Source:ZFIN;Acc:ZDB-GENE-070912-80]	protein_coding	8.26949	-0.246525	-0.383345	0.876481	0.0572577	8.26949	0.873259	0.0588569	0	0	0	0	0	0	0	0	0	0	0	0	0	0	0	37.43	33.04	113.41	105.46	318.97	314.05	25.96	50.09	25.03	10.78	103.422	1.13408
raly	ENSDARG00000059972	RALY heterogeneous nuclear ribonucleoprotein [Source:ZFIN;Acc:ZDB-GENE-041010-127]	protein_coding	4.97478	1.98905	1.97892	0.198629	0.701957	4.97478	0.234051	0.63069	0	0	0	0	0	0	0	0	0	0	0	0	0	0	0	3.14	0.96	0.29	11.3	0.31	6.46	13.81	0.5	26.73	29.51	9.301	1.18408
cplx4a	ENSDARG00000059978	complexin 4a [Source:ZFIN;Acc:ZDB-GENE-060526-116]	protein_coding	3.34416	-1.14198	-0.844221	0.678056	0.168734	3.34416	0.68429	0.16476	0	0	0	0	0	0	0	0	0	0	0	0	0	0	0	0.6	5.94	3.8	3.37	0	6.08	0	0	0	0	1.979	1.29643
poc5	ENSDARG00000059982	POC5 centriolar protein homolog (Chlamydomonas) [Source:ZFIN;Acc:ZDB-GENE-060526-135]	protein_coding	3.43491	-3.37608	-3.10451	0.0207693	1.68258	3.43491	0.0432143	1.36437	0	0	0	0	0	0	0	0	0	0	0	0	0	0	0	9.13	4.68	1.48	1.67	1.63	0	0.15	0	1.01	0	1.975	1.46098
zufsp	ENSDARG00000059983	zinc finger with UFM1-specific peptidase domain [Source:ZFIN;Acc:ZDB-GENE-070209-211]	protein_coding	3.80689	1.53258	1.34349	0.44395	0.352666	3.80689	0.463234	0.3342	0	0	0	0	0	0	0	0	0	0	0	0	0	0	0	1.3	4.13	0	2.37	0	13.89	0.64	1.35	0.74	12.13	3.655	1.39395
dnah12	ENSDARG00000059987	dynein, axonemal, heavy chain 12 [Source:ZFIN;Acc:ZDB-GENE-090311-9]	protein_coding	2.46872	-0.00974061	-0.00839865	0.996962	0.00132127	2.46872	0.994334	0.00246756	0	0	0	0	0	0	0	0	0	0	0	0	0	0	0	0.08	0.03	0	0.45	0.32	0.33	0.1	0.19	0.41	0	0.191	0
trpm4a	ENSDARG00000059993	transient receptor potential cation channel, subfamily M, member 4a [Source:ZFIN;Acc:ZDB-GENE-090302-3]	protein_coding	6.87412	-3.1046	-3.79878	0.00277185	2.55723	6.87412	0.00903346	2.04415	0	0	0	0	0	0	0	0	0	0	0	0	0	0	0	25.32	32.24	8.64	3.28	22.22	7.63	2.97	0.4	0.31	0.4	10.341	1.14318
sv2c	ENSDARG00000059997	synaptic vesicle glycoprotein 2C [Source:ZFIN;Acc:ZDB-GENE-060526-233]	protein_coding	6.17011	6.46911	6.38849	2.16567e-08	7.66441	6.17011	1.25002e-05	4.90308	3.48135	0.043685	1.35967	0.0927201	0.993754	0.00272103	1.68125	0.572146	0.242494	0.701631	0.996445	0.00154684	0.150105	0.999852	6.42015e-05	0.57	0	0	0	0	52.1	27.21	41.83	41.18	0.88	16.377	1.32211
AEBP1	ENSDARG00000006901	si:ch1073-459j12.1 [Source:ZFIN;Acc:ZDB-GENE-030131-8546]	protein_coding	7.70447	-0.691168	-0.940531	0.631643	0.199528	7.70447	0.633327	0.198372	0	0	0	0	0	0	0	0	0	0	0	0	0	0	0	15.51	38.36	41.83	18.12	20.86	16.77	59.62	11.08	7.95	1.04	23.114	0.77735
mettl9	ENSDARG00000060001	methyltransferase like 9 [Source:ZFIN;Acc:ZDB-GENE-061013-752]	protein_coding	4.81015	0.250131	0.244626	0.929474	0.0317625	4.81015	0.926885	0.0329741	0	0	0	0	0	0	0	0	0	0	0	0	0	0	0	17.82	2.5	16.46	6.86	0.84	3.6	2.45	0	17.88	31.07	9.948	1.0365
ogg1	ENSDARG00000060002	8-oxoguanine DNA glycosylase [Source:ZFIN;Acc:ZDB-GENE-070112-932]	protein_coding	2.36105	0.622298	0.506956	0.828446	0.0817359	2.36105	0.825299	0.0833886	0	0	0	0	0	0	0	0	0	0	0	0	0	0	0	0.91	0.91	3.2	0	0	8.6	2.38	0.93	1.01	0	1.794	1.45381
fzd7a	ENSDARG00000060004	frizzled class receptor 7a [Source:ZFIN;Acc:ZDB-GENE-990415-223]	protein_coding	6.06951	0.677092	0.717685	0.73772	0.132108	6.06951	0.736919	0.13258	0	0	0	0	0	0	0	0	0	0	0	0	0	0	0	8.38	13.45	5.28	0	10.1	14.38	40.88	10.55	10.2	0.28	11.35	1.01148
mtrf1l	ENSDARG00000060005	mitochondrial translational release factor 1-like [Source:ZFIN;Acc:ZDB-GENE-030131-8198]	protein_coding	2.68261	-0.0044512	-0.00431722	0.998209	0.000778567	2.68261	0.9963	0.0016098	0	0	0	0	0	0	0	0	0	0	0	0	0	0	0	2.85	1.5	3.62	1.76	1.12	2.56	1.88	13.27	0.27	0	2.883	1.32316
nedd4l	ENSDARG00000060006	neural precursor cell expressed, developmentally down-regulated 4-like [Source:ZFIN;Acc:ZDB-GENE-051118-2]	protein_coding	9.15872	0.844178	1.80066	0.256577	0.590782	9.15872	0.269244	0.569854	0	0	0	0	0	0	0	0	0	0	0	0	0	0	0	29.6	62.84	33.2	37.6	30.93	53.36	89.4	112.71	30.57	99.38	57.959	0.547402
n4bp3	ENSDARG00000060007	NEDD4 binding protein 3 [Source:ZFIN;Acc:ZDB-GENE-141216-2]	protein_coding	0	0	0	0	0	0	0	0	0	0	0	0	0	0	0	0	0	0	0	0	0	0	0	0.19	0.26	0	0	0	0	0	0.48	0.28	1.16	0.237	0
hhipl2	ENSDARG00000060008	HHIP-like 2 [Source:ZFIN;Acc:ZDB-GENE-131120-145]	protein_coding	3.99472	-5.69896	-4.38299	0.000346371	3.46046	3.99472	0.00395636	2.4027	0	0	0	0	0	0	0	0	0	0	0	0	0	0	0	3.18	8.97	0.29	0	5.29	0	0	0	0	0	1.773	1.75567
iqgap2	ENSDARG00000060010	IQ motif containing GTPase activating protein 2 [Source:ZFIN;Acc:ZDB-GENE-030131-2878]	protein_coding	9.0897	-0.963358	-1.86	0.235458	0.628087	9.0897	0.249915	0.602207	0	0	0	0	0	0	0	0	0	0	0	0	0	0	0	57.81	58.62	36.4	19.57	74.26	34.67	58.47	20.25	21.2	16.11	39.736	0.527294
f2r	ENSDARG00000060012	coagulation factor II (thrombin) receptor [Source:ZFIN;Acc:ZDB-GENE-060526-30]	protein_coding	4.92184	-1.89395	-1.70314	0.29183	0.53487	4.92184	0.32482	0.488357	0	0	0	0	0	0	0	0	0	0	0	0	0	0	0	10.24	1.45	3.36	11.04	52.92	0.87	16.07	0	3.72	0	9.967	1.61089
nsd1a	ENSDARG00000060016	nuclear receptor binding SET domain protein 1a [Source:ZFIN;Acc:ZDB-GENE-080519-3]	protein_coding	9.0833	-0.758648	-1.29997	0.463208	0.334224	9.0833	0.470303	0.327623	0	0	0	0	0	0	0	0	0	0	0	0	0	0	0	34.77	43.77	12.18	16.58	19.85	39.32	16.13	13.09	18.22	2.92	21.683	0.606912
wnt8b	ENSDARG00000006911	wingless-type MMTV integration site family, member 8b [Source:ZFIN;Acc:ZDB-GENE-990415-279]	protein_coding	3.39731	-0.5094	-0.36976	0.882169	0.0544483	3.39731	0.879926	0.0555537	0	0	0	0	0	0	0	0	0	0	0	0	0	0	0	0.07	0	0	7.31	0.12	3.5	0	2.37	0.1	0	1.347	1.80476
si:ch1073-44g3.1	ENSDARG00000060018	si:ch1073-44g3.1 [Source:ZFIN;Acc:ZDB-GENE-141216-124]	protein_coding	3.71055	1.20738	1.06494	0.57339	0.24155	3.71055	0.581874	0.235171	0	0	0	0	0	0	0	0	0	0	0	0	0	0	0	6.55	1.99	2.69	0	0	0	15.2	7.79	7.58	5.06	4.686	1.0291
vcpkmt	ENSDARG00000060021	valosin containing protein lysine (K) methyltransferase [Source:ZFIN;Acc:ZDB-GENE-060825-19]	protein_coding	4.53627	2.45892	2.23828	0.130709	0.883695	4.53627	0.175818	0.754937	0	0	0	0	0	0	0	0	0	0	0	0	0	0	0	0	5.65	0	1.9	11.95	25.15	0.59	42.52	10.17	69.7	16.763	1.37347
ncapg2	ENSDARG00000060023	non-SMC condensin II complex, subunit G2 [Source:ZFIN;Acc:ZDB-GENE-070410-100]	protein_coding	0	0	0	0	0	0	0	0	-1.04329	0.684765	0.164459	1.71389	0.608437	0.215784	0.10232	0.988915	0.00484107	0.600603	0.996445	0.00154684	0.0319979	0.999852	6.42015e-05	0.06	0	39.55	0.13	0	0.12	4.25	0	0	0	4.411	2.8151
BX323035.1	ENSDARG00000060024		protein_coding	2.38427	-1.27531	-0.957399	0.623634	0.20507	2.38427	0.633542	0.198225	0	0	0	0	0	0	0	0	0	0	0	0	0	0	0	0	2.94	0	17.23	1.08	3.76	1.97	0	0	1.4	2.838	1.84263
nsmfa	ENSDARG00000060025	NMDA receptor synaptonuclear signaling and neuronal migration factor a [Source:ZFIN;Acc:ZDB-GENE-091204-32]	protein_coding	6.05878	4.20087	5.08534	1.82451e-05	4.73885	6.05878	0.000338604	3.47031	0	0	0	0	0	0	0	0	0	0	0	0	0	0	0	0.69	3.04	0	0	2.47	52.61	39.01	45.72	29.99	8.48	18.201	1.16611
nom1	ENSDARG00000060027	nucleolar protein with MIF4G domain 1 [Source:ZFIN;Acc:ZDB-GENE-060503-321]	protein_coding	5.26822	-0.465382	-0.655232	0.76364	0.117111	5.26822	0.761065	0.118578	0	0	0	0	0	0	0	0	0	0	0	0	0	0	0	14.57	8.32	3.34	5.91	12.83	10.11	2.52	20.19	13.81	0.54	9.214	0.67722
fam160b2	ENSDARG00000060029	family with sequence similarity 160, member B2 [Source:ZFIN;Acc:ZDB-GENE-061110-76]	protein_coding	6.53145	-0.0165676	-0.0258231	0.993229	0.00295077	6.53145	0.992739	0.00316471	0	0	0	0	0	0	0	0	0	0	0	0	0	0	0	8.06	13.07	15.88	22.52	7.27	21.21	7.29	11.22	3.38	25.53	13.543	0.553622
setd1a	ENSDARG00000060030	SET domain containing 1A [Source:ZFIN;Acc:ZDB-GENE-080521-4]	protein_coding	9.07306	-0.753231	-1.65617	0.309221	0.50973	9.07306	0.319483	0.495552	0	0	0	0	0	0	0	0	0	0	0	0	0	0	0	12.51	38.17	47.8	37.1	23.79	25.66	14.12	27.46	16.39	20.4	26.34	0.438266
tmem151ba	ENSDARG00000060034	transmembrane protein 151Ba [Source:ZFIN;Acc:ZDB-GENE-070820-12]	protein_coding	0	0	0	0	0	0	0	0	0	0	0	0	0	0	0	0	0	0	0	0	0	0	0	0	0	3.07	0	0	0	0	0	0.94	0	0.401	0
rnf32	ENSDARG00000060035	ring finger protein 32 [Source:ZFIN;Acc:ZDB-GENE-061013-39]	protein_coding	0	0	0	0	0	0	0	0	0	0	0	0	0	0	0	0	0	0	0	0	0	0	0	0	0	0	0	0	1.3	0	0	0	0	0.13	0
arl8ba	ENSDARG00000006915	ADP-ribosylation factor-like 8Ba [Source:ZFIN;Acc:ZDB-GENE-030131-9370]	protein_coding	5.93674	-0.176972	-0.207398	0.942384	0.025772	5.93674	0.940425	0.0266756	0	0	0	0	0	0	0	0	0	0	0	0	0	0	0	12.81	11.82	17.24	55.54	0	32.03	16.98	14.97	7	19.1	18.749	0.8191
aimp1	ENSDARG00000060036	aminoacyl tRNA synthetase complex-interacting multifunctional protein 1 [Source:ZFIN;Acc:ZDB-GENE-060825-144]	protein_coding	5.60799	-0.890176	-1.07512	0.568243	0.245466	5.60799	0.573075	0.241788	0	0	0	0	0	0	0	0	0	0	0	0	0	0	0	5.17	26.75	27.85	1.99	59.42	22.98	4.59	7.75	8	25.44	18.994	0.922854
lig1	ENSDARG00000060041	ligase I, DNA, ATP-dependent [Source:ZFIN;Acc:ZDB-GENE-110404-2]	protein_coding	5.17791	-1.17034	-1.20882	0.504085	0.297497	5.17791	0.514311	0.288774	0	0	0	0	0	0	0	0	0	0	0	0	0	0	0	2.47	4.08	3.82	16.39	3.23	9.68	0.09	2.8	2.77	0	4.533	1.09106
zgc:195075	ENSDARG00000060049	zgc:195075 [Source:ZFIN;Acc:ZDB-GENE-080723-70]	protein_coding	0	0	0	0	0	0	0	0	0	0	0	0	0	0	0	0	0	0	0	0	0	0	0	0.71	0.64	0	0	0	0	0	0	0	0	0.135	0
slc47a2	ENSDARG00000060051	solute carrier family 47 (multidrug and toxin extrusion), member 2 [Source:ZFIN;Acc:ZDB-GENE-070112-1472]	protein_coding	3.39583	-3.3562	-2.50405	0.0812371	1.09025	3.39583	0.141443	0.849418	0	0	0	0	0	0	0	0	0	0	0	0	0	0	0	1.35	0	16.09	0	0.81	0	0.58	0	0.17	0	1.9	2.63527
CABZ01057411.1	ENSDARG00000060053		protein_coding	7.66785	2.45474	4.04413	0.00120158	2.92025	7.66785	0.00315595	2.50087	0	0	0	0	0	0	0	0	0	0	0	0	0	0	0	5.8	19.07	3.71	5.63	0.97	41.93	46.07	56.18	33.8	39.09	25.225	0.813296
epc1b	ENSDARG00000060054	enhancer of polycomb homolog 1 (Drosophila) b [Source:ZFIN;Acc:ZDB-GENE-090609-1]	protein_coding	8.28063	0.298064	0.438166	0.85481	0.0681304	8.28063	0.851562	0.0697835	0	0	0	0	0	0	0	0	0	0	0	0	0	0	0	13.12	60.88	7.96	10.3	59.98	22.63	50.41	29.08	30.83	63.6	34.879	0.63209
cylda	ENSDARG00000060058	cylindromatosis (turban tumor syndrome), a [Source:ZFIN;Acc:ZDB-GENE-061108-2]	protein_coding	7.68035	-0.164216	-0.278645	0.917076	0.0375946	7.68035	0.914548	0.0387937	0	0	0	0	0	0	0	0	0	0	0	0	0	0	0	24.36	14.68	24.48	24.26	9.19	22.92	15.82	5.57	32.82	27.51	20.161	0.423822
ubap2b	ENSDARG00000060065	ubiquitin associated protein 2b [Source:ZFIN;Acc:ZDB-GENE-070209-122]	protein_coding	8.09495	0.0778428	0.143273	0.964207	0.0158296	8.09495	0.962651	0.0165313	0	0	0	0	0	0	0	0	0	0	0	0	0	0	0	18.21	19.38	20.73	27.22	49.07	47.33	42.43	34.91	9.24	35.78	30.43	0.445038
fam98b	ENSDARG00000060068	family with sequence similarity 98, member B [Source:ZFIN;Acc:ZDB-GENE-061201-63]	protein_coding	0	0	0	0	0	0	0	0	0	0	0	0	0	0	0	0	0	0	0	0	0	0	0	0	1.71	0	0	7.38	11.57	3.75	12.52	1.52	166.09	20.454	2.51237
isoc1	ENSDARG00000060069	isochorismatase domain containing 1 [Source:ZFIN;Acc:ZDB-GENE-061020-1]	protein_coding	6.64349	1.6694	2.42131	0.0943533	1.02524	6.64349	0.116288	0.934466	0	0	0	0	0	0	0	0	0	0	0	0	0	0	0	6.05	10.85	6.36	9.85	7.28	23.8	53.35	46.66	35.82	1.15	20.117	0.933226
VMAC	ENSDARG00000006916	vimentin-type intermediate filament associated coiled-coil protein [Source:HGNC Symbol;Acc:HGNC:33803]	protein_coding	3.19894	-1.99882	-1.6283	0.320198	0.494581	3.19894	0.35701	0.44732	0	0	0	0	0	0	0	0	0	0	0	0	0	0	0	13.87	0.45	0.94	3.41	18.99	8.67	1.26	0	0	0	4.759	1.42857
adcy7	ENSDARG00000060070	adenylate cyclase 7 [Source:ZFIN;Acc:ZDB-GENE-040713-1]	protein_coding	8.45251	0.77407	1.50122	0.372217	0.429204	8.45251	0.381661	0.418323	0	0	0	0	0	0	0	0	0	0	0	0	0	0	0	4.44	9.95	14.54	13.29	7.71	28.54	17.59	16.15	8.54	29.55	15.03	0.56022
papd5	ENSDARG00000060071	PAP associated domain containing 5 [Source:ZFIN;Acc:ZDB-GENE-041021-2]	protein_coding	7.97431	-0.902947	-1.56875	0.344245	0.463133	7.97431	0.355765	0.448837	0	0	0	0	0	0	0	0	0	0	0	0	0	0	0	28.29	31.65	26.09	55.35	44.42	32.59	70.93	30.62	24.6	4.13	34.867	0.524972
abi3a	ENSDARG00000060072	ABI family, member 3a [Source:ZFIN;Acc:ZDB-GENE-060929-958]	protein_coding	3.17096	0.558595	0.467236	0.845342	0.0729676	3.17096	0.841812	0.0747848	0	0	0	0	0	0	0	0	0	0	0	0	0	0	0	3.82	1.54	0.17	0.94	0	0.23	9.8	0.61	2.13	0	1.924	1.56751
crb2b	ENSDARG00000060081	crumbs family member 2b [Source:ZFIN;Acc:ZDB-GENE-060610-1]	protein_coding	4.6404	-0.479071	-0.475329	0.842282	0.0745423	4.6404	0.838674	0.0764066	0	0	0	0	0	0	0	0	0	0	0	0	0	0	0	1.64	8.59	1.39	0	0.71	6.19	1.93	1.17	0.88	0.2	2.27	1.24262
kcnq3	ENSDARG00000060085	potassium voltage-gated channel, KQT-like subfamily, member 3 [Source:ZFIN;Acc:ZDB-GENE-070912-301]	protein_coding	5.81264	3.04598	3.36404	0.0102494	1.9893	5.81264	0.0247905	1.60571	0	0	0	0	0	0	0	0	0	0	0	0	0	0	0	0	10.78	1.76	0.64	2.06	6.33	10.55	37.19	25.64	33.04	12.799	1.09549
btaf1	ENSDARG00000060089	BTAF1 RNA polymerase II, B-TFIID transcription factor-associated [Source:ZFIN;Acc:ZDB-GENE-021025-1]	protein_coding	8.29371	0.772945	1.35993	0.436594	0.359923	8.29371	0.443478	0.353128	0	0	0	0	0	0	0	0	0	0	0	0	0	0	0	24.48	30.47	16.51	49.53	7.24	24.02	30.99	95.02	48.19	326.33	65.278	1.45396
RNF182	ENSDARG00000060092	zgc:165481 [Source:ZFIN;Acc:ZDB-GENE-070615-21]	protein_coding	4.46988	1.67509	1.50619	0.369944	0.431864	4.46988	0.397272	0.400912	0	0	0	0	0	0	0	0	0	0	0	0	0	0	0	0.9	0.62	0	0	8.38	12.86	4.11	34.31	3.83	0.69	6.57	1.61588
dapk1	ENSDARG00000060093	death-associated protein kinase 1 [Source:ZFIN;Acc:ZDB-GENE-060526-177]	protein_coding	7.40335	-1.18099	-1.32295	0.452767	0.344125	7.40335	0.465249	0.332314	0	0	0	0	0	0	0	0	0	0	0	0	0	0	0	18.6	14.94	56.84	3.58	0.27	27.83	13.15	6.18	2.76	8.74	15.289	1.09986
ptgis	ENSDARG00000060094	prostaglandin I2 (prostacyclin) synthase [Source:ZFIN;Acc:ZDB-GENE-070116-1]	protein_coding	4.66663	-1.35572	-1.51584	0.366027	0.436486	4.66663	0.384857	0.414701	0	0	0	0	0	0	0	0	0	0	0	0	0	0	0	1.01	18.92	21.36	19.5	13.42	6.94	5.49	28.38	3.47	0	11.849	0.82851
kcnb1	ENSDARG00000060095	potassium voltage-gated channel, Shab-related subfamily, member 1 [Source:ZFIN;Acc:ZDB-GENE-090831-3]	protein_coding	7.47847	1.93081	1.97549	0.199476	0.70011	7.47847	0.234101	0.630596	0	0	0	0	0	0	0	0	0	0	0	0	0	0	0	4.12	1.19	0	39.91	1.24	50.71	29.9	71.49	24.7	56.61	27.987	0.935631
lrp5	ENSDARG00000006921	low density lipoprotein receptor-related protein 5 [Source:ZFIN;Acc:ZDB-GENE-050518-2]	protein_coding	8.97872	-1.1417	-2.45844	0.0884952	1.05308	8.97872	0.101762	0.992413	0	0	0	0	0	0	0	0	0	0	0	0	0	0	0	23.91	23.06	27.84	53.67	27.12	13.85	26.83	21.15	11.51	7.8	23.674	0.534714
tbc1d10ab	ENSDARG00000060096	TBC1 domain family, member 10Ab [Source:ZFIN;Acc:ZDB-GENE-081105-145]	protein_coding	8.76725	1.15919	1.80351	0.255653	0.592349	8.76725	0.272513	0.564613	0	0	0	0	0	0	0	0	0	0	0	0	0	0	0	70.38	86.9	34.3	90.35	45.48	204.91	183.44	363.98	153.83	13.02	124.659	0.847554
trappc12	ENSDARG00000060101	trafficking protein particle complex 12 [Source:ZFIN;Acc:ZDB-GENE-070112-1282]	protein_coding	6.49076	0.604354	0.85565	0.6725	0.172308	6.49076	0.671398	0.17302	0	0	0	0	0	0	0	0	0	0	0	0	0	0	0	13.16	16.8	20.72	6.31	4.38	27.43	44.78	7.67	24.23	3.16	16.864	0.768934
kank1a	ENSDARG00000060102	KN motif and ankyrin repeat domains 1a [Source:ZFIN;Acc:ZDB-GENE-060526-215]	protein_coding	8.61396	-1.66018	-2.97526	0.0289012	1.53908	8.61396	0.0394049	1.40445	0	0	0	0	0	0	0	0	0	0	0	0	0	0	0	33.24	48.79	67.54	74.74	13.28	17	13.38	18.22	6.06	22.79	31.504	0.76595
cpeb3	ENSDARG00000060103	cytoplasmic polyadenylation element binding protein 3 [Source:ZFIN;Acc:ZDB-GENE-090312-68]	protein_coding	6.35275	-0.697941	-1.10451	0.553934	0.256542	6.35275	0.557251	0.253949	0	0	0	0	0	0	0	0	0	0	0	0	0	0	0	33.75	18.06	18.87	12.18	13.09	17.7	6.99	37.85	10.8	4	17.329	0.62788
crb2a	ENSDARG00000060106	crumbs family member 2a [Source:ZFIN;Acc:ZDB-GENE-060612-1]	protein_coding	5.53501	-0.156196	-0.20612	0.942436	0.0257481	5.53501	0.940489	0.0266461	0	0	0	0	0	0	0	0	0	0	0	0	0	0	0	6.39	1.74	0.27	6.39	3.46	9.03	4.07	4.51	2.57	0.93	3.936	0.696976
aggf1	ENSDARG00000060109	angiogenic factor with G patch and FHA domains 1 [Source:ZFIN;Acc:ZDB-GENE-060929-836]	protein_coding	7.38677	0.806765	1.20942	0.503782	0.297757	7.38677	0.509722	0.292666	0	0	0	0	0	0	0	0	0	0	0	0	0	0	0	10.01	10.45	32.73	21.56	23.78	38.77	33.67	11.17	18.84	83.82	28.48	0.771244
sybu	ENSDARG00000060112	syntabulin (syntaxin-interacting) [Source:ZFIN;Acc:ZDB-GENE-060929-1202]	protein_coding	6.84218	5.29986	5.43526	3.6624e-06	5.43623	6.84218	0.000348546	3.45774	4.44813	0.00052357	3.28103	-0.442834	0.993754	0.00272103	0.389403	0.959443	0.0179808	-0.425892	0.996445	0.00154684	0.000163677	0.999852	6.42015e-05	0.35	0	0	2.58	0	39.32	20.63	102.39	9.63	72.66	24.756	1.45679
znf395a	ENSDARG00000060113	zinc finger protein 395a [Source:ZFIN;Acc:ZDB-GENE-061215-52]	protein_coding	5.99387	0.479479	0.735152	0.728323	0.137676	5.99387	0.72696	0.13849	0	0	0	0	0	0	0	0	0	0	0	0	0	0	0	11.39	4.94	8.82	10.93	4.08	9.61	3.43	25.85	15.69	11.91	10.665	0.61801
lrrn1	ENSDARG00000060115	leucine rich repeat neuronal 1 [Source:ZFIN;Acc:ZDB-GENE-071126-1]	protein_coding	10.2365	4.47125	7.15622	1.7503e-10	9.75689	10.2365	1.36175e-07	6.8659	0	0	0	0	0	0	0	0	0	0	0	0	0	0	0	11.98	7.45	25.74	4.29	2.03	270.7	304.79	404.15	224.77	303.53	155.943	1.02483
camk1a	ENSDARG00000060116	calcium/calmodulin-dependent protein kinase Ia [Source:ZFIN;Acc:ZDB-GENE-131120-147]	protein_coding	1.94588	-0.0438247	-0.0321771	0.992433	0.00329864	0	0	0	0	0	0	0	0	0	0	0	0	0	0	0	0	0	0	1.79	0	0	2.75	0.59	6.13	0.42	0	0.48	0	1.216	1.60571
ptpra	ENSDARG00000001769	protein tyrosine phosphatase, receptor type, A [Source:ZFIN;Acc:ZDB-GENE-020107-1]	protein_coding	8.23371	1.27498	2.62826	0.0636378	1.19629	8.23371	0.076078	1.11874	0	0	0	0	0	0	0	0	0	0	0	0	0	0	0	19.03	30.22	6.21	20.75	21.31	60.53	81.35	38.54	52.22	38.7	36.886	0.611877
cacna1ab	ENSDARG00000006923	calcium channel, voltage-dependent, P/Q type, alpha 1A subunit, b [Source:ZFIN;Acc:ZDB-GENE-090514-3]	protein_coding	8.17658	1.60459	2.04641	0.178645	0.748008	8.17658	0.203172	0.692135	0	0	0	0	0	0	0	0	0	0	0	0	0	0	0	3.75	14.82	15.92	18.61	0.13	25.5	13.43	50.49	45.19	6.53	19.437	0.86092
glyctk	ENSDARG00000060120	glycerate kinase [Source:ZFIN;Acc:ZDB-GENE-061013-308]	protein_coding	4.89249	-0.861974	-0.876108	0.661434	0.179513	4.89249	0.663015	0.178477	0	0	0	0	0	0	0	0	0	0	0	0	0	0	0	16.82	27.34	1.16	1.81	39.86	2.4	22.53	5.09	30.24	0	14.725	0.989146
ca16b	ENSDARG00000060123	carbonic anhydrase XVI b [Source:ZFIN;Acc:ZDB-GENE-080818-1]	protein_coding	9.71886	0.564078	0.95041	0.627241	0.202565	9.71886	0.627613	0.202308	0	0	0	0	0	0	0	0	0	0	0	0	0	0	0	30.95	31.8	48.32	80.25	76.16	78.98	98.69	157.72	69.17	123.48	79.552	0.498328
timm17b	ENSDARG00000060124	translocase of inner mitochondrial membrane 17 homolog B (yeast) [Source:ZFIN;Acc:ZDB-GENE-081104-144]	protein_coding	0	0	0	0	0	0	0	0	0	0	0	0	0	0	0	0	0	0	0	0	0	0	0	1.86	0	0	0.79	0	17.67	0	0.94	1.1	0	2.236	2.44234
acyp1	ENSDARG00000060126	acylphosphatase 1, erythrocyte (common) type [Source:ZFIN;Acc:ZDB-GENE-050309-125]	protein_coding	1.96298	1.999	1.57673	0.340487	0.467899	0	0	0	0	0	0	0	0	0	0	0	0	0	0	0	0	0	0	0.17	1.17	0	0.36	0	0.35	4.19	5.59	1.25	0	1.308	1.50568
adamts3	ENSDARG00000060127	ADAM metallopeptidase with thrombospondin type 1 motif, 3 [Source:ZFIN;Acc:ZDB-GENE-110223-1]	protein_coding	6.04788	-0.11359	-0.140655	0.964805	0.0155603	6.04788	0.96331	0.0162337	0	0	0	0	0	0	0	0	0	0	0	0	0	0	0	6.94	1.51	1.78	4.95	1.98	7.51	6.84	3.1	2.99	0.05	3.765	0.697242
dusp3b	ENSDARG00000060130	dual specificity phosphatase 3b [Source:ZFIN;Acc:ZDB-GENE-030616-38]	protein_coding	0	0	0	0	0	0	0	0	0	0	0	0	0	0	0	0	0	0	0	0	0	0	0	0	0	0	5.94	0.92	0	0	0	0	0	0.686	0
sh3pxd2aa	ENSDARG00000060148	SH3 and PX domains 2Aa [Source:ZFIN;Acc:ZDB-GENE-060503-271]	protein_coding	9.79803	1.2632	3.72477	0.0034678	2.45995	9.79803	0.00520438	2.28363	0	0	0	0	0	0	0	0	0	0	0	0	0	0	0	31.45	44.4	30.69	41.55	33.41	148.49	88.3	81.15	84.4	85.05	66.889	0.563628
ablim1a	ENSDARG00000060149	actin binding LIM protein 1a [Source:ZFIN;Acc:ZDB-GENE-080219-41]	protein_coding	6.77134	-0.364776	-0.341665	0.892632	0.0493274	6.77134	0.890024	0.0505982	0	0	0	0	0	0	0	0	0	0	0	0	0	0	0	0.15	0.52	0.82	42.97	24.6	1.71	47.68	3.2	1.69	8.66	13.2	1.40022
psmd11a	ENSDARG00000060150	proteasome 26S subunit, non-ATPase 11a [Source:ZFIN;Acc:ZDB-GENE-030131-2711]	protein_coding	6.9134	-0.453419	-0.823773	0.688821	0.161894	6.9134	0.687386	0.1628	0	0	0	0	0	0	0	0	0	0	0	0	0	0	0	14.16	18.61	58.07	48.96	59.28	21.04	10.18	41.24	40.25	12.39	32.418	0.594381
fam155b	ENSDARG00000060152	family with sequence similarity 155, member B [Source:ZFIN;Acc:ZDB-GENE-060526-303]	protein_coding	0	0	0	0	0	0	0	0	0	0	0	0	0	0	0	0	0	0	0	0	0	0	0	0	0	0	1.95	0	0	0.9	0	0	1.78	0.463	0
fbxo38	ENSDARG00000006924	F-box protein 38 [Source:ZFIN;Acc:ZDB-GENE-030131-2797]	protein_coding	7.01642	-0.0245726	-0.0364329	0.991356	0.00377048	7.01642	0.990452	0.00416635	0	0	0	0	0	0	0	0	0	0	0	0	0	0	0	9.52	15.85	8.06	18.62	0.59	22.69	11.49	15.44	5.08	6.04	11.338	0.599569
h6pd	ENSDARG00000060153	hexose-6-phosphate dehydrogenase (glucose 1-dehydrogenase) [Source:ZFIN;Acc:ZDB-GENE-110408-60]	protein_coding	5.80581	-0.3353	-0.395172	0.872449	0.05926	5.80581	0.869441	0.0607599	0	0	0	0	0	0	0	0	0	0	0	0	0	0	0	8.03	11.47	0.17	4.68	2.29	10.25	0.36	5.44	3.42	5.8	5.191	0.742979
dnah7	ENSDARG00000060165	dynein, axonemal, heavy chain 7 [Source:ZFIN;Acc:ZDB-GENE-070912-282]	protein_coding	5.97361	-0.943639	-0.994547	0.606735	0.217001	5.97361	0.611551	0.213568	0	0	0	0	0	0	0	0	0	0	0	0	0	0	0	0.02	1.16	2.36	17.35	9.97	15.33	8.27	0.67	1.87	0.41	5.741	1.13965
fam160b1	ENSDARG00000060168	family with sequence similarity 160, member B1 [Source:ZFIN;Acc:ZDB-GENE-070424-63]	protein_coding	6.8807	1.01502	1.52987	0.360139	0.44353	6.8807	0.373216	0.42804	0	0	0	0	0	0	0	0	0	0	0	0	0	0	0	22.11	10.78	12.23	24.78	8.89	39.51	24.28	27.15	95.42	6.98	27.213	0.955396
mns1	ENSDARG00000060169	meiosis-specific nuclear structural 1 [Source:ZFIN;Acc:ZDB-GENE-030521-42]	protein_coding	0	0	0	0	0	0	0	0	0	0	0	0	0	0	0	0	0	0	0	0	0	0	0	0.14	0	0	0	1.22	0.28	1.51	1.38	1.21	0	0.574	0
trmt10b	ENSDARG00000060176	tRNA methyltransferase 10B [Source:ZFIN;Acc:ZDB-GENE-061013-313]	protein_coding	2.91942	0.708054	0.533001	0.816229	0.0881878	2.91942	0.814856	0.088919	0	0	0	0	0	0	0	0	0	0	0	0	0	0	0	0.89	0.58	0	0	5.89	0.82	3.16	0	12.9	0	2.424	1.70723
vcpip1	ENSDARG00000060177	valosin containing protein (p97)/p47 complex interacting protein 1 [Source:ZFIN;Acc:ZDB-GENE-070912-613]	protein_coding	7.0667	0.150183	0.274846	0.918425	0.0369563	7.0667	0.915897	0.0381534	0	0	0	0	0	0	0	0	0	0	0	0	0	0	0	4.84	27.36	7.15	12.41	7.99	26.13	14.19	16.59	4.38	18.39	13.943	0.592211
pkn1a	ENSDARG00000060184	protein kinase N1a [Source:ZFIN;Acc:ZDB-GENE-061207-17]	protein_coding	8.72361	0.947069	2.16712	0.147133	0.832291	8.72361	0.161454	0.791952	0	0	0	0	0	0	0	0	0	0	0	0	0	0	0	22.94	26.73	13.03	38.71	13.95	49.15	82.81	54.47	47.92	32.77	38.248	0.557006
si:ch211-214c7.5	ENSDARG00000060187	si:ch211-214c7.5 [Source:ZFIN;Acc:ZDB-GENE-061207-16]	protein_coding	0	0	0	0	0	0	0	0	0	0	0	0	0	0	0	0	0	0	0	0	0	0	0	0.26	0.38	0.42	0	3.03	0	0	0	0.84	0	0.493	0
si:dkey-58b18.3	ENSDARG00000006925	si:dkey-58b18.3 [Source:ZFIN;Acc:ZDB-GENE-070912-563]	protein_coding	0	0	0	0	0	0	0	0	0	0	0	0	0	0	0	0	0	0	0	0	0	0	0	0	0	0	0	1.88	0	0	0	0	0.23	0.211	0
rpusd1	ENSDARG00000060192	RNA pseudouridylate synthase domain containing 1 [Source:ZFIN;Acc:ZDB-GENE-060929-444]	protein_coding	3.62538	0.122291	0.115001	0.972433	0.0121403	3.62538	0.97127	0.01266	0	0	0	0	0	0	0	0	0	0	0	0	0	0	0	0.31	0.64	3.36	3.15	7.45	16.59	0	1.68	1.47	2.12	3.677	1.365
lhpp	ENSDARG00000060196	phospholysine phosphohistidine inorganic pyrophosphate phosphatase [Source:ZFIN;Acc:ZDB-GENE-070615-43]	protein_coding	4.22769	-0.357096	-0.343094	0.892192	0.0495417	4.22769	0.88951	0.0508492	0	0	0	0	0	0	0	0	0	0	0	0	0	0	0	9.32	26.46	2.1	6.75	10.07	0.46	0.73	15.44	17.94	0.34	8.961	0.98169
atp2c1	ENSDARG00000060197	ATPase, Ca++ transporting, type 2C, member 1 [Source:ZFIN;Acc:ZDB-GENE-060503-615]	protein_coding	6.49416	-0.616279	-0.992254	0.607406	0.216521	6.49416	0.609611	0.214948	0	0	0	0	0	0	0	0	0	0	0	0	0	0	0	13.54	7.14	4.9	10.76	23.99	6.75	8.55	17.23	3.64	9.8	10.63	0.582004
mrpl18	ENSDARG00000060199	mitochondrial ribosomal protein L18 [Source:ZFIN;Acc:ZDB-GENE-061013-632]	protein_coding	4.37473	0.956795	0.751803	0.721332	0.141865	4.37473	0.723933	0.140302	0	0	0	0	0	0	0	0	0	0	0	0	0	0	0	14.86	0	0.54	19.05	2.61	0	6.13	0	2.15	69.17	11.451	1.86534
RGS14	ENSDARG00000060200	regulator of G protein signaling 14 [Source:HGNC Symbol;Acc:HGNC:9996]	protein_coding	3.45242	-2.78994	-2.55642	0.0736236	1.13298	3.45242	0.109539	0.960433	0	0	0	0	0	0	0	0	0	0	0	0	0	0	0	4.41	7.69	3.68	1.99	0.38	1.98	0.41	0	0	0	2.054	1.23731
traf7	ENSDARG00000060207	TNF receptor-associated factor 7 [Source:ZFIN;Acc:ZDB-GENE-070112-2212]	protein_coding	6.75294	-0.711343	-1.16762	0.524489	0.280264	6.75294	0.52877	0.276733	0	0	0	0	0	0	0	0	0	0	0	0	0	0	0	16.69	16.68	12.62	21.22	18.53	17.78	10.36	20.53	11.65	2.29	14.835	0.38581
d2hgdh	ENSDARG00000060210	D-2-hydroxyglutarate dehydrogenase [Source:ZFIN;Acc:ZDB-GENE-070112-482]	protein_coding	4.81367	2.30398	2.5658	0.0722941	1.1409	4.81367	0.0991602	1.00366	0	0	0	0	0	0	0	0	0	0	0	0	0	0	0	5.38	0.59	0.8	0.3	1.28	8.6	2.4	37.93	4.59	10.28	7.215	1.57097
ankef1b	ENSDARG00000060211	ankyrin repeat and EF-hand domain containing 1b [Source:ZFIN;Acc:ZDB-GENE-060810-68]	protein_coding	4.49832	-0.892729	-0.739911	0.726392	0.138829	4.49832	0.727452	0.138196	0	0	0	0	0	0	0	0	0	0	0	0	0	0	0	13.28	4.99	4.6	6.39	0	15.38	0	3.85	0.17	0	4.866	1.14189
cep85	ENSDARG00000060215	centrosomal protein 85 [Source:ZFIN;Acc:ZDB-GENE-030131-1998]	protein_coding	6.10582	-1.36862	-2.03018	0.183122	0.737259	6.10582	0.202822	0.692884	0	0	0	0	0	0	0	0	0	0	0	0	0	0	0	4.41	21.16	8.24	10.8	14.51	3.09	0.64	4.05	12.37	3.49	8.276	0.7736
scn1ba	ENSDARG00000060222	sodium channel, voltage-gated, type I, beta a [Source:ZFIN;Acc:ZDB-GENE-060503-604]	protein_coding	8.4729	3.09942	4.05432	0.00116065	2.9353	8.4729	0.0045893	2.33825	0	0	0	0	0	0	0	0	0	0	0	0	0	0	0	5.76	17.39	4.47	4.03	84.67	196.2	227.49	447.61	194.17	200.36	138.215	1.03718
tbx6l	ENSDARG00000006939	T-box 6, like [Source:ZFIN;Acc:ZDB-GENE-980526-171]	protein_coding	0	0	0	0	0	0	0	0	1.59529	0.55878	0.252759	-1.89644	0.575926	0.239634	-2.36431	0.384489	0.415116	0.300472	0.996445	0.00154684	0.339666	0.999852	6.42015e-05	0	0.22	0.12	0	4.64	0.51	0	1.02	0	21.04	2.755	2.38841
mst1ra	ENSDARG00000060235	macrophage stimulating 1 receptor a [Source:ZFIN;Acc:ZDB-GENE-071218-2]	protein_coding	6.94198	-2.59056	-4.36779	0.000366656	3.43574	6.94198	0.00121667	2.91483	0	0	0	0	0	0	0	0	0	0	0	0	0	0	0	8.83	9.07	31.54	15.97	15.54	5.66	0.82	4.25	2.79	1.5	9.597	0.977055
dok7	ENSDARG00000060236	docking protein 7 [Source:ZFIN;Acc:ZDB-GENE-090312-103]	protein_coding	4.81903	-1.29468	-1.38912	0.42243	0.374246	4.81903	0.43912	0.357417	0	0	0	0	0	0	0	0	0	0	0	0	0	0	0	2.52	2.56	0	9.28	16.05	4.01	1	3.21	1.28	3.28	4.319	1.11807
uacab	ENSDARG00000060238	uveal autoantigen with coiled-coil domains and ankyrin repeats b [Source:ZFIN;Acc:ZDB-GENE-030521-32]	protein_coding	6.37953	-2.16141	-3.37312	0.0100012	1.99995	6.37953	0.0170613	1.76799	0	0	0	0	0	0	0	0	0	0	0	0	0	0	0	12.55	12.7	5.87	7.34	8.15	2.33	2.72	1.35	4.33	0.25	5.759	0.766447
enox1	ENSDARG00000060243	ecto-NOX disulfide-thiol exchanger 1 [Source:ZFIN;Acc:ZDB-GENE-081104-328]	protein_coding	8.29575	4.083	5.89954	3.35082e-07	6.47485	8.29575	1.91539e-05	4.71774	0	0	0	0	0	0	0	0	0	0	0	0	0	0	0	3.52	15.63	0.56	3.9	7.23	173.75	126.59	78.15	114.94	184.58	70.885	1.04813
slc16a6b	ENSDARG00000060246	solute carrier family 16, member 6b [Source:ZFIN;Acc:ZDB-GENE-110208-3]	protein_coding	8.07909	-0.248464	-0.334276	0.895066	0.0481451	8.07909	0.892231	0.0495228	0	0	0	0	0	0	0	0	0	0	0	0	0	0	0	8.24	26.8	35.88	17.8	30.89	12.49	13.03	4.49	7.6	58.2	21.542	0.772894
FGD4	ENSDARG00000060248	FYVE, RhoGEF and PH domain containing 4 [Source:HGNC Symbol;Acc:HGNC:19125]	protein_coding	4.54791	0.440823	0.559754	0.805065	0.0941689	4.54791	0.802461	0.095576	0	0	0	0	0	0	0	0	0	0	0	0	0	0	0	1.61	3.67	0.35	5.1	2.62	3.72	1.99	7.99	0.72	5.84	3.361	0.717627
wdr44	ENSDARG00000060249	WD repeat domain 44 [Source:ZFIN;Acc:ZDB-GENE-030131-9549]	protein_coding	6.24954	-0.323445	-0.359545	0.886256	0.0524407	6.24954	0.883401	0.0538419	0	0	0	0	0	0	0	0	0	0	0	0	0	0	0	25.43	6.83	20.91	7.97	0.32	2.64	2.58	3.66	23.95	15.39	10.968	0.874878
mogs	ENSDARG00000060252	mannosyl-oligosaccharide glucosidase [Source:ZFIN;Acc:ZDB-GENE-070112-412]	protein_coding	4.89361	-0.0621354	-0.0623145	0.984604	0.00673835	4.89361	0.983865	0.0070647	0	0	0	0	0	0	0	0	0	0	0	0	0	0	0	7.02	4.28	7.47	1.41	0.6	13.35	0.22	7.23	4.98	0	4.656	0.91769
si:ch211-216b21.2	ENSDARG00000060253	si:ch211-216b21.2 [Source:ZFIN;Acc:ZDB-GENE-130603-96]	protein_coding	4.31685	1.61486	1.51837	0.365087	0.437603	4.31685	0.390916	0.407917	0	0	0	0	0	0	0	0	0	0	0	0	0	0	0	0.54	1.32	0	0.16	3.73	9.03	17.71	11.66	1.1	0.11	4.536	1.36015
alkbh8	ENSDARG00000060256	alkB homolog 8, tRNA methyltransferase [Source:ZFIN;Acc:ZDB-GENE-100922-251]	protein_coding	4.33732	-0.575432	-0.575102	0.797441	0.0983012	4.33732	0.795085	0.0995863	0	0	0	0	0	0	0	0	0	0	0	0	0	0	0	3.06	0.65	0	8.95	10.2	2.71	2.15	1.2	1.58	7.63	3.813	0.968192
gdpd3b	ENSDARG00000006944	glycerophosphodiester phosphodiesterase domain containing 3b [Source:ZFIN;Acc:ZDB-GENE-121210-2]	protein_coding	2.69159	-1.21283	-0.846868	0.676823	0.169525	2.69159	0.684617	0.164552	0	0	0	0	0	0	0	0	0	0	0	0	0	0	0	13.33	8.71	0	0	0	4.89	3.07	0	0	0	3	1.55908
zranb1a	ENSDARG00000060257	zinc finger, RAN-binding domain containing 1a [Source:ZFIN;Acc:ZDB-GENE-100212-3]	protein_coding	6.81187	1.33122	1.99053	0.195062	0.709828	6.81187	0.213621	0.670356	0	0	0	0	0	0	0	0	0	0	0	0	0	0	0	10.83	19.46	10.83	2.1	4.24	32.78	12.47	14	19.62	49.01	17.534	0.800754
zgc:162160	ENSDARG00000060259	zgc:162160 [Source:ZFIN;Acc:ZDB-GENE-070424-22]	protein_coding	5.1314	2.24523	1.91395	0.217863	0.661816	5.1314	0.265578	0.575808	0	0	0	0	0	0	0	0	0	0	0	0	0	0	0	0	0	2.87	8.59	0	26.48	26.12	42.12	2.46	0.47	10.911	1.38502
pecam1	ENSDARG00000060263	platelet/endothelial cell adhesion molecule 1 [Source:ZFIN;Acc:ZDB-GENE-130530-689]	protein_coding	6.00513	0.124784	0.17107	0.955445	0.0197942	6.00513	0.953637	0.020617	0	0	0	0	0	0	0	0	0	0	0	0	0	0	0	7.02	28.82	5.76	7.86	8.06	2.68	19.54	19.2	22.78	2.13	12.385	0.755045
[truncated: 26,667 more rows]
