# Supplementary material for: Enteric glia as a source of neural progenitors in adult zebrafish
Source: eLife. 2020 Aug 27;9:e56086. doi: 10.7554/eLife.56086 (PMC7521928; doi:10.7554/eLife.56086)
Supplement: Supplementary file 3. — Comparison of the Cherry+ transcriptomic dataset to a single cell transcriptomic dataset published by Zeisel et al., 2018, describing mouse ENS neuronal and glial transcriptomes. Genes differentially expressed in the Zeisel dataset were determined as described in the Materials and Methods (logFC >0.2 in neurons vs. glia or glia vs. neurons, and p-value≤0.05). Orthologues of those genes were determined using Ensembl biomart, as described in the Materials and methods. This analysis was used to generate the data presented in Figure 2—figure supplement 2A–C and Supplementary files 4 and 5. [file elife-56086-supp3.xlsx]

## Sheet: Suppl File 3 McCallum
Supplementary File 3
Comparison of the Cherry+ transcriptomic dataset to a single cell transcriptomic dataset of mouse ENS neurons and glia
dr_symbol	ENSDARG	contrast_2_logFC_PE_SOX10_vs_PE_neg	contrast_2_padj_PE_SOX10_vs_PE_neg	contrast_2_lg10p_PE_SOX10_vs_PE_neg	single_cell_linnarson_logFC_Glia_vs_Neuron	contrast_1_padj_Glia_vs_Neuron	mgi_symbol
arpc1b	ENSDARG00000027063	-2.453	0.06921	1.16	1.91924	0	Arpc1b
kcna1a	ENSDARG00000062942	-0.406	0.91735	0.037	1.89645	0	Kcna1
dbi	ENSDARG00000026369	-0.935	0.35785	0.446	1.7989	0	Dbi
itih5	ENSDARG00000045517	1.823	0.29375	0.532	1.75788	0	Itih5
plp1b	ENSDARG00000011929	2.801	0.00253	2.597	1.72178	0	Plp1
plp1a	ENSDARG00000103732	0.224	0.9477	0.023	1.72178	0	Plp1
sfrp1a	ENSDARG00000035521	-1.205	0.24851	0.605	1.59844	3.27993e-297	Sfrp1
sfrp1b	ENSDARG00000057678	-0.433	0.7814	0.107	1.59844	3.27993e-297	Sfrp1
gpm6bb	ENSDARG00000001676	-0.255	0.89276	0.049	1.5782	0	Gpm6b
sparc	ENSDARG00000019353	0.387	0.70443	0.152	1.57354	0	Sparc
serpinh1a	ENSDARG00000075954	-1.483	0.08565	1.067	1.43887	0	Serpinh1
serpinh1b	ENSDARG00000019949	0.065	0.96481	0.016	1.43887	0	Serpinh1
vim	ENSDARG00000010008	4.4	0	10.986	1.38354	0	Vim
viml	ENSDARG00000044501	-3.119	0.12907	0.889	1.38354	0	Vim
igfbp7	ENSDARG00000104138	-0.812	0.63513	0.197	1.37847	4.04840071427408e-313	Igfbp7
phlda1	ENSDARG00000099129	0.537	0.85474	0.068	1.3673	7.56808e-200	Phlda1
cnp	ENSDARG00000070822	0.089	0.96216	0.017	1.36692	0	Cnp
postnb	ENSDARG00000104267	-0.541	0.74368	0.129	1.36051	0	Postn
postna	ENSDARG00000043806	-1.028	0.63242	0.199	1.36051	0	Postn
mbpb	ENSDARG00000089413	1.256	0.41293	0.384	1.35728	0	Mbp
mbpa	ENSDARG00000036186	1.731	0.49042	0.309	1.35728	0	Mbp
her6	ENSDARG00000006514	-0.593	0.54892	0.26	1.35568	8.8766e-232	Hes1
sat1b	ENSDARG00000032272	-1.638	0.38292	0.417	1.33067	0	Sat1
sat1a.1	ENSDARG00000035652	-1.501	0.04993	1.302	1.33067	0	Sat1
sat1a.2	ENSDARG00000095908	-1.618	0.006	2.222	1.33067	0	Sat1
nrn1a	ENSDARG00000071860	1.345	0.57519	0.24	1.32046	6.53017e-233	Nrn1
bgnb	ENSDARG00000002945	-1.08	0.26501	0.577	1.25881	9.45572e-290	Bgn
gpr37l1a	ENSDARG00000006079	-0.657	0.82203	0.085	1.22679	1.10935e-287	Gpr37l1
gpr37l1b	ENSDARG00000056774	2.705	0.10042	0.998	1.22679	1.10935e-287	Gpr37l1
apoeb	ENSDARG00000040295	-0.652	0.49124	0.309	1.22586	0	Apoe
pdlim4	ENSDARG00000068973	0.095	0.96944	0.013	1.21946	1.29886e-243	Pdlim4
zmp:0000001138	ENSDARG00000071168	0.106	0.97147	0.013	1.21348	2.95296e-207	B2m
lpar1	ENSDARG00000099840	-0.417	0.81696	0.088	1.21224	0	Lpar1
sostdc1a	ENSDARG00000068892	0.961	0.75132	0.124	1.16875	8.69815e-181	Sostdc1
serpine2	ENSDARG00000029353	1.439	0.35354	0.452	1.14641	0	Serpine2
cryabb	ENSDARG00000101380	1.341	0.5553	0.255	1.14221	0	Cryab
pdgfaa	ENSDARG00000055505	-0.956	0.61374	0.212	1.13002	0	Pdgfa
pdgfab	ENSDARG00000098578	-0.519	0.62183	0.206	1.13002	0	Pdgfa
sox10	ENSDARG00000077467	4.575	1e-05	5.221	1.11897	5.68444e-268	Sox10
gas7a	ENSDARG00000074443	4.791	0.00057	3.246	1.10912	2.20728e-305	Gas7
pmp22b	ENSDARG00000060457	1.209	0.09687	1.014	1.10751	0	Pmp22
tax1bp3	ENSDARG00000059177	-0.352	0.85214	0.069	1.09021	2.18942e-288	Tax1bp3
gsna	ENSDARG00000011459	0.684	0.46373	0.334	1.07097	2.72006e-172	Gsn
gsnb	ENSDARG00000045262	-1.517	0.33047	0.481	1.07097	2.72006e-172	Gsn
slc43a3b	ENSDARG00000057949	-0.712	0.65253	0.185	1.0492	6.15802e-177	Slc43a3
slc43a3a	ENSDARG00000059682	-4.255	0.00339	2.47	1.0492	6.15802e-177	Slc43a3
myl12.2	ENSDARG00000025326	0.796	0.66007	0.18	1.04241	0	Myl12a
iqgap2	ENSDARG00000060010	-0.963	0.23546	0.628	1.03729	2.5116e-238	Iqgap2
fstl1b	ENSDARG00000039576	0.506	0.69042	0.161	1.03473	1.04297e-284	Fstl1
fstl1a	ENSDARG00000015559	0.833	0.77959	0.108	1.03473	1.04297e-284	Fstl1
pdlim1	ENSDARG00000019845	-0.474	0.73556	0.133	1.03141	2.76526e-232	Pdlim1
nkd3	ENSDARG00000096278	1.145	0.65169	0.186	1.02663	1.01376e-207	Nkd2
nkd3	ENSDARG00000086218	0.796	0.80949	0.092	1.02663	1.01376e-207	Nkd2
nkd3	ENSDARG00000013174	-0.58	0.84556	0.073	1.02663	1.01376e-207	Nkd2
nkd3	ENSDARG00000069984	-0.09	0.98346	0.007	1.02663	1.01376e-207	Nkd2
dag1	ENSDARG00000016153	0.651	0.4413	0.355	1.01879	0	Dag1
zeb2b	ENSDARG00000078416	2.656	0	7.131	1.00749	1.13283848027061e-313	Zeb2
rgcc	ENSDARG00000035810	-1.436	0.1595	0.797	1.00701	1.36103e-186	Rgcc
kcna2b	ENSDARG00000102064	2.154	0.02456	1.61	0.995582	1.02524e-190	Kcna2
cnn3b	ENSDARG00000029856	-0.363	0.84174	0.075	0.992387	0	Cnn3
cnn3a	ENSDARG00000099510	-0.102	0.95693	0.019	0.992387	0	Cnn3
cald1b	ENSDARG00000086391	-0.991	0.29865	0.525	0.989882	4.44246e-307	Cald1
col1a2	ENSDARG00000020007	-0.105	0.93912	0.027	0.98485	2.8143e-112	Col1a2
metrn	ENSDARG00000030367	0.374	0.86753	0.062	0.984096	1.54292e-280	Metrn
qkib	ENSDARG00000002026	1.277	0.36859	0.433	0.975425	1.73868e-296	Qk
hbegfb	ENSDARG00000031246	-1.744	0.1839	0.735	0.965571	5.66353e-140	Hbegf
hbegfa	ENSDARG00000075121	-2.096	0.01071	1.97	0.965571	5.66353e-140	Hbegf
mmp2	ENSDARG00000017676	-0.165	0.90774	0.042	0.962418	3.24781e-145	Mmp2
nid1a	ENSDARG00000068710	-0.915	0.57371	0.241	0.953956	2.42092e-237	Nid1
nid1b	ENSDARG00000103129	0.433	0.75224	0.124	0.953956	2.42092e-237	Nid1
ppib	ENSDARG00000092798	-0.085	0.96932	0.014	0.951745	0	Ppib
emp2	ENSDARG00000044588	-0.219	0.93263	0.03	0.940966	1.90705e-211	Emp2
socs3a	ENSDARG00000104400	-0.535	0.55086	0.259	0.937543	4.52194e-119	Socs3
socs3a	ENSDARG00000025428	0.067	0.96808	0.014	0.937543	4.52194e-119	Socs3
socs3b	ENSDARG00000026611	0.061	0.97267	0.012	0.937543	4.52194e-119	Socs3
marcksa	ENSDARG00000004049	2.712	0.07874	1.104	0.936982	0	Marcks
marcksb	ENSDARG00000008803	3.902	0.00012	3.91	0.936982	0	Marcks
jun	ENSDARG00000043531	-0.5	0.55031	0.259	0.924117	3.07965e-152	Jun
hspg2	ENSDARG00000076564	0.443	0.67943	0.168	0.92105	7.59869e-202	Hspg2
tspan15	ENSDARG00000039455	-0.392	0.84465	0.073	0.918915	1.55056e-260	Tspan15
anxa5b	ENSDARG00000016470	-0.388	0.86531	0.063	0.917858	1.69523e-301	Anxa5
ccnd1	ENSDARG00000101637	-1.513	0.16594	0.78	0.917626	1.33555e-163	Ccnd1
cd81b	ENSDARG00000022437	-0.273	0.91148	0.04	0.915145	1.76894485189542e-314	Cd81
cd81a	ENSDARG00000036080	1.413	0.05818	1.235	0.915145	1.76894485189542e-314	Cd81
slc35f1	ENSDARG00000053003	0.732	0.76664	0.115	0.911588	6.68e-207	Slc35f1
rcn1	ENSDARG00000070006	1.015	0.62187	0.206	0.910031	4.38084e-217	Rcn1
ccnd2a	ENSDARG00000051748	0.938	0.34596	0.461	0.907069	8.20315e-148	Ccnd2
ccnd2b	ENSDARG00000070408	0.826	0.5374	0.27	0.907069	8.20315e-148	Ccnd2
gulp1a	ENSDARG00000001733	0.121	0.95949	0.018	0.901082	7.63097e-168	Gulp1
gulp1b	ENSDARG00000057833	-1.524	0.55231	0.258	0.901082	7.63097e-168	Gulp1
ptprz1a	ENSDARG00000051814	3.05	1e-05	4.95	0.890566	3.12931e-239	Ptprz1
aspa	ENSDARG00000005154	-1.364	0.19371	0.713	0.885065	8.05615e-121	Aspa
s100a11	ENSDARG00000093628	-1.541	0.55459	0.256	0.881103	5.78815e-265	S100a11
junbb	ENSDARG00000104773	0.064	0.96319	0.016	0.879076	8.82839e-193	Junb
junba	ENSDARG00000074378	-0.329	0.70132	0.154	0.879076	8.82839e-193	Junb
ttyh1	ENSDARG00000076804	2.13	0.1307	0.884	0.868942	1.90623e-206	Ttyh1
col19a1	ENSDARG00000096073	1.297	0.60738	0.217	0.864807	5.25826e-186	Col15a1
erbb3a	ENSDARG00000006202	-1.965	0.01669	1.777	0.863028	6.23744e-210	Erbb3
erbb3b	ENSDARG00000036993	-0.508	0.55169	0.258	0.863028	6.23744e-210	Erbb3
sdc4	ENSDARG00000059906	-1.118	0.17359	0.76	0.860642	8.42187e-155	Sdc4
gatm	ENSDARG00000036239	-1.65	0.2067	0.685	0.859056	8.01739e-156	Gatm
bsg	ENSDARG00000019881	1.048	0.21314	0.671	0.858432	0	Bsg
ppic	ENSDARG00000104343	1.721	0.2365	0.626	0.856886	5.07558e-182	Ppic
col12a1b	ENSDARG00000019601	-0.729	0.62065	0.207	0.849085	1.30396e-131	Col12a1
col12a1a	ENSDARG00000078322	-0.459	0.6017	0.221	0.849085	1.30396e-131	Col12a1
comtb	ENSDARG00000025679	1.068	0.60358	0.219	0.848709	5.52763e-287	Comt
comta	ENSDARG00000015337	-0.384	0.78527	0.105	0.848709	5.52763e-287	Comt
ddah2	ENSDARG00000105009	1.193	0.32084	0.494	0.847681	1.99726e-301	Ddah2
cotl1	ENSDARG00000026829	-2.026	0.022	1.658	0.845579	5.45395e-262	Cotl1
lhfpl2a	ENSDARG00000009653	2.433	0.05636	1.249	0.837117	2.756e-166	Lhfpl2
fbln5	ENSDARG00000039273	-0.319	0.90722	0.042	0.834949	2.32432e-156	Fbln5
adam11	ENSDARG00000079204	0.669	0.7739	0.111	0.831358	2.52767e-180	Adam11
adamts1	ENSDARG00000103519	-0.238	0.8732	0.059	0.831226	5.97837e-131	Adamts1
cdkn1a	ENSDARG00000076554	0.195	0.9593	0.018	0.812669	1.13552e-156	Cdkn1a
dusp6	ENSDARG00000070914	-0.538	0.56383	0.249	0.812083	1.20249e-143	Dusp6
nkain4	ENSDARG00000062699	-1.46	0.55539	0.255	0.808612	1.77559e-159	Nkain4
ajap1	ENSDARG00000038655	1.949	0.38246	0.417	0.802978	6.33033e-127	Ajap1
id3	ENSDARG00000054823	-0.966	0.29493	0.53	0.802514	1.18995e-121	Id3
litaf	ENSDARG00000103483	-1.561	0.18852	0.725	0.801761	5.40101e-224	Litaf
sema3b	ENSDARG00000011672	0.345	0.8393	0.076	0.797147	3.60456e-169	Sema3b
emp3b	ENSDARG00000101461	1.778	0.424	0.373	0.791986	5.04754e-184	Emp3
laptm4a	ENSDARG00000006397	0.117	0.94904	0.023	0.791403	2.59387e-303	Laptm4a
emp1	ENSDARG00000069632	0.426	0.78638	0.104	0.789678	2.93897e-145	Emp1
tnfaip6	ENSDARG00000093440	-2.973	0.13137	0.881	0.782534	4.50795e-88	Tnfaip6
afap1l2	ENSDARG00000074806	0.015	0.99471	0.002	0.776635	2.83956e-141	Afap1l2
limch1a	ENSDARG00000074275	0.334	0.85242	0.069	0.773826	9.54585e-223	Limch1
limch1b	ENSDARG00000103774	0.076	0.96461	0.016	0.773826	9.54585e-223	Limch1
fbxo7	ENSDARG00000099833	1.848	0.23124	0.636	0.772642	6.10736e-207	Fbxo7
col5a1	ENSDARG00000012593	0.59	0.25515	0.593	0.767472	7.29606e-190	Col5a1
cadm4	ENSDARG00000040291	0.721	0.6017	0.221	0.765417	2.9348e-203	Cadm4
angptl2a	ENSDARG00000024030	0.152	0.96216	0.017	0.760116	2.84305e-142	Angptl2
angptl2b	ENSDARG00000068369	-0.751	0.64236	0.192	0.760116	2.84305e-142	Angptl2
CABZ01039096.1	ENSDARG00000098596	0.982	0.63169	0.199	0.760116	2.84305e-142	Angptl2
tpt1	ENSDARG00000092693	0.294	0.85481	0.068	0.75843	1.49539e-298	Tpt1
tgfb2	ENSDARG00000027087	0.622	0.70751	0.15	0.754396	6.05717e-143	Tgfb2
prex2	ENSDARG00000071692	-0.746	0.3624	0.441	0.752928	3.9774e-125	Prex2
col4a1	ENSDARG00000055009	-0.121	0.91849	0.037	0.750194	5.28804e-170	Col4a1
col6a1	ENSDARG00000074908	0.173	0.89287	0.049	0.750054	1.89041e-167	Col6a1
rnd3a	ENSDARG00000076799	-1.768	0.15273	0.816	0.74907	4.64566e-179	Rnd3
adam23a	ENSDARG00000062323	1.796	0.15221	0.818	0.74773	2.73019e-202	Adam23
ank3b	ENSDARG00000077582	1.677	0.00323	2.491	0.737254	2.18027e-241	Ank3
ank3a	ENSDARG00000061736	0.354	0.69297	0.159	0.737254	2.18027e-241	Ank3
tnc	ENSDARG00000021948	1.387	0.33959	0.469	0.728143	4.31965e-103	Tnc
sorbs2a	ENSDARG00000003046	1.003	0.35292	0.452	0.721009	2.12041e-204	Sorbs2
sorbs2b	ENSDARG00000061603	1.083	0.30335	0.518	0.721009	2.12041e-204	Sorbs2
lamc2	ENSDARG00000068288	2.069	0.36563	0.437	0.719938	2.99783e-169	Lamc1
col6a3	ENSDARG00000077139	-0.398	0.58925	0.23	0.718893	2.08416e-99	Col6a3
col6a3	ENSDARG00000095915	0.705	0.65243	0.185	0.718893	2.08416e-99	Col6a3
pou3f1	ENSDARG00000009823	-0.056	0.98967	0.005	0.718534	7.21035e-81	Pou3f1
pou5f3	ENSDARG00000044774	-2.772	0.0429	1.368	0.718534	7.21035e-81	Pou3f1
atf3	ENSDARG00000007823	-2.446	0.00054	3.268	0.714979	4.5138e-76	Atf3
klf9	ENSDARG00000068194	-0.133	0.95547	0.02	0.712364	3.95165e-227	Klf9
lbh	ENSDARG00000087377	-1.22	0.39204	0.407	0.709165	7.91873e-222	Lbh
rrbp1b	ENSDARG00000041703	-1.823	0.05149	1.288	0.706245	1.19814e-246	Rrbp1
rrbp1a	ENSDARG00000013763	-1.383	0.01148	1.94	0.706245	1.19814e-246	Rrbp1
f3a	ENSDARG00000099124	-2.751	0.05485	1.261	0.704831	8.10277e-95	F3
fkbp9	ENSDARG00000005023	-2.247	0.15855	0.8	0.70418	1.96556e-182	Fkbp9
fibinb	ENSDARG00000087196	-0.084	0.98346	0.007	0.698042	2.62299e-137	Fibin
fibina	ENSDARG00000039949	0.888	0.77014	0.113	0.698042	2.62299e-137	Fibin
sox4b	ENSDARG00000098834	-4.468	0.00274	2.563	0.692892	1.94632e-154	Sox4
sox4a	ENSDARG00000004588	-0.26	0.84492	0.073	0.692892	1.94632e-154	Sox4
hsp90b1	ENSDARG00000003570	-0.16	0.9155	0.038	0.683944	1.86049e-229	Hsp90b1
adgrg6	ENSDARG00000054137	1.87	0.088	1.056	0.68152	4.67695e-156	Adgrg6
sh3glb1a	ENSDARG00000045294	-1.601	0.19995	0.699	0.676317	2.27368e-282	Sh3glb1
sh3glb1b	ENSDARG00000010956	-1.249	0.17416	0.759	0.676317	2.27368e-282	Sh3glb1
anxa2a	ENSDARG00000003216	-0.693	0.53788	0.269	0.662907	7.01188e-214	Anxa2
anxa2b	ENSDARG00000053625	-2.112	0.00302	2.519	0.662907	7.01188e-214	Anxa2
gstm.1	ENSDARG00000042533	-2.216	0.07293	1.137	0.661249	2.41353e-206	Gstm5
gstm.2	ENSDARG00000029473	0.135	0.97541	0.011	0.661249	2.41353e-206	Gstm5
gstm.3	ENSDARG00000088116	-0.466	0.88489	0.053	0.661249	2.41353e-206	Gstm5
ntng1a	ENSDARG00000014973	2.416	0.09242	1.034	0.659326	1.09385e-63	Ntng1
vav3b	ENSDARG00000075962	-4.439	0.00198	2.703	0.659326	1.09385e-63	Ntng1
vav3b	ENSDARG00000073713	1.767	0.48614	0.313	0.659326	1.09385e-63	Ntng1
vstm4a	ENSDARG00000010154	0.124	0.97434	0.011	0.65718	1.14437e-109	Vstm4
vstm4b	ENSDARG00000053186	5.049	0.0024	2.62	0.65718	1.14437e-109	Vstm4
slitrk6	ENSDARG00000098769	0.657	0.76782	0.115	0.64554	7.73237e-107	Slitrk6
clic4	ENSDARG00000022995	-0.463	0.61578	0.211	0.64409	7.7568e-142	Clic4
gfra2b	ENSDARG00000044015	1.512	0.55836	0.253	0.644053	4.30443e-218	Gfra2
gfra2a	ENSDARG00000042723	1.791	0.07775	1.109	0.644053	4.30443e-218	Gfra2
itpk1a	ENSDARG00000013056	-0.401	0.82094	0.086	0.642051	3.98279e-219	Itpk1
itpk1b	ENSDARG00000070583	0.019	0.99204	0.003	0.642051	3.98279e-219	Itpk1
vclb	ENSDARG00000098695	-0.887	0.33563	0.474	0.641783	9.3243e-197	Vcl
vcla	ENSDARG00000044968	0.342	0.69644	0.157	0.641783	9.3243e-197	Vcl
plat	ENSDARG00000062707	-1.633	0.25427	0.595	0.641699	1.69231e-100	Plat
sh3pxd2aa	ENSDARG00000060148	1.263	0.00347	2.46	0.640623	1.11673e-204	Sh3pxd2a
calua	ENSDARG00000045676	0.586	0.7748	0.111	0.629874	3.65666e-260	Calu
calub	ENSDARG00000005115	-0.772	0.61519	0.211	0.629874	3.65666e-260	Calu
c4	ENSDARG00000015065	-1.158	0.34742	0.459	0.626602	6.01109e-101	C4b
ctnnal1	ENSDARG00000018162	1.62	0.21377	0.67	0.625406	1.46628e-126	Ctnnal1
ggh	ENSDARG00000037176	0.4	0.90482	0.043	0.624143	4.2732e-189	Ggh
mxd4	ENSDARG00000054031	0.641	0.73883	0.131	0.623883	2.4493e-244	Mxd4
si:ch211-69b7.6	ENSDARG00000102146	-1.493	0.26527	0.576	0.623535	1.20194e-189	Ahnak
gpx8	ENSDARG00000013302	2.45	0.22989	0.638	0.623149	2.53838e-123	Gpx8
hspa5	ENSDARG00000103846	-1.194	0.11981	0.922	0.620444	3.39828e-207	Hspa5
gfra3	ENSDARG00000087704	0.199	0.95637	0.019	0.618578	1.85315e-55	Gfra3
pdia3	ENSDARG00000102640	-1.076	0.28047	0.552	0.617419	4.34591e-222	Pdia3
slc1a5	ENSDARG00000099186	-1.476	0.09417	1.026	0.615074	4.69164e-125	Slc1a5
gfra1a	ENSDARG00000099732	3.317	1e-05	5.19	0.614573	4.33091e-137	Gfra1
gfra1b	ENSDARG00000102564	1.066	0.63168	0.2	0.614573	4.33091e-137	Gfra1
cdc42ep5	ENSDARG00000062390	-0.549	0.64566	0.19	0.613445	9.38266e-125	Cdc42ep5
loxl2b	ENSDARG00000044074	-0.688	0.70967	0.149	0.611578	3.55505e-80	Loxl2
loxl2a	ENSDARG00000044010	-0.803	0.46544	0.332	0.611578	3.55505e-80	Loxl2
ca12	ENSDARG00000045644	0.879	0.74409	0.128	0.610767	3.38125e-112	Car12
tegt	ENSDARG00000077934	-0.233	0.8732	0.059	0.608532	1.26743e-243	Tmbim6
fign	ENSDARG00000008662	2.391	0.24962	0.603	0.604788	5.12222e-123	Fign
zbtb20	ENSDARG00000005586	-0.635	0.41645	0.38	0.602259	3.74786e-163	Zbtb20
vcana	ENSDARG00000103515	-1.776	0.07502	1.125	0.601848	2.54643e-123	Vcan
vcanb	ENSDARG00000009401	2.843	0.00022	3.658	0.601848	2.54643e-123	Vcan
mest	ENSDARG00000032319	0.205	0.93419	0.03	0.599839	8.49856e-127	Mest
olfml2a	ENSDARG00000005648	2.079	0.11755	0.93	0.597757	2.41701e-98	Olfml2a
lmna	ENSDARG00000013415	1.393	0.01774	1.751	0.59401	1.54913e-241	Lmna
ctnna1	ENSDARG00000102441	-0.363	0.76782	0.115	0.593745	1.91129e-221	Ctnna1
zcchc24	ENSDARG00000078026	-0.245	0.81623	0.088	0.591638	1.36603e-141	Zcchc24
antxr2b	ENSDARG00000063011	3.602	0	5.45	0.588352	5.87073e-127	Antxr2
antxr2a	ENSDARG00000104118	0.209	0.92063	0.036	0.588352	5.87073e-127	Antxr2
col4a2	ENSDARG00000104110	0.05	0.9772	0.01	0.587661	1.67158e-138	Col4a2
wwtr1	ENSDARG00000067719	-0.192	0.89665	0.047	0.586502	6.92041e-144	Wwtr1
TSC22D3	ENSDARG00000105498	-2.505	0.02288	1.641	0.582102	7.17397e-225	Tsc22d3
cmtm3	ENSDARG00000008811	-1.598	0.36332	0.44	0.580797	1.00772e-98	Cmtm3
josd2	ENSDARG00000057626	1.387	0.32018	0.495	0.580639	8.97141e-263	Josd2
fosab	ENSDARG00000031683	0.016	0.98895	0.005	0.578943	2.40071e-64	Fos
taf13	ENSDARG00000070834	1.836	0.39121	0.408	0.576799	3.12328e-241	Taf13
capgb	ENSDARG00000099672	-1.641	0.41897	0.378	0.576794	1.93488e-82	Capg
sirt2	ENSDARG00000011488	-0.312	0.88485	0.053	0.57542	7.01024e-296	Sirt2
mmp15a	ENSDARG00000051962	1.053	0.49314	0.307	0.574576	2.05026e-183	Mmp15
tcn2	ENSDARG00000036481	-0.219	0.91708	0.038	0.574243	1.19216e-116	Tcn2
apoda.2	ENSDARG00000060350	-0.202	0.96658	0.015	0.572653	2.26804e-48	Apod
pdgfbb	ENSDARG00000038139	1.699	0.00255	2.593	0.572235	2.35476e-118	Pdgfb
pdgfba	ENSDARG00000086778	0.447	0.80664	0.093	0.572235	2.35476e-118	Pdgfb
cdkn2c	ENSDARG00000057610	0.234	0.93161	0.031	0.568904	1.78172e-80	Cdkn2c
ttyh2	ENSDARG00000016934	0.608	0.53871	0.269	0.567157	5.01201e-120	Ttyh2
itgav	ENSDARG00000006314	0.485	0.67341	0.172	0.565733	1.13381e-120	Itgav
ctsz	ENSDARG00000043081	-1.035	0.23579	0.627	0.565469	8.44107e-201	Ctsz
mafba	ENSDARG00000017121	-1.657	0.03981	1.4	0.563158	1.83832e-70	Mafb
crym	ENSDARG00000062817	-2.679	0.03773	1.423	0.559767	3.85638e-106	Crym
rasl11b	ENSDARG00000015611	0.51	0.7747	0.111	0.558907	8.2157e-114	Rasl11b
pros1	ENSDARG00000068261	-0.682	0.54928	0.26	0.556566	2.77872e-117	Pros1
chl1a	ENSDARG00000077881	0.084	0.98559	0.006	0.555692	1.49557e-176	Chl1
calr	ENSDARG00000076290	0.621	0.68296	0.166	0.553456	5.83389e-214	Calr
cd63	ENSDARG00000025147	-0.44	0.6943	0.158	0.552725	1.40623e-217	Cd63
copz2	ENSDARG00000006786	-0.986	0.55592	0.255	0.551468	3.69724e-131	Copz2
rnasel2	ENSDARG00000043196	-3.363	0.08917	1.05	0.550994	5.60101e-162	Rnase4
tpm4b	ENSDARG00000019128	-0.53	0.66047	0.18	0.549192	1.90396e-268	Tpm4
tpm4a	ENSDARG00000023963	-0.763	0.33508	0.475	0.549192	1.90396e-268	Tpm4
bcl2b	ENSDARG00000089109	2.108	0.18894	0.724	0.547807	7.95343e-162	Bcl2
bcl2a	ENSDARG00000094704	-0.618	0.71051	0.148	0.547807	7.95343e-162	Bcl2
txnipb	ENSDARG00000070000	0.159	0.97305	0.012	0.546955	1.20392e-135	Txnip
txnipa	ENSDARG00000036107	-0.035	0.98543	0.006	0.546955	1.20392e-135	Txnip
pdzd2	ENSDARG00000059801	0.209	0.91469	0.039	0.546412	3.75991e-114	Pdzd2
klf4	ENSDARG00000079922	-1.094	0.23308	0.632	0.542652	8.31632e-101	Klf4
deptor	ENSDARG00000040930	0.574	0.49429	0.306	0.542008	1.73649e-106	Deptor
cdc42ep1b	ENSDARG00000077792	2.201	0.20818	0.682	0.540799	1.08931e-89	Cdc42ep1
cdc42ep1a	ENSDARG00000079549	0.439	0.81312	0.09	0.540799	1.08931e-89	Cdc42ep1
reep3b	ENSDARG00000004160	-0.095	0.9759	0.011	0.539863	3.91316e-180	Reep3
reep3a	ENSDARG00000017569	-0.6	0.50847	0.294	0.539863	3.91316e-180	Reep3
eva1ba	ENSDARG00000102701	-1.289	0.40035	0.398	0.539198	5.43069e-86	Eva1b
nav2b	ENSDARG00000001879	1.083	0.20477	0.689	0.538811	4.31229e-102	Nav2
hmgb2a	ENSDARG00000029722	0.611	0.62915	0.201	0.538082	4.16837e-149	Hmgb2
hmgb1b	ENSDARG00000030479	0.004	0.99873	0.001	0.536063	2.84517e-158	Hmgb1
hmgb1a	ENSDARG00000099175	0.324	0.8449	0.073	0.536063	2.84517e-158	Hmgb1
rhbdf1b	ENSDARG00000017367	-0.481	0.84747	0.072	0.535206	4.39933e-111	Rhbdf1
rhbdf1a	ENSDARG00000036541	0.811	0.53696	0.27	0.535206	4.39933e-111	Rhbdf1
st3gal5	ENSDARG00000037556	-1.356	0.18556	0.732	0.53452	8.69039e-94	St3gal5
fam234a	ENSDARG00000071449	1.588	0.15272	0.816	0.534018	2.81923e-143	Fam234a
gltpa	ENSDARG00000061921	-0.758	0.71218	0.147	0.533847	1.81461e-148	Gltp
frmd6	ENSDARG00000002332	0.547	0.60085	0.221	0.531667	7.30387e-99	Frmd6
col1a1b	ENSDARG00000035809	-0.029	0.98804	0.005	0.531485	2.6225e-36	Col1a1
col1a1a	ENSDARG00000012405	0.003	0.99819	0.001	0.531485	2.6225e-36	Col1a1
sgce	ENSDARG00000012138	2.319	0.00551	2.259	0.529869	9.30453e-200	Sgce
tmprss5	ENSDARG00000087717	-3.106	0.13885	0.857	0.529425	9.10249e-108	Tmprss5
GRB14	ENSDARG00000068280	-1.018	0.40878	0.389	0.527203	1.87016e-174	Grb14
eef1da	ENSDARG00000102291	-0.601	0.60773	0.216	0.526431	2.18298e-247	Eef1d
eef1db	ENSDARG00000030053	0.634	0.46495	0.333	0.526431	2.18298e-247	Eef1d
tmed2	ENSDARG00000026908	0.522	0.72146	0.142	0.526118	3.05727e-235	Tmed2
manf	ENSDARG00000063177	-1.378	0.35589	0.449	0.525259	5.12515e-224	Manf
atraid	ENSDARG00000043388	-0.007	0.9981	0.001	0.523639	5.10691e-253	Atraid
sox8b	ENSDARG00000037782	-1.033	0.67481	0.171	0.521414	3.05175e-58	Sox8
vgll4b	ENSDARG00000103730	0.745	0.32949	0.482	0.519855	4.67169e-134	Vgll4
vgll4a	ENSDARG00000094332	0.527	0.82027	0.086	0.519855	4.67169e-134	Vgll4
dhrs3a	ENSDARG00000044982	1.423	0.30699	0.513	0.519126	7.26592e-96	Dhrs3
dhrs3b	ENSDARG00000044803	1.041	0.54168	0.266	0.519126	7.26592e-96	Dhrs3
rhoj	ENSDARG00000020250	0.091	0.95637	0.019	0.519083	1.89754e-69	Rhoj
mmd2a	ENSDARG00000087446	1.692	0.05077	1.294	0.517787	3.13838e-130	Mmd2
mmd2b	ENSDARG00000089090	2.917	0.0558	1.253	0.517787	3.13838e-130	Mmd2
ssr2	ENSDARG00000005230	0.993	0.43618	0.36	0.517718	1.36661e-238	Ssr2
tgfbr2b	ENSDARG00000034541	0.178	0.91629	0.038	0.5177	1.14168e-79	Tgfbr2
cyba	ENSDARG00000018283	-3.521	0.0024	2.619	0.513541	4.50871e-69	Cyba
rab34a	ENSDARG00000045628	1.196	0.54843	0.261	0.511383	3.81458e-256	Rab34
rpl30	ENSDARG00000035871	0.496	0.67134	0.173	0.510576	5.85e-105	Rpl30
laptm4b	ENSDARG00000035870	-0.311	0.85047	0.07	0.510511	5.19094e-149	Laptm4b
itm2ba	ENSDARG00000007098	-0.341	0.8079	0.093	0.509781	3.47856e-140	Itm2b
itm2bb	ENSDARG00000041505	-0.695	0.43507	0.361	0.509781	3.47856e-140	Itm2b
bhlhe40	ENSDARG00000004060	0.651	0.39946	0.399	0.508215	1.50111e-91	Bhlhe40
ckbb	ENSDARG00000043257	0.646	0.49182	0.308	0.505301	3.35839e-129	Ckb
ckba	ENSDARG00000069752	-0.569	0.57955	0.237	0.505301	3.35839e-129	Ckb
tbc1d10aa	ENSDARG00000102070	-0.633	0.51477	0.288	0.504627	5.92347e-146	Tbc1d10a
tbc1d10ab	ENSDARG00000060096	1.159	0.25565	0.592	0.504627	5.92347e-146	Tbc1d10a
notch1b	ENSDARG00000052094	-0.351	0.72665	0.139	0.504598	3.79494e-133	Notch1
notch1a	ENSDARG00000103554	-0.803	0.31069	0.508	0.504598	3.79494e-133	Notch1
tcf12	ENSDARG00000004714	1.146	0.17962	0.746	0.502195	3.11026e-198	Tcf12
txndc12	ENSDARG00000038980	0.217	0.90986	0.041	0.501477	2.75739e-171	Txndc12
mmp14b	ENSDARG00000008388	0.012	0.99471	0.002	0.50137	3.66385e-102	Mmp14
mmp14a	ENSDARG00000002235	-0.004	0.99811	0.001	0.50137	3.66385e-102	Mmp14
pcdh17	ENSDARG00000027041	1.312	0.1336	0.874	0.499637	1.73172e-136	Pcdh17
fuca1.1	ENSDARG00000035890	-0.832	0.56431	0.248	0.497948	1.12258e-247	Fuca1
fuca1.2	ENSDARG00000035879	-2.116	0.07079	1.15	0.497948	1.12258e-247	Fuca1
tm7sf3	ENSDARG00000093658	-0.485	0.80896	0.092	0.496817	5.50198e-160	Tm7sf3
si:dkey-67c22.2	ENSDARG00000055389	-0.523	0.71559	0.145	0.496779	3.1803e-158	Son
tmed9	ENSDARG00000004261	-0.228	0.91618	0.038	0.496581	1.09625e-253	Tmed9
klf6a	ENSDARG00000029072	-0.088	0.93995	0.027	0.495624	2.90521e-155	Klf6
sash1a	ENSDARG00000007179	0.955	0.18032	0.744	0.494283	1.31123e-158	Sash1
btg2	ENSDARG00000020298	-0.415	0.5382	0.269	0.493885	2.5623e-109	Btg2
gpc1a	ENSDARG00000019341	0.361	0.91682	0.038	0.493297	9.51828e-177	Gpc1
gpc1b	ENSDARG00000090585	1.818	0.18182	0.74	0.493297	9.51828e-177	Gpc1
ctdsp1	ENSDARG00000040674	-1.161	0.32858	0.483	0.491616	1.9682e-157	Ctdsp1
cnn2	ENSDARG00000035858	-1.539	0.0743	1.129	0.490819	5.9593e-63	Cnn2
igsf21b	ENSDARG00000056084	-1.799	0.30728	0.512	0.489806	1.25356e-83	Igsf21
igsf21a	ENSDARG00000031049	-0.342	0.90206	0.045	0.489806	1.25356e-83	Igsf21
ndrg1a	ENSDARG00000032849	-0.39	0.73883	0.131	0.489751	3.22281e-204	Ndrg1
txndc5	ENSDARG00000009342	-0.014	0.99447	0.002	0.489334	3.65348e-198	Txndc5
znf536	ENSDARG00000103648	3.681	0	11.948	0.489075	8.23835e-172	Zfp536
col5a2a	ENSDARG00000031678	-0.104	0.94056	0.027	0.487876	2.40197e-156	Col5a2
p3h2	ENSDARG00000103026	0.325	0.8453	0.073	0.487314	3.74618e-105	P3h2
gpsm2	ENSDARG00000017311	-0.005	0.9982	0.001	0.487206	6.13063e-108	Gpsm2
egr2b	ENSDARG00000042826	-0.169	0.94367	0.025	0.486981	6.46265e-65	Egr2
col5a3a	ENSDARG00000098294	1.168	0.31224	0.506	0.486088	2.96914e-85	Col11a1
arhgap5	ENSDARG00000061294	-0.196	0.83967	0.076	0.483739	4.04773e-192	Arhgap5
aldh2.2	ENSDARG00000028087	0.612	0.65642	0.183	0.48155	1.9827e-180	Aldh2
aldh2.1	ENSDARG00000089924	1.581	0.12942	0.888	0.48155	1.9827e-180	Aldh2
CABZ01032488.1	ENSDARG00000099154	0.015	0.99424	0.003	0.48155	1.9827e-180	Aldh2
sox6	ENSDARG00000015536	-0.709	0.48527	0.314	0.480034	9.12202e-71	Sox6
gpcpd1	ENSDARG00000016011	-0.85	0.27203	0.565	0.479451	9.25996e-140	Gpcpd1
hexim1	ENSDARG00000036482	-0.963	0.33305	0.477	0.477938	3.47682e-178	Hexim1
orai1b	ENSDARG00000004154	-1.233	0.58929	0.23	0.476867	1.6116e-128	Orai1
orai1a	ENSDARG00000011515	-0.353	0.8886	0.051	0.476867	1.6116e-128	Orai1
cdc42se1	ENSDARG00000023724	-0.016	0.99447	0.002	0.476707	1.78958e-160	Cdc42se1
tgm2b	ENSDARG00000074094	-0.938	0.44152	0.355	0.476358	9.88456e-56	Tgm2
tgm2a	ENSDARG00000070157	1.058	0.67575	0.17	0.476358	9.88456e-56	Tgm2
agrn	ENSDARG00000079388	-0.44	0.70306	0.153	0.47411	1.16722e-171	Agrn
si:ch73-269m14.2	ENSDARG00000090747	0.961	0.47559	0.323	0.473047	2.31193e-255	9530068E07Rik
prdx4	ENSDARG00000069013	0.475	0.86623	0.062	0.47263	1.70799e-208	Prdx4
antxr1a	ENSDARG00000025672	-1.023	0.71218	0.147	0.46889	3.24683e-127	Antxr1
antxr1b	ENSDARG00000074075	1.363	0.41031	0.387	0.46889	3.24683e-127	Antxr1
sorcs2	ENSDARG00000077465	2.322	0.00082	3.085	0.467345	2.76033e-92	Sorcs2
pappab	ENSDARG00000059858	-1.269	0.50835	0.294	0.466318	3.13013e-58	Pappa
pappaa	ENSDARG00000101090	1.675	0.28076	0.552	0.466318	3.13013e-58	Pappa
rassf2a	ENSDARG00000029865	-0.635	0.68627	0.164	0.4647	1.93608e-104	Rassf2
rassf2b	ENSDARG00000044044	0.491	0.86347	0.064	0.4647	1.93608e-104	Rassf2
ltbp1	ENSDARG00000056922	-0.108	0.95482	0.02	0.463753	8.77782e-106	Ltbp1
ltbp1	ENSDARG00000097768	-0.112	0.97416	0.011	0.463753	8.77782e-106	Ltbp1
p4hb	ENSDARG00000105116	-0.45	0.69023	0.161	0.463688	2.4388e-267	P4hb
olfml3a	ENSDARG00000061852	2.226	0.13443	0.871	0.462256	1.728e-134	Olfml3
olfml3b	ENSDARG00000062171	-0.502	0.81145	0.091	0.462256	1.728e-134	Olfml3
rrad	ENSDARG00000052011	2.008	0.12942	0.888	0.461566	8.3711e-61	Rrad
ndrg2	ENSDARG00000011170	-0.603	0.46785	0.33	0.461202	9.71367e-207	Ndrg2
rftn2	ENSDARG00000056078	0.049	0.98603	0.006	0.460864	2.38676e-104	Rftn2
akap12b	ENSDARG00000055678	-1.091	0.14608	0.835	0.460328	5.65664e-196	Akap12
akap12a	ENSDARG00000091792	-1.41	0.26444	0.578	0.460328	5.65664e-196	Akap12
tspan3b	ENSDARG00000053559	1.712	0.33642	0.473	0.459471	6.4716e-158	Tspan3
tspan3a	ENSDARG00000034753	0.318	0.83852	0.076	0.459471	6.4716e-158	Tspan3
slc35b2	ENSDARG00000007886	-1.039	0.48959	0.31	0.459394	5.33499e-141	Slc35b2
smpdl3a	ENSDARG00000053119	0.36	0.91643	0.038	0.457602	8.99358e-191	Smpdl3a
pdia6	ENSDARG00000009001	-1.277	0.29782	0.526	0.457422	7.01883e-191	Pdia6
lasp1	ENSDARG00000057867	-0.039	0.97954	0.009	0.456876	1.12851e-239	Lasp1
foxd3	ENSDARG00000021032	7.071	0	11.677	0.456287	2.37255e-79	Foxd3
mpzl1l	ENSDARG00000059048	0.376	0.89543	0.048	0.456102	1.03665e-181	Mpzl1
vwa1	ENSDARG00000075468	0.498	0.68932	0.162	0.456005	3.25471e-72	Vwa1
snrpb	ENSDARG00000011125	-0.629	0.84006	0.076	0.455587	7.24814e-229	Snrpb
acox3	ENSDARG00000038865	-2.124	0.07413	1.13	0.455356	1.41693e-70	Acox3
rock2a	ENSDARG00000017500	-0.262	0.73036	0.136	0.453168	1.83785e-165	Rock2
rock2b	ENSDARG00000004877	-0.523	0.62677	0.203	0.453168	1.83785e-165	Rock2
rock2b	ENSDARG00000096433	1.59	0.16685	0.778	0.453168	1.83785e-165	Rock2
fzd1	ENSDARG00000041464	3.689	0.08283	1.082	0.450975	4.62848e-79	Fzd1
nudt4a	ENSDARG00000057767	-0.858	0.35785	0.446	0.450817	2.5548e-213	Nudt4
nudt4b	ENSDARG00000045878	0.409	0.88398	0.054	0.450817	2.5548e-213	Nudt4
lgmn	ENSDARG00000039150	-0.792	0.36837	0.434	0.450417	3.16378e-171	Lgmn
paqr6	ENSDARG00000041483	-0.574	0.82441	0.084	0.449471	1.66827e-86	Paqr6
kdelr2b	ENSDARG00000037361	-0.665	0.61448	0.211	0.449279	5.05043e-178	Kdelr2
kdelr2a	ENSDARG00000005254	-0.279	0.82441	0.084	0.449279	5.05043e-178	Kdelr2
sec61b	ENSDARG00000076568	-1.592	0.24831	0.605	0.448781	5.07955e-229	Sec61b
ptk2aa	ENSDARG00000100456	0.835	0.50378	0.298	0.447655	2.73576e-171	Ptk2
ptk2ab	ENSDARG00000004672	1.308	0.13666	0.864	0.447655	2.73576e-171	Ptk2
gal3st1a	ENSDARG00000062711	1.235	0.61088	0.214	0.446605	9.90193e-85	Gal3st1
gal3st1b	ENSDARG00000078245	-0.611	0.81968	0.086	0.446605	9.90193e-85	Gal3st1
ubb	ENSDARG00000093313	-1.038	0.12316	0.91	0.446127	5.96489e-127	Ubc
ostc	ENSDARG00000104901	0.084	0.9804	0.009	0.446112	2.13427e-259	Ostc
gas2l3	ENSDARG00000045880	0.894	0.63543	0.197	0.445724	1.35828e-55	Gas2l3
tpst1	ENSDARG00000073872	-1.12	0.24522	0.61	0.445405	3.53804e-198	Tpst1
pnrc1	ENSDARG00000043904	2.26	0.13472	0.871	0.445405	4.06911e-224	Pnrc1
fez1	ENSDARG00000023174	5.101	0	12.088	0.442951	3.80157e-210	Fez1
atp1b2b	ENSDARG00000034424	1.156	0.56006	0.252	0.442273	1.19141e-171	Atp1b2
atp1b2a	ENSDARG00000099203	1.262	0.23135	0.636	0.442273	1.19141e-171	Atp1b2
hmbsb	ENSDARG00000055991	0.892	0.57226	0.242	0.44164	1.98686e-126	Hmbs
hmbsa	ENSDARG00000008840	-0.287	0.9374	0.028	0.44164	1.98686e-126	Hmbs
magt1	ENSDARG00000058062	-0.716	0.56064	0.251	0.440337	1.58834e-184	Magt1
lamp2	ENSDARG00000014914	-0.701	0.43219	0.364	0.437193	1.38309e-233	Lamp2
fkbp7	ENSDARG00000010962	0.046	0.9895	0.005	0.436411	9.68072e-80	Fkbp7
TST	ENSDARG00000093235	0.006	0.99819	0.001	0.435601	1.28157e-123	Mpst
pxdc1b	ENSDARG00000040309	-1.07	0.55973	0.252	0.434284	1.13936e-132	Pxdc1
csrnp1b	ENSDARG00000038429	-1.217	0.03251	1.488	0.434283	8.05201e-77	Csrnp1
csrnp1a	ENSDARG00000031426	-0.155	0.94311	0.025	0.434283	8.05201e-77	Csrnp1
creb3l2	ENSDARG00000063563	-0.314	0.84394	0.074	0.433907	2.04542e-158	Creb3l2
ephb2a	ENSDARG00000037373	0.838	0.45627	0.341	0.433169	7.89817e-144	Ephb2
ephb2b	ENSDARG00000021539	0.99	0.46166	0.336	0.433169	7.89817e-144	Ephb2
cmtm7	ENSDARG00000010032	1.864	0.21208	0.673	0.430981	9.05883e-91	Cmtm7
itgb1b.1	ENSDARG00000053232	-2.399	0.03799	1.42	0.430285	3.39788e-228	Itgb1
itgb1b.2	ENSDARG00000022689	-3.063	0.05533	1.257	0.430285	3.39788e-228	Itgb1
itgb1a	ENSDARG00000071863	0.523	0.65959	0.181	0.430285	3.39788e-228	Itgb1
flrt3	ENSDARG00000076895	-0.063	0.97882	0.009	0.429752	3.45032e-123	Flrt3
ldb2b	ENSDARG00000034896	1.736	0.38511	0.414	0.429703	1.12291e-81	Ldb2
mocs2	ENSDARG00000077202	1.64	0.1032	0.986	0.427279	9.25555e-279	Mocs2
ilk	ENSDARG00000056964	-0.469	0.63878	0.195	0.427241	1.99238e-258	Ilk
mid1ip1b	ENSDARG00000019302	-0.48	0.78976	0.103	0.42658	2.63772e-218	Mid1ip1
fermt2	ENSDARG00000020242	1.208	0.13945	0.856	0.426394	1.20707e-232	Fermt2
arl5a	ENSDARG00000018627	-1.682	0.33047	0.481	0.425002	2.43891e-216	Arl5a
mcamb	ENSDARG00000005368	0.113	0.94177	0.026	0.424953	8.24971e-166	Mcam
mcama	ENSDARG00000089643	3.209	0	7.243	0.424953	8.24971e-166	Mcam
phgdh	ENSDARG00000001873	1.504	0.50782	0.294	0.424614	6.28473e-105	Phgdh
sdf2l1	ENSDARG00000035631	-2.095	0.22637	0.645	0.424611	3.28173e-189	Sdf2l1
oat	ENSDARG00000078425	-1.028	0.46806	0.33	0.422162	6.29288e-195	Oat
cd9a	ENSDARG00000005842	-3.044	0.01859	1.731	0.421928	4.8873e-66	Cd9
cd9b	ENSDARG00000016691	-1.309	0.42518	0.371	0.421928	4.8873e-66	Cd9
wsb1	ENSDARG00000021343	0.153	0.88578	0.053	0.421499	2.21336e-204	Wsb1
asap2a	ENSDARG00000010181	0.672	0.67493	0.171	0.42137	8.69332e-152	Asap2
rxrgb	ENSDARG00000004697	0.139	0.96337	0.016	0.420406	6.26998e-82	Rxrg
nr2f2	ENSDARG00000040926	-0.107	0.94904	0.023	0.419103	1.30778e-104	Nr2f2
lima1a	ENSDARG00000101441	0.808	0.60233	0.22	0.418141	7.21545e-121	Lima1
ednrba	ENSDARG00000089334	2.399	0.32642	0.486	0.418045	1.11336e-140	Ednrb
pigt	ENSDARG00000075842	0.047	0.98752	0.005	0.417741	7.93409e-199	Pigt
mxra8b	ENSDARG00000062129	0.384	0.86149	0.065	0.417218	2.47401e-122	Mxra8
mxra8a	ENSDARG00000062222	-1.204	0.46054	0.337	0.417218	2.47401e-122	Mxra8
fstl3	ENSDARG00000025670	-0.895	0.63789	0.195	0.417045	1.03726e-131	Fstl3
glo1	ENSDARG00000068978	-1.057	0.49529	0.305	0.414637	1.161e-228	Glo1
plod1a	ENSDARG00000059746	-1.248	0.16254	0.789	0.413341	3.73322e-89	Plod1
asrgl1	ENSDARG00000021681	0.07	0.98367	0.007	0.413233	1.99846e-174	Asrgl1
ctdsp2	ENSDARG00000036102	1.425	0.1064	0.973	0.412808	3.91225e-185	Ctdsp2
fam102ab	ENSDARG00000016866	-0.447	0.7399	0.131	0.41271	1.61798e-128	Fam102a
fam102aa	ENSDARG00000102566	0.151	0.93817	0.028	0.41271	1.61798e-128	Fam102a
diaph3	ENSDARG00000090785	0.213	0.95193	0.021	0.410761	4.72289e-71	Diaph3
hs2st1a	ENSDARG00000099478	0.078	0.98028	0.009	0.410668	1.74342e-184	Hs2st1
hs2st1b	ENSDARG00000062008	-0.972	0.51879	0.285	0.410668	1.74342e-184	Hs2st1
vps37b	ENSDARG00000039319	0.503	0.84064	0.075	0.410553	1.66174e-117	Vps37b
psmb8a	ENSDARG00000001303	-1.664	0.21377	0.67	0.410366	2.12833e-57	Psmb8
sppl2	ENSDARG00000030448	0.713	0.64154	0.193	0.409047	1.15388e-102	Sppl2b
cyb5a	ENSDARG00000098589	0.47	0.78933	0.103	0.408983	2.35327e-211	Cyb5a
amotl2b	ENSDARG00000061948	-0.139	0.93774	0.028	0.408926	5.01799e-109	Amotl2
amotl2a	ENSDARG00000061923	-0.853	0.22343	0.651	0.408926	5.01799e-109	Amotl2
phldb1a	ENSDARG00000061093	0.588	0.62183	0.206	0.408375	5.08482e-139	Phldb1
phldb1b	ENSDARG00000079378	2.159	0.00012	3.909	0.408375	5.08482e-139	Phldb1
mif4gda	ENSDARG00000102080	-0.564	0.81285	0.09	0.408157	1.55858e-131	Mif4gd
serp1	ENSDARG00000099439	-0.808	0.52583	0.279	0.407973	1.49791e-209	Serp1
top1mt	ENSDARG00000027824	1.242	0.46769	0.33	0.40716	4.50689e-183	Vapa
top1mt	ENSDARG00000104809	1.838	0.32233	0.492	0.40716	4.50689e-183	Vapa
vapal	ENSDARG00000046048	0.503	0.63873	0.195	0.40716	4.50689e-183	Vapa
pdia4	ENSDARG00000018491	-0.745	0.61578	0.211	0.407135	5.26397e-159	Pdia4
dmd	ENSDARG00000008487	-1.012	0.22965	0.639	0.406361	1.12816e-188	Dmd
si:ch211-106h4.6	ENSDARG00000077219	0.9	0.68016	0.167	0.406112	4.79956e-102	Plxdc2
plxdc2	ENSDARG00000059950	-1.189	0.48852	0.311	0.406112	4.79956e-102	Plxdc2
ostf1	ENSDARG00000091555	-0.73	0.68347	0.165	0.405659	9.18955e-136	Ostf1
dlgap1b	ENSDARG00000037415	2.363	0.03511	1.455	0.405465	4.38121e-212	Dlgap1
dlgap1a	ENSDARG00000014280	4.087	0.00018	3.741	0.405465	4.38121e-212	Dlgap1
serpinf1	ENSDARG00000069048	-1.247	0.48324	0.316	0.404612	5.81984e-68	Serpinf1
ppp1r18	ENSDARG00000071251	-1.01	0.4921	0.308	0.404481	4.07133e-151	Ppp1r18
pxna	ENSDARG00000088590	-0.153	0.89903	0.046	0.401907	7.68356e-92	Pxn
dnajb1a	ENSDARG00000099383	-0.246	0.90018	0.046	0.401614	4.97454e-119	Dnajb1
dnajb1b	ENSDARG00000041394	-1.72	0.00029	3.538	0.401614	4.97454e-119	Dnajb1
dnajc18	ENSDARG00000056005	1.295	0.16981	0.77	0.401614	4.97454e-119	Dnajb1
dnajb6b	ENSDARG00000020953	-1.968	0.09347	1.029	0.401614	4.97454e-119	Dnajb1
rpl22	ENSDARG00000070437	-0.777	0.41198	0.385	0.401537	6.03889e-162	Rpl22
rsu1	ENSDARG00000102885	0.189	0.90225	0.045	0.400588	1.83883e-235	Rsu1
cttnbp2nlb	ENSDARG00000056091	0.583	0.64418	0.191	0.400539	1.89007e-110	Cttnbp2nl
dhrs1	ENSDARG00000054300	0.111	0.93161	0.031	0.399831	1.12441e-218	Dhrs1
crtac1a	ENSDARG00000059826	1.412	0.50347	0.298	0.399261	1.2829e-105	Crtac1
crtac1b	ENSDARG00000102517	0.272	0.94051	0.027	0.399261	1.2829e-105	Crtac1
foxo1a	ENSDARG00000099555	-0.448	0.63416	0.198	0.395932	2.25891e-152	Foxo1
foxo1b	ENSDARG00000061549	3.331	0.0001	4.004	0.395932	2.25891e-152	Foxo1
pcbp4	ENSDARG00000024276	3.86	0.00031	3.502	0.395584	1.23121e-248	Pcbp4
hadh	ENSDARG00000030765	0.24	0.92635	0.033	0.393767	1.24558e-129	Hadh
nek6	ENSDARG00000037963	-0.591	0.78747	0.104	0.393232	2.3756e-81	Nek6
efemp2a	ENSDARG00000094324	1.25	0.34133	0.467	0.392937	1.45064e-110	Efemp2
efemp2b	ENSDARG00000020811	1.512	0.09731	1.012	0.392937	1.45064e-110	Efemp2
dpm3	ENSDARG00000058650	2.288	0.33047	0.481	0.392783	8.80805e-242	Dpm3
ddost	ENSDARG00000037318	-0.088	0.97495	0.011	0.391825	4.96626e-255	Ddost
adgra2	ENSDARG00000076994	0.107	0.93683	0.028	0.391736	5.42671e-89	Adgra2
creb5a	ENSDARG00000099002	-0.19	0.90409	0.044	0.390539	4.52661e-107	Creb5
creb5b	ENSDARG00000070536	1.011	0.42039	0.376	0.390539	4.52661e-107	Creb5
gpt2	ENSDARG00000012199	1.107	0.2787	0.555	0.390357	9.62035e-97	Gpt2
erp44	ENSDARG00000019008	-0.798	0.66988	0.174	0.390216	1.5978e-201	Erp44
mlip	ENSDARG00000089920	1.969	0.09079	1.042	0.39002	5.65398e-39	Mlip
fndc1	ENSDARG00000002847	-1.679	0.18608	0.73	0.38742	6.8912e-74	Fndc1
capns1a	ENSDARG00000035329	0.3	0.88839	0.051	0.3863	1.1468e-125	Capns1
capns1b	ENSDARG00000013804	1.904	0.10632	0.973	0.3863	1.1468e-125	Capns1
adkb	ENSDARG00000095947	0.422	0.85633	0.067	0.38619	6.66597e-165	Adk
adka	ENSDARG00000039429	0.255	0.90131	0.045	0.38619	6.66597e-165	Adk
si:ch211-234p6.5	ENSDARG00000071460	0.667	0.71599	0.145	0.384969	5.15167e-63	Plekha4
arhgap31	ENSDARG00000059472	0.249	0.84816	0.072	0.384771	1.69748e-167	Arhgap31
ddit4	ENSDARG00000037618	-0.22	0.93523	0.029	0.3842	4.15458e-149	Ddit4
slc31a2	ENSDARG00000076092	-0.757	0.64407	0.191	0.383265	4.8223e-149	Slc31a2
slc44a1b	ENSDARG00000090982	-0.563	0.57609	0.24	0.382465	4.63746e-202	Slc44a1
tmed10	ENSDARG00000041391	-0.477	0.74262	0.129	0.382463	4.7186e-217	Tmed10
gprc5ba	ENSDARG00000077080	3.421	0.03674	1.435	0.381816	1.5158e-73	Gprc5b
gprc5bb	ENSDARG00000075141	-0.035	0.98998	0.004	0.381816	1.5158e-73	Gprc5b
fkbp10a	ENSDARG00000099183	-0.772	0.57651	0.239	0.381262	1.00094e-82	Fkbp10
fkbp10b	ENSDARG00000045129	0.454	0.81137	0.091	0.381262	1.00094e-82	Fkbp10
arl1	ENSDARG00000101680	0.881	0.69689	0.157	0.380868	2.27483e-253	Arl1
rer1	ENSDARG00000012747	0.812	0.59553	0.225	0.380627	1.54394e-268	Rer1
dnajb11	ENSDARG00000015088	0.06	0.98173	0.008	0.380407	3.77827e-225	Dnajb11
agap1	ENSDARG00000062123	1.699	0.00698	2.156	0.380056	6.98142e-237	Agap1
hmgn6	ENSDARG00000087636	-0.861	0.58163	0.235	0.379448	1.33735e-181	Hmgn1
nlgn3a	ENSDARG00000104786	2.459	0.04471	1.35	0.378958	1.89263e-233	Nlgn3
lrrtm1	ENSDARG00000052713	4.263	0.00024	3.628	0.377793	1.59125e-103	Lrrtm1
lamb1b	ENSDARG00000045524	-0.428	0.70785	0.15	0.377433	8.70905e-69	Lamb1
lamb1a	ENSDARG00000101209	-0.469	0.61612	0.21	0.377433	8.70905e-69	Lamb1
zgc:55943	ENSDARG00000029292	-0.046	0.98835	0.005	0.376499	1.91481e-224	1700025G04Rik
zgc:92140	ENSDARG00000098592	0.92	0.39547	0.403	0.376499	1.91481e-224	1700025G04Rik
EPB41L2	ENSDARG00000093374	0.694	0.52315	0.281	0.376497	1.6498e-147	Epb41l2
iqgap1	ENSDARG00000078888	0.715	0.37077	0.431	0.374537	4.40566e-227	Iqgap1
nde1	ENSDARG00000103902	-1.792	0.23213	0.634	0.37425	9.40409e-85	Nde1
ntn1a	ENSDARG00000105112	-1.083	0.14939	0.826	0.373326	2.38132e-81	Ntn1
fgl2b	ENSDARG00000019686	-1.468	0.03099	1.509	0.373201	1.36825e-15	Fgl2
trip6	ENSDARG00000069331	0.547	0.57955	0.237	0.372982	2.11427e-73	Trip6
fabp11a	ENSDARG00000017299	0.971	0.51254	0.29	0.372979	4.45702e-120	Fabp5
rbp5	ENSDARG00000101481	-0.828	0.70751	0.15	0.372979	4.45702e-120	Fabp5
icn	ENSDARG00000009978	1.208	0.26909	0.57	0.372114	7.67106e-65	S100a16
skia	ENSDARG00000042151	-0.197	0.8732	0.059	0.371209	1.27545e-261	Ski
ier5	ENSDARG00000009881	-0.582	0.41824	0.379	0.371124	1.85707e-114	Ier5
trib1	ENSDARG00000076142	1.204	0.41802	0.379	0.370981	1.04166e-71	Trib1
ngfra	ENSDARG00000088708	1.155	0.32692	0.486	0.370464	2.39667e-106	Ngfr
ngfrb	ENSDARG00000089223	4.604	0	7.491	0.370464	2.39667e-106	Ngfr
tram1	ENSDARG00000019137	-0.472	0.75736	0.121	0.370257	4.43866e-235	Tram1
mydgf	ENSDARG00000071679	-2.356	0.03978	1.4	0.368499	4.05025e-252	Mydgf
arhgap39	ENSDARG00000104086	3.27	0.06976	1.156	0.368091	7.18107e-156	Arhgap39
anxa6	ENSDARG00000013335	1.653	0.13348	0.875	0.36675	1.71307e-229	Anxa6
spry1	ENSDARG00000103985	0.984	0.71398	0.146	0.366691	7.94949e-104	Spry1
tmem205	ENSDARG00000100677	-1.607	0.20711	0.684	0.366192	2.94059e-181	Tmem205
pex2	ENSDARG00000062421	0.818	0.79836	0.098	0.365546	1.21032e-178	Pex2
zfyve21	ENSDARG00000027887	1.567	0.09962	1.002	0.365279	4.20883e-141	Zfyve21
cdk4	ENSDARG00000087937	0.482	0.81494	0.089	0.363512	9.61231e-218	Cdk4
tmem14cb	ENSDARG00000079272	2.076	0.30326	0.518	0.362078	1.16693e-239	Tmem14c
tmem14ca	ENSDARG00000075180	-1.304	0.52071	0.283	0.362078	1.16693e-239	Tmem14c
mettl9	ENSDARG00000060001	0.25	0.92947	0.032	0.361328	5.62642e-271	Mettl9
polr2f	ENSDARG00000036625	-1.452	0.27585	0.559	0.360468	1.6295e-250	Polr2f
rassf1	ENSDARG00000004840	1.355	0.10183	0.992	0.359867	2.56087e-185	Rassf1
dap	ENSDARG00000000069	-0.919	0.46773	0.33	0.359796	3.84317e-180	Dap
gab1	ENSDARG00000037018	-1.118	0.0859	1.066	0.358002	4.76116e-117	Gab1
luzp2	ENSDARG00000068247	-1.986	0.27585	0.559	0.35793	3.21373e-76	Luzp2
ss18	ENSDARG00000002970	-0.551	0.72318	0.141	0.357202	4.56053e-92	Ss18
zgc:158343	ENSDARG00000099411	-0.559	0.72178	0.142	0.356727	2.07386e-137	Ier3
rnf13	ENSDARG00000019438	-0.619	0.54122	0.267	0.356575	2.1813e-241	Rnf13
abhd4	ENSDARG00000102887	-2.034	0.00847	2.072	0.356312	1.25616e-116	Abhd4
itgb4	ENSDARG00000028507	1.529	0.0413	1.384	0.356208	1.27735e-78	Itgb4
rarga	ENSDARG00000034117	1.13	0.32143	0.493	0.356095	4.75434e-132	Rarg
rargb	ENSDARG00000054003	0.329	0.89891	0.046	0.356095	4.75434e-132	Rarg
SIPA1	ENSDARG00000076697	-0.417	0.76166	0.118	0.355285	4.17433e-54	Sipa1
ldhbb	ENSDARG00000071076	-1.472	0.5484	0.261	0.355201	6.0417e-173	Ldhb
ldhba	ENSDARG00000019644	0.832	0.68132	0.167	0.355201	6.0417e-173	Ldhb
mrps28	ENSDARG00000041538	-0.619	0.81193	0.09	0.354384	7.90337e-216	Mrps28
arhgef10	ENSDARG00000077788	0.77	0.45518	0.342	0.353594	2.05026e-86	Arhgef10
crfb16	ENSDARG00000075181	2.359	0.25135	0.6	0.353532	1.76315e-133	Ifngr1
il10ra	ENSDARG00000100383	-2.987	0.01166	1.933	0.353532	1.76315e-133	Ifngr1
ifnlr1	ENSDARG00000087131	-1.276	0.26839	0.571	0.353532	1.76315e-133	Ifngr1
ifngr1	ENSDARG00000074488	0.173	0.89892	0.046	0.353532	1.76315e-133	Ifngr1
FAM107A	ENSDARG00000086300	2.364	0.01276	1.894	0.353518	2.2935e-103	Fam107a
caspa	ENSDARG00000008165	-2.878	0.07453	1.128	0.353476	6.07413e-28	Casp4
rcan2	ENSDARG00000021869	0.97	0.32116	0.493	0.353392	8.48938e-238	Rcan2
ctsd	ENSDARG00000057698	0.723	0.48637	0.313	0.353089	3.91958e-219	Ctsd
rasa3	ENSDARG00000063371	0.425	0.85481	0.068	0.352872	1.55905e-99	Rasa3
si:cabz01030277.1	ENSDARG00000099377	-3.293	0.02227	1.652	0.350427	3.38178e-67	Parp14
fam3c	ENSDARG00000056152	-1.183	0.28994	0.538	0.348834	8.8209e-192	Fam3c
srebf1	ENSDARG00000067607	-0.573	0.55394	0.257	0.347809	5.80067e-123	Srebf1
phlda3	ENSDARG00000037804	2.646	0.0214	1.67	0.347328	1.22411e-226	Phlda3
ift20	ENSDARG00000040556	-0.484	0.84166	0.075	0.345218	2.12999e-269	Ift20
fbln2	ENSDARG00000015156	-1.301	0.14859	0.828	0.34473	3.36001e-108	Fbln2
rpl28	ENSDARG00000005791	0.096	0.95364	0.021	0.344668	4.75112e-67	Rpl28
nr4a1	ENSDARG00000000796	-0.905	0.10112	0.995	0.342587	2.11541e-97	Nr4a1
scp2b	ENSDARG00000102356	-1.295	0.53185	0.274	0.342415	1.62727e-234	Scp2
nr3c1	ENSDARG00000025032	-0.276	0.79202	0.101	0.340047	1.78299e-166	Nr3c1
ctnnd1	ENSDARG00000078233	-0.472	0.55823	0.253	0.338571	1.02006e-218	Ctnnd1
si:ch211-154c21.1	ENSDARG00000100772	1.954	0.25974	0.585	0.338281	1.02405e-62	Adamts2
adamts2	ENSDARG00000075930	-1.26	0.29574	0.529	0.338281	1.02405e-62	Adamts2
SNTA1	ENSDARG00000098420	-1.879	0.21154	0.675	0.338256	2.40811e-94	Snta1
galnt18a	ENSDARG00000100889	2.902	0.04644	1.333	0.337003	4.76651e-80	Galnt18
galnt18b	ENSDARG00000059438	-1.575	0.38712	0.412	0.337003	4.76651e-80	Galnt18
pdcd6	ENSDARG00000005220	-0.014	0.99579	0.002	0.336361	1.11077e-257	Pdcd6
sh3pxd2b	ENSDARG00000103251	0.885	0.297	0.527	0.33596	2.29787e-115	Sh3pxd2b
tmco1	ENSDARG00000069099	-1.73	0.34131	0.467	0.335609	2.50763e-261	Tmco1
fyna	ENSDARG00000011370	1.129	0.48614	0.313	0.335218	1.84039e-235	Fyn
rab5c	ENSDARG00000026712	-0.69	0.43733	0.359	0.335207	1.24446e-248	Rab5c
ccdc13	ENSDARG00000063451	-0.34	0.92606	0.033	0.334948	1.52729e-56	Ccdc13
wipf1a	ENSDARG00000104300	-1.359	0.40835	0.389	0.334759	7.89056e-118	Wipf1
tbc1d7	ENSDARG00000029581	-0.208	0.92651	0.033	0.333523	5.81314e-124	Tbc1d7
stard5	ENSDARG00000076117	-0.082	0.98346	0.007	0.332465	3.49488e-113	Stard5
sfr1	ENSDARG00000021974	-1.883	0.29652	0.528	0.331966	2.16723e-224	Sfr1
siva1	ENSDARG00000103598	3.843	0.03978	1.4	0.331896	5.08252e-191	Siva1
stx7l	ENSDARG00000069208	-1.567	0.32225	0.492	0.331477	3.35605e-232	Stx7
igsf11	ENSDARG00000017217	2.124	0.04425	1.354	0.331435	8.76325e-67	Igsf11
st6gal1	ENSDARG00000044514	2.173	0.21606	0.665	0.331235	2.01397e-110	St6gal1
ctso	ENSDARG00000052855	0.481	0.84403	0.074	0.330561	6.98938e-141	Ctso
rhogb	ENSDARG00000004301	0.573	0.71769	0.144	0.329793	3.297e-96	Rhog
npc2	ENSDARG00000090912	0.238	0.85189	0.07	0.328053	1.77424e-245	Npc2
pelo	ENSDARG00000055477	0.246	0.93083	0.031	0.327834	3.10437e-129	Pelo
ubald2	ENSDARG00000100107	-0.28	0.87972	0.056	0.32748	3.73954e-253	Ubald2
paqr4a	ENSDARG00000076960	-0.107	0.98218	0.008	0.326933	3.10268e-150	Paqr4
ube2e3	ENSDARG00000012244	1.22	0.34529	0.462	0.326277	7.15541e-252	Ube2e3
nid2a	ENSDARG00000075707	0.303	0.86942	0.061	0.325548	1.16453e-35	Nid2
rest	ENSDARG00000103046	-0.724	0.5926	0.227	0.325367	8.34462e-64	Rest
lrp1aa	ENSDARG00000097827	0.491	0.49313	0.307	0.324533	5.0463e-191	Lrp1
lrp1ab	ENSDARG00000029146	1.02	0.16464	0.783	0.324533	5.0463e-191	Lrp1
tle3a	ENSDARG00000002787	0.097	0.96216	0.017	0.323459	9.23065e-112	Tle3
tle3b	ENSDARG00000069006	-0.006	0.99655	0.002	0.323459	9.23065e-112	Tle3
gadd45ba	ENSDARG00000027744	-0.292	0.81145	0.091	0.323269	1.03385e-86	Gadd45b
gadd45bb	ENSDARG00000013576	-0.099	0.96486	0.016	0.323269	1.03385e-86	Gadd45b
wasf2	ENSDARG00000024209	-0.715	0.52602	0.279	0.322978	1.10752e-207	Wasf2
sh3gl1a	ENSDARG00000067958	-1.393	0.45649	0.341	0.322705	4.01207e-174	Sh3gl1
sh3gl1b	ENSDARG00000002642	-0.693	0.71651	0.145	0.322705	4.01207e-174	Sh3gl1
plpp3	ENSDARG00000059933	-0.764	0.4221	0.375	0.322695	1.1124e-104	Plpp3
gpr17	ENSDARG00000062030	-2.796	0.05859	1.232	0.321675	9.1907e-49	Gpr17
shisa4	ENSDARG00000006307	1.223	0.3264	0.486	0.321333	4.61921e-253	Shisa4
sptssa	ENSDARG00000071203	-1.925	0.16292	0.788	0.320104	3.3293e-209	Sptssa
prex1	ENSDARG00000075793	-0.832	0.43725	0.359	0.318696	1.43599e-56	Prex1
flrt1b	ENSDARG00000075597	1.557	0.1538	0.813	0.31798	2.28141e-113	Flrt1
rap2b	ENSDARG00000103032	-0.393	0.79305	0.101	0.317377	4.23855e-99	Rap2b
fibpb	ENSDARG00000087666	3.113	0.00037	3.436	0.315364	1.04926e-189	Fibp
fibpa	ENSDARG00000016058	0.915	0.52543	0.279	0.315364	1.04926e-189	Fibp
itm2cb	ENSDARG00000039650	2.79	0.13443	0.871	0.314979	9.08172e-179	Itm2c
itm2ca	ENSDARG00000043448	3.233	0.00021	3.672	0.314979	9.08172e-179	Itm2c
htra3a	ENSDARG00000052895	-2.652	0.00875	2.058	0.313908	2.61976e-44	Htra3
rtkn2b	ENSDARG00000052903	-0.16	0.96099	0.017	0.313793	1.85718e-98	Rtkn
rtkn2b	ENSDARG00000098261	0.15	0.96542	0.015	0.313793	1.85718e-98	Rtkn
sdc2	ENSDARG00000002731	-1.354	0.10916	0.962	0.311185	1.56349e-195	Sdc2
asah1b	ENSDARG00000034817	-0.722	0.53387	0.273	0.31014	1.13962e-181	Asah1
asah1a	ENSDARG00000037091	-1.119	0.5055	0.296	0.31014	1.13962e-181	Asah1
frmd8	ENSDARG00000073696	-0.239	0.90017	0.046	0.308654	8.41239e-96	Frmd8
hexa	ENSDARG00000052113	0.597	0.74058	0.13	0.30679	9.4262e-146	Hexa
si:ch1073-83b15.1	ENSDARG00000102796	-4.982	0.00391	2.408	0.306359	3.85887e-201	4931406P16Rik
si:ch211-79l17.1	ENSDARG00000105288	0.18	0.92016	0.036	0.306359	3.85887e-201	4931406P16Rik
rock1	ENSDARG00000058993	-0.628	0.48816	0.311	0.304574	7.98224e-212	Rock1
rabac1	ENSDARG00000004171	0.889	0.54706	0.262	0.303212	1.89342e-125	Rabac1
rbm7	ENSDARG00000020841	2.16	0.26921	0.57	0.302605	1.19563e-217	Rbm7
zgc:158398	ENSDARG00000074226	0.088	0.97859	0.009	0.301869	5.27941e-236	Tmem219
ost4	ENSDARG00000096118	0.293	0.93291	0.03	0.301499	4.08326e-205	Ost4
zdhhc2	ENSDARG00000034757	-0.857	0.71672	0.145	0.301399	1.19832e-183	Zdhhc2
her7	ENSDARG00000017917	-1.238	0.65319	0.185	0.301313	7.6577e-62	Heyl
sema3e	ENSDARG00000036571	-0.87	0.49783	0.303	0.300812	9.33925e-82	Sema3e
pde8a	ENSDARG00000087941	-1.106	0.34775	0.459	0.300785	1.82523e-54	Pde8a
usf2	ENSDARG00000020228	-0.002	0.9982	0.001	0.300694	4.91195e-261	Usf2
ndfip1	ENSDARG00000013979	0.801	0.40506	0.392	0.300363	1.51247e-180	Ndfip1
ndfip1l	ENSDARG00000102367	0.743	0.70834	0.15	0.300363	1.51247e-180	Ndfip1
flncb	ENSDARG00000018820	0.271	0.81591	0.088	0.297367	5.52046e-39	Flnc
flnca	ENSDARG00000018566	-1.022	0.22462	0.649	0.297367	5.52046e-39	Flnc
rpn2	ENSDARG00000009724	-0.101	0.93667	0.028	0.296707	2.46295e-207	Rpn2
bcar3	ENSDARG00000016981	1.287	0.14956	0.825	0.295894	5.33838e-130	Bcar3
epb41l4b	ENSDARG00000061398	-1.793	0.23144	0.636	0.29585	1.52191e-137	Epb41l4b
ube2ia	ENSDARG00000052649	0.122	0.94528	0.024	0.295609	1.1436e-258	Ube2i
shpk	ENSDARG00000002355	-0.233	0.94095	0.026	0.294028	3.01072e-56	Shpk
lats2	ENSDARG00000078864	-0.667	0.6363	0.196	0.293883	1.964e-189	Lats2
srgap2	ENSDARG00000032161	-0.305	0.87966	0.056	0.29352	1.04699e-121	Srgap2
tmpob	ENSDARG00000022978	-0.029	0.9918	0.004	0.293042	5.17421e-179	Tmpo
tmpoa	ENSDARG00000007315	0.424	0.84031	0.076	0.293042	5.17421e-179	Tmpo
blvrb	ENSDARG00000096829	-0.834	0.64898	0.188	0.292721	1.86996e-174	Blvrb
cib1	ENSDARG00000103118	-0.14	0.95267	0.021	0.292137	6.74535e-89	Cib1
npm3	ENSDARG00000103594	1.029	0.53688	0.27	0.292003	4.01431e-114	Npm3
itga4	ENSDARG00000103056	-0.685	0.46756	0.33	0.291951	2.06713e-40	Itga4
s1pr2	ENSDARG00000036548	-0.474	0.69715	0.157	0.291707	5.08228e-56	S1pr2
col6a2	ENSDARG00000061436	-0.466	0.66158	0.179	0.290805	2.26371e-126	Col6a2
pfn1	ENSDARG00000088091	-0.867	0.3484	0.458	0.290483	9.81213e-119	Pfn1
anapc13	ENSDARG00000078435	2.161	0.25557	0.592	0.290446	6.38217e-254	Anapc13
lsm14aa	ENSDARG00000006600	-0.887	0.26525	0.576	0.287898	6.61262e-236	Lsm14a
lsm14ab	ENSDARG00000100553	0.125	0.92486	0.034	0.287898	6.61262e-236	Lsm14a
si:cabz01102082.1	ENSDARG00000105648	-0.755	0.60347	0.219	0.287849	1.50946e-66	Slc12a4
snx1b	ENSDARG00000103529	1.857	0.19517	0.71	0.287192	2.07815e-217	Snx1
snx1a	ENSDARG00000071031	0.359	0.78861	0.103	0.287192	2.07815e-217	Snx1
plin2	ENSDARG00000042332	-1.26	0.25803	0.588	0.287084	1.0133e-96	Plin2
ramp2	ENSDARG00000037895	-0.563	0.72608	0.139	0.286986	1.37805e-71	Ramp2
lman2	ENSDARG00000061854	0.104	0.95854	0.018	0.286885	3.49021e-207	Lman2
erfl3	ENSDARG00000062801	0.389	0.64178	0.193	0.285747	4.10383e-156	Erf
erf	ENSDARG00000063417	-0.528	0.73725	0.132	0.285747	4.10383e-156	Erf
efs	ENSDARG00000088835	0.847	0.5954	0.225	0.285745	5.16231e-67	Efs
rnf130	ENSDARG00000089767	1.334	0.11674	0.933	0.285397	1.11029e-129	Rnf130
svbp	ENSDARG00000102305	-0.308	0.89903	0.046	0.285379	8.45717e-262	Svbp
tmem165	ENSDARG00000034600	-2.453	0.04171	1.38	0.284694	1.73272e-226	Tmem165
bet1	ENSDARG00000034885	-1.847	0.29792	0.526	0.284626	1.79906e-235	Bet1
si:dkey-54n8.2	ENSDARG00000087793	-1.101	0.40669	0.391	0.284179	2.21859e-175	Trp53i13
mboat2a	ENSDARG00000031845	0.469	0.74948	0.125	0.284134	4.27671e-103	Mboat2
mboat2b	ENSDARG00000042551	0.586	0.72662	0.139	0.284134	4.27671e-103	Mboat2
p2rx7	ENSDARG00000042440	2.775	0.08135	1.09	0.283243	1.0407e-62	P2rx7
fsta	ENSDARG00000052846	-1.183	0.38595	0.413	0.282982	5.91626e-43	Fst
cwc15	ENSDARG00000013382	-0.873	0.51681	0.287	0.28261	5.62427e-237	Cwc15
tmem33	ENSDARG00000041332	0.226	0.90011	0.046	0.282309	2.46251e-231	Tmem33
col14a1a	ENSDARG00000005762	2.287	0.01413	1.85	0.281274	3.28327e-23	Col14a1
reck	ENSDARG00000090039	0.573	0.56855	0.245	0.280874	5.05917e-85	Reck
nrp1a	ENSDARG00000102153	1.134	0.18939	0.723	0.280203	1.86854e-121	Nrp1
si:ch211-253b8.5	ENSDARG00000074904	1.479	0.08664	1.062	0.279503	2.64796e-142	Dbndd2
rab9a	ENSDARG00000045027	2.419	0.1032	0.986	0.279463	1.55681e-190	Rab9
rela	ENSDARG00000098696	-0.297	0.79611	0.099	0.27929	2.38711e-136	Rela
col4a4	ENSDARG00000002831	0.334	0.73873	0.132	0.278973	1.80368e-56	Col4a4
elovl1a	ENSDARG00000099960	-0.559	0.80896	0.092	0.278572	1.11881e-92	Elovl1
elovl1b	ENSDARG00000103735	-0.861	0.36078	0.443	0.278572	1.11881e-92	Elovl1
hexb	ENSDARG00000034368	-0.501	0.67866	0.168	0.27838	5.76714e-129	Hexb
nfkbiz	ENSDARG00000102097	-1.195	0.37995	0.42	0.27822	6.69899e-106	Nfkbiz
bmp4	ENSDARG00000019995	0.317	0.89365	0.049	0.277239	5.40036e-65	Bmp4
gas1b	ENSDARG00000067984	3.846	0.00172	2.765	0.27718	9.01103e-99	Gas1
gas1a	ENSDARG00000077298	1.017	0.61741	0.209	0.27718	9.01103e-99	Gas1
plxnb3	ENSDARG00000032990	1.579	0.05167	1.287	0.277	1.14065e-53	Plxnb3
pea15	ENSDARG00000079771	-1.521	0.21793	0.662	0.276816	9.66851e-200	Pea15a
cdc42	ENSDARG00000044573	0.39	0.63781	0.195	0.27676	4.88666e-122	Cdc42
iah1	ENSDARG00000015765	0.768	0.79468	0.1	0.276567	1.64534e-138	Iah1
daam2	ENSDARG00000028393	-0.709	0.66991	0.174	0.276521	8.57912e-85	Daam2
ext2	ENSDARG00000056648	1.51	0.16306	0.788	0.27574	5.46394e-163	Ext2
sri	ENSDARG00000058593	-0.975	0.48641	0.313	0.275645	5.57479e-240	Sri
bmp1a	ENSDARG00000028071	-0.072	0.97305	0.012	0.275317	2.95974e-86	Bmp1
mvb12bb	ENSDARG00000079478	-4.758	4e-05	4.386	0.275311	2.17346e-244	Mvb12b
mvb12ba	ENSDARG00000091619	1.244	0.15552	0.808	0.275311	2.17346e-244	Mvb12b
ppdpfa	ENSDARG00000007682	0.803	0.70983	0.149	0.274973	1.092e-243	Ppdpf
ppdpfb	ENSDARG00000031317	0.793	0.50578	0.296	0.274973	1.092e-243	Ppdpf
fnta	ENSDARG00000099143	-1.288	0.25916	0.586	0.273766	3.19899e-212	Fnta
c1qtnf2	ENSDARG00000059944	-0.697	0.75877	0.12	0.273651	1.57479e-48	C1qtnf2
psph	ENSDARG00000040314	-1.257	0.49764	0.303	0.273648	3.56274e-156	Psph
sox5	ENSDARG00000011582	0.222	0.85974	0.066	0.273637	3.57474e-62	Sox5
rbms2a	ENSDARG00000044179	0.046	0.97436	0.011	0.272902	2.99604e-121	Rbms2
rbms2b	ENSDARG00000056150	-0.301	0.87632	0.057	0.272902	2.99604e-121	Rbms2
rbbp4	ENSDARG00000029058	-1.328	0.33017	0.481	0.272646	2.05248e-263	Rbbp4
lsm8	ENSDARG00000091656	-3.028	0.04179	1.379	0.272195	7.3486e-221	Lsm8
lipf	ENSDARG00000018529	-1.166	0.21198	0.674	0.272195	6.87961e-114	Lipa
efhd1	ENSDARG00000043446	-1.589	0.53284	0.273	0.271965	9.79298e-63	Efhd1
zfhx3	ENSDARG00000103057	-0.741	0.22462	0.649	0.270575	2.37981e-69	Zfhx3
spata6	ENSDARG00000021115	0.641	0.68158	0.166	0.267076	6.0885e-120	Spata6
lysmd2	ENSDARG00000091771	2.588	0.00493	2.307	0.266177	3.33184e-245	Lysmd2
klhl5	ENSDARG00000062122	1.131	0.51923	0.285	0.266132	1.4415e-80	Klhl5
rab13	ENSDARG00000034771	-2.406	0.03813	1.419	0.264179	2.97739e-77	Rab13
ppp2r3a	ENSDARG00000077722	2.344	0.00084	3.076	0.26416	9.651e-175	Ppp2r3a
rgl1	ENSDARG00000005989	-1.11	0.36109	0.442	0.264102	4.83031e-121	Rgl1
serpine1	ENSDARG00000056795	0.105	0.9716	0.013	0.262781	4.10152e-46	Serpine1
lgals3b	ENSDARG00000044001	-0.529	0.79898	0.097	0.26257	6.98893e-62	Lgals1
ormdl2	ENSDARG00000058022	0.904	0.63168	0.2	0.262028	7.45288e-152	Ormdl2
mbnl2	ENSDARG00000018460	0.875	0.15008	0.824	0.261909	6.3253e-149	Mbnl2
opcml	ENSDARG00000013005	-0.822	0.73633	0.133	0.261637	1.79027e-57	Ntm
otud7b	ENSDARG00000017220	0.172	0.93219	0.03	0.261599	8.83155e-167	Otud7b
dtna	ENSDARG00000031015	2.714	0.12841	0.891	0.261286	3.23104e-187	Dtna
snx18a	ENSDARG00000067713	0.062	0.97711	0.01	0.261154	2.63367e-80	Snx18
snx18b	ENSDARG00000044246	1.502	0.39946	0.399	0.261154	2.63367e-80	Snx18
agmo	ENSDARG00000025595	-0.637	0.7497	0.125	0.261145	6.4903e-42	Agmo
tcf3a	ENSDARG00000005915	-0.466	0.75803	0.12	0.260863	7.27392e-163	Tcf3
tcf3b	ENSDARG00000099999	1.592	0.05167	1.287	0.260863	7.27392e-163	Tcf3
impdh2	ENSDARG00000006900	-1.756	0.17662	0.753	0.26054	7.69118e-216	Impdh2
rell1	ENSDARG00000018312	0.704	0.58732	0.231	0.260399	5.45817e-93	Rell1
szrd1	ENSDARG00000056338	-0.722	0.64781	0.189	0.260356	1.98619e-144	Szrd1
rnft1	ENSDARG00000015917	-1.371	0.30909	0.51	0.260258	1.67017e-72	Rnft1
sorbs1	ENSDARG00000103435	0.914	0.24562	0.61	0.259739	4.68565e-95	Sorbs1
zfp36l2	ENSDARG00000021806	0.057	0.97859	0.009	0.259722	9.09362e-124	Zfp36l2
cyfip1	ENSDARG00000044345	-0.485	0.58575	0.232	0.259559	2.8809e-124	Cyfip1
lrp10	ENSDARG00000054539	-1.083	0.26548	0.576	0.259484	9.35876e-155	Lrp10
tram2	ENSDARG00000030092	-0.819	0.58933	0.23	0.2594	3.167e-44	Tram2
emc3	ENSDARG00000020607	0.459	0.63663	0.196	0.259379	4.94924e-276	Emc3
dnajc24	ENSDARG00000023927	2.65	0.03688	1.433	0.258605	5.23389e-73	Dnajc24
tmed3	ENSDARG00000028816	0.408	0.84496	0.073	0.258523	4.80566e-252	Tmed3
numb	ENSDARG00000027279	-0.904	0.4457	0.351	0.257543	2.88105e-103	Numb
zgc:66479	ENSDARG00000008732	-1.612	0.41144	0.386	0.257227	5.00244e-172	Golim4
ech1	ENSDARG00000012915	-1.043	0.467	0.331	0.257165	1.07443e-199	Ech1
rab20	ENSDARG00000005049	-0.699	0.74068	0.13	0.256914	6.91922e-52	Rab20
unc50	ENSDARG00000040455	0.815	0.68521	0.164	0.256404	1.98009e-260	Unc50
rxraa	ENSDARG00000057737	0.131	0.9408	0.027	0.256284	3.83823e-80	Rxra
rxrab	ENSDARG00000035127	1.209	0.53076	0.275	0.256284	3.83823e-80	Rxra
c1qtnf6a	ENSDARG00000055175	-1.41	0.53493	0.272	0.256107	9.90012e-57	C1qtnf6
adam19a	ENSDARG00000059693	-1.19	0.37961	0.421	0.256088	7.45304e-142	Adam19
slc39a7	ENSDARG00000104451	1.217	0.46687	0.331	0.25607	6.25398e-219	Slc39a7
eif4ebp1	ENSDARG00000043608	-0.806	0.578	0.238	0.25589	4.66715e-132	Eif4ebp1
islr2	ENSDARG00000051875	4.781	0	10.212	0.255053	2.51818e-57	Islr
cnih4	ENSDARG00000087759	0.195	0.94662	0.024	0.254931	2.35592e-167	Cnih4
oafb	ENSDARG00000077107	-1.903	0.43704	0.359	0.2545	1.46309e-28	Oaf
oafa	ENSDARG00000075851	-0.484	0.86129	0.065	0.2545	1.46309e-28	Oaf
vamp5	ENSDARG00000068262	-0.662	0.6848	0.164	0.253848	4.23876e-36	Vamp5
slc25a5	ENSDARG00000092553	-0.102	0.92047	0.036	0.253177	2.14963e-183	Slc25a5
mus81	ENSDARG00000069326	-2.281	0.30306	0.518	0.253076	1.21916e-89	Mus81
tmem167a	ENSDARG00000035914	-0.947	0.45023	0.347	0.252994	1.79552e-268	Tmem167
crfb4	ENSDARG00000068711	-2.599	0.00024	3.628	0.252674	2.52376e-139	Il10rb
sh3d19	ENSDARG00000088202	-0.923	0.63359	0.198	0.252437	3.80085e-116	Sh3d19
papss1	ENSDARG00000057099	-1.214	0.31256	0.505	0.252007	3.09591e-199	Papss1
hapln1b	ENSDARG00000068516	-0.196	0.9536	0.021	0.251336	8.23416e-59	Hapln1
alg14	ENSDARG00000103093	3.247	0.0885	1.053	0.251051	2.10466e-160	Alg14
mef2cb	ENSDARG00000009418	-0.514	0.52602	0.279	0.251036	1.86399e-143	Mef2c
mef2ca	ENSDARG00000029764	-0.327	0.77014	0.113	0.251036	1.86399e-143	Mef2c
ergic3	ENSDARG00000038074	0.984	0.49313	0.307	0.250927	4.5945e-241	Ergic3
dazap2	ENSDARG00000007867	-0.859	0.51587	0.287	0.250704	1.76035e-227	Dazap2
rap1b	ENSDARG00000008867	-0.753	0.42659	0.37	0.249881	7.46005e-234	Rap1b
slco3a1	ENSDARG00000018726	0.007	0.99579	0.002	0.249611	1.27953e-206	Slco3a1
SLCO3A1	ENSDARG00000068296	2.791	0.05871	1.231	0.249611	1.27953e-206	Slco3a1
sec22bb	ENSDARG00000100435	1.488	0.23291	0.633	0.249346	4.97677e-226	Sec22b
sec22ba	ENSDARG00000030108	-0.265	0.89903	0.046	0.249346	4.97677e-226	Sec22b
sema3c	ENSDARG00000034300	-0.026	0.991	0.004	0.249096	3.38311e-122	Sema3c
smc4	ENSDARG00000038882	-1.433	0.34881	0.457	0.248887	1.38816e-84	Smc4
spata13	ENSDARG00000062837	-1.293	0.04497	1.347	0.248765	3.28532e-76	Spata13
spcs2	ENSDARG00000042823	0.5	0.78101	0.107	0.248489	7.71094e-208	Spcs2
fam89a	ENSDARG00000079979	1.04	0.61718	0.21	0.248453	3.25388e-111	Fam89a
jam3b	ENSDARG00000061794	-0.17	0.93058	0.031	0.248108	4.17503e-217	Jam3
jam3a	ENSDARG00000086037	2.189	0.20702	0.684	0.248108	4.17503e-217	Jam3
tgfbr3	ENSDARG00000099979	-0.79	0.56808	0.246	0.247965	5.45097e-107	Tgfbr3
dagla	ENSDARG00000062956	0.305	0.81355	0.09	0.246957	1.13605e-103	Dagla
sfswap	ENSDARG00000005980	0.742	0.33525	0.475	0.246362	1.5447e-205	Sfswap
snap23.2	ENSDARG00000055252	-1.399	0.58233	0.235	0.246286	1.06705e-60	Snap23
snap23.1	ENSDARG00000012874	-0.528	0.76976	0.114	0.246286	1.06705e-60	Snap23
dennd5a	ENSDARG00000017006	0.699	0.31878	0.497	0.246182	6.2573e-238	Dennd5a
sort1b	ENSDARG00000056252	1.784	0.03995	1.399	0.245878	2.49272e-174	Sort1
sort1a	ENSDARG00000029402	0.015	0.99243	0.003	0.245878	2.49272e-174	Sort1
crip2	ENSDARG00000070670	1.748	0.10651	0.973	0.245744	1.96787e-41	Crip2
piezo2a.2	ENSDARG00000076005	-1.427	0.1648	0.783	0.245645	1.69708e-41	Piezo2
arhgef6	ENSDARG00000006683	0.183	0.89095	0.05	0.245158	5.95608e-66	Arhgef6
rp2	ENSDARG00000044339	0.08	0.98289	0.007	0.244223	7.57466e-98	Rp2
crtap	ENSDARG00000018010	2.434	0.05229	1.282	0.243937	1.94531e-85	Crtap
nell2a	ENSDARG00000090690	1.631	0.11689	0.932	0.243797	2.96154e-118	Nell2
myo18aa	ENSDARG00000075752	0.448	0.6912	0.16	0.243674	2.89527e-192	Myo18a
myo18ab	ENSDARG00000061862	0.457	0.62994	0.201	0.243674	2.89527e-192	Myo18a
rit1	ENSDARG00000069150	0.463	0.89311	0.049	0.243141	9.14807e-211	Rit1
rgs2	ENSDARG00000098761	-1.242	0.38939	0.41	0.242089	2.46637e-112	Rgs2
spry2	ENSDARG00000078308	0.497	0.68397	0.165	0.242082	1.32698e-105	Spry2
ssr3	ENSDARG00000014165	-2.178	0.03451	1.462	0.241854	1.42721e-280	Ssr3
psma4	ENSDARG00000045928	-1.402	0.2637	0.579	0.241848	8.47335e-168	Psma4
frzb	ENSDARG00000018383	-1.447	0.20762	0.683	0.241108	9.07556e-58	Frzb
cfap20	ENSDARG00000100514	-0.582	0.85245	0.069	0.241074	2.64547e-227	Cfap20
igfbp3	ENSDARG00000099144	-0.063	0.97377	0.012	0.240964	2.3646e-18	Igfbp3
zgc:171482	ENSDARG00000074415	1.853	0.436	0.361	0.240721	4.26335e-229	Krcc1
actl6a	ENSDARG00000070828	0.186	0.95193	0.021	0.240519	2.92323e-193	Actl6a
degs1	ENSDARG00000007347	0.256	0.866	0.062	0.24047	5.28485e-244	Degs1
fscn1b	ENSDARG00000037747	4.011	3e-05	4.475	0.239075	1.70354e-215	Fscn1
fscn1a	ENSDARG00000059680	1.514	0.17704	0.752	0.239075	1.70354e-215	Fscn1
srsf5b	ENSDARG00000027734	1.307	0.04512	1.346	0.238964	5.95276e-161	Srsf5
spcs1	ENSDARG00000059298	2.1	0.17248	0.763	0.238608	3.17462e-149	Spcs1
fas	ENSDARG00000043586	-1.653	0.33159	0.479	0.237576	1.20943e-120	Tnfrsf1a
si:ch211-112c15.8	ENSDARG00000089868	-4.682	1e-05	5.034	0.237576	1.20943e-120	Tnfrsf1a
sox13	ENSDARG00000030297	-1.335	0.24073	0.618	0.237329	2.30632e-60	Sox13
itpr3	ENSDARG00000061741	-0.23	0.87524	0.058	0.23667	6.96864e-71	Itpr3
commd1	ENSDARG00000031203	2.62	0.01	2	0.236441	3.54363e-235	Commd1
polr2eb	ENSDARG00000026183	0.091	0.98029	0.009	0.235963	1.94347e-203	Polr2e
ezh2	ENSDARG00000010571	-0.762	0.63552	0.197	0.235232	2.21403e-58	Ezh2
yif1a	ENSDARG00000019636	1.036	0.36397	0.439	0.23491	2.94024e-219	Yif1a
dhrs7	ENSDARG00000003444	-0.025	0.99458	0.002	0.234572	8.03076e-132	Dhrs7
rcan1a	ENSDARG00000003109	0.052	0.9759	0.011	0.234252	3.14062e-136	Rcan1
slc43a2b	ENSDARG00000061120	-0.346	0.77014	0.113	0.234102	2.21448e-119	Slc43a2
slc43a2a	ENSDARG00000036848	-0.082	0.9733	0.012	0.234102	2.21448e-119	Slc43a2
tspan14	ENSDARG00000055938	-0.085	0.9794	0.009	0.23394	4.05816e-85	Tspan14
phb	ENSDARG00000057414	1.272	0.36837	0.434	0.233876	3.50737e-256	Phb
spcs3	ENSDARG00000089976	0.545	0.85189	0.07	0.23384	2.35181e-99	Spcs3
CABZ01065076.1	ENSDARG00000099056	-0.057	0.98835	0.005	0.233777	8.34912e-102	Acaa2
acaa2	ENSDARG00000038881	0.311	0.88691	0.052	0.233777	8.34912e-102	Acaa2
chchd3a	ENSDARG00000032919	1.24	0.33711	0.472	0.233514	3.14371e-241	Chchd3
chchd3b	ENSDARG00000034933	0.382	0.89095	0.05	0.233514	3.14371e-241	Chchd3
nras	ENSDARG00000038225	-0.173	0.93995	0.027	0.23331	6.9645e-248	Nras
dip2bb	ENSDARG00000016348	3.341	0	12.563	0.23262	7.22589e-139	Dip2b
dip2ba	ENSDARG00000005350	0.586	0.69478	0.158	0.23262	7.22589e-139	Dip2b
m6pr	ENSDARG00000018432	-1.269	0.36953	0.432	0.232307	7.46941e-239	M6pr
st3gal1l	ENSDARG00000079310	-1.254	0.34503	0.462	0.231867	1.17536e-51	St3gal1
hk2	ENSDARG00000101482	-0.775	0.65945	0.181	0.231789	1.2319e-25	Hk2
afap1l1b	ENSDARG00000056453	0.092	0.95565	0.02	0.231524	2.05571e-47	Afap1l1
afap1l1a	ENSDARG00000089162	2.022	0.08021	1.096	0.231524	2.05571e-47	Afap1l1
tead1b	ENSDARG00000059483	-0.002	0.99814	0.001	0.231521	6.98619e-148	Tead1
tlcd1	ENSDARG00000002391	-0.65	0.85371	0.069	0.231249	7.00971e-69	Tlcd1
creld2	ENSDARG00000029071	-1.683	0.17924	0.747	0.231223	3.64142e-114	Creld2
mrpl23	ENSDARG00000045696	-0.358	0.87734	0.057	0.230718	9.31665e-221	Mrpl23
serping1	ENSDARG00000058053	-1.878	0.32171	0.493	0.230679	4.89609e-79	Serping1
tgfb1b	ENSDARG00000034895	-3.474	0.01321	1.879	0.230584	1.54642e-115	Tgfb1
tgfb1a	ENSDARG00000041502	-0.854	0.64048	0.193	0.230584	1.54642e-115	Tgfb1
cdc26	ENSDARG00000077815	-2.286	0.09812	1.008	0.230099	1.00104e-286	Cdc26
ptpn13	ENSDARG00000103699	0.209	0.88427	0.053	0.229685	5.60746e-53	Ptpn13
nfkb1	ENSDARG00000105261	0.157	0.96216	0.017	0.22925	2.76273e-117	Nfkb1
txndc15	ENSDARG00000043249	-0.259	0.8555	0.068	0.228708	1.0778e-222	Txndc15
nudt9	ENSDARG00000087927	0.382	0.89507	0.048	0.228342	4.02897e-230	Nudt9
pole4	ENSDARG00000013016	1.869	0.27965	0.553	0.227835	4.95809e-223	Pole4
plekhf2	ENSDARG00000021141	-0.014	0.99529	0.002	0.227579	3.39354e-106	Plekhf2
yap1	ENSDARG00000068401	-0.464	0.69305	0.159	0.227579	1.09457e-53	Yap1
si:ch73-248e21.1	ENSDARG00000090625	-3.41	0.00011	3.957	0.227559	4.91797e-45	Bcl2l12
psmb2	ENSDARG00000031511	1.045	0.32075	0.494	0.227453	8.65195e-166	Psmb2
lman1	ENSDARG00000069980	-0.745	0.578	0.238	0.227132	3.12951e-221	Lman1
tmed1b	ENSDARG00000017255	0.501	0.82549	0.083	0.226922	2.55362e-184	Tmed1
tmed1a	ENSDARG00000031325	-2.535	0.0623	1.205	0.226922	2.55362e-184	Tmed1
rnf10	ENSDARG00000079687	-0.02	0.99195	0.004	0.226845	1.13251e-244	Rnf10
mafk	ENSDARG00000100947	-0.217	0.92063	0.036	0.226641	3.74639e-67	Mafk
RAC1	ENSDARG00000013203	-1.268	0.56901	0.245	0.226594	7.53031e-148	Rac1
rac1b	ENSDARG00000087954	-0.84	0.44544	0.351	0.226594	7.53031e-148	Rac1
RAC1	ENSDARG00000099506	-0.174	0.96216	0.017	0.226594	7.53031e-148	Rac1
rac1a	ENSDARG00000074849	-1.175	0.43073	0.366	0.226594	7.53031e-148	Rac1
prdx1	ENSDARG00000058734	-0.282	0.8807	0.055	0.226481	1.53475e-116	Prdx1
xbp1	ENSDARG00000035622	-0.513	0.5116	0.291	0.226424	2.77764e-234	Xbp1
hdlbpa	ENSDARG00000009830	-0.727	0.14767	0.831	0.226326	4.86365e-237	Hdlbp
cat	ENSDARG00000104702	-1.05	0.40546	0.392	0.225539	6.65527e-137	Cat
arsk	ENSDARG00000059714	0.057	0.98584	0.006	0.225329	2.09273e-57	Arsk
nfia	ENSDARG00000062420	0.531	0.63265	0.199	0.225145	3.18912e-126	Nfia
tpd52l2b	ENSDARG00000013655	0.787	0.51161	0.291	0.224693	2.87324e-249	Tpd52l2
tpd52l2a	ENSDARG00000027154	0.916	0.27222	0.565	0.224693	2.87324e-249	Tpd52l2
itchb	ENSDARG00000099199	-0.524	0.69717	0.157	0.22452	2.16089e-185	Itch
itcha	ENSDARG00000074903	0.505	0.67187	0.173	0.22452	2.16089e-185	Itch
pnrc2	ENSDARG00000053291	-0.606	0.38747	0.412	0.224015	1.48088e-211	Pnrc2
nfic	ENSDARG00000043210	0.142	0.92817	0.032	0.223885	3.04984e-243	Nfic
puf60a	ENSDARG00000032175	0.041	0.97611	0.011	0.223667	7.02647e-248	Puf60
puf60b	ENSDARG00000001241	1.101	0.46441	0.333	0.223667	7.02647e-248	Puf60
lpar6a	ENSDARG00000062552	0.622	0.75193	0.124	0.223652	1.81828e-51	Lpar6
lpar6b	ENSDARG00000069441	-0.822	0.55716	0.254	0.223652	1.81828e-51	Lpar6
snrpd2	ENSDARG00000040440	-1.247	0.52817	0.277	0.222856	1.38541e-155	Snrpd2
sox2	ENSDARG00000070913	4.632	0.00249	2.604	0.221997	1.26154e-48	Sox2
pgp	ENSDARG00000029695	1.747	0.2806	0.552	0.221816	2.07048e-220	Pgp
afap1	ENSDARG00000055284	0.099	0.96099	0.017	0.2218	3.19727e-171	Afap1
fam174b	ENSDARG00000068709	0.537	0.65208	0.186	0.221478	1.49594e-80	Fam174b
tmem9b	ENSDARG00000025693	-0.252	0.86865	0.061	0.221183	1.19742e-241	Tmem9b
prpf4ba	ENSDARG00000008784	1.363	0.04072	1.39	0.220568	2.32631e-234	Prpf4b
prpf4bb	ENSDARG00000040310	-0.844	0.46519	0.332	0.220568	2.32631e-234	Prpf4b
pacsin3	ENSDARG00000099339	0.027	0.98967	0.005	0.220364	8.77385e-80	Pacsin3
dnajc1	ENSDARG00000001940	-0.25	0.90051	0.046	0.220263	1.15164e-146	Dnajc1
gamt	ENSDARG00000070844	-0.8	0.4839	0.315	0.220245	1.48423e-108	Gamt
tmem258	ENSDARG00000078785	0.262	0.91663	0.038	0.219865	1.12553e-238	Tmem258
npc1	ENSDARG00000017180	-1.292	0.05074	1.295	0.218322	6.19622e-162	Npc1
rpl7	ENSDARG00000007320	-0.043	0.98313	0.007	0.216663	2.06048e-21	Rpl7
sema4c	ENSDARG00000079611	-0.811	0.55383	0.257	0.216592	3.39516e-56	Sema4c
fndc3ba	ENSDARG00000078179	0.205	0.85291	0.069	0.216218	2.92415e-164	Fndc3b
RPS17	ENSDARG00000046157	-0.19	0.89327	0.049	0.216176	1.45008e-21	Rps17
tacc1	ENSDARG00000073753	-0.164	0.90774	0.042	0.215968	3.14202e-152	Tacc1
gpx4b	ENSDARG00000076836	0.243	0.89835	0.047	0.215848	9.83928e-20	Gpx4
pa2g4a	ENSDARG00000039578	-1.399	0.0488	1.312	0.215778	6.85156e-227	Pa2g4
bnip3la	ENSDARG00000025468	1.732	0.11568	0.937	0.215591	1.81981e-261	Bnip3l
bnip3lb	ENSDARG00000028067	0.419	0.81573	0.088	0.215591	1.81981e-261	Bnip3l
pi4k2b	ENSDARG00000013881	-0.608	0.65187	0.186	0.215525	1.21865e-70	Pi4k2b
arpc3	ENSDARG00000057882	1.024	0.56379	0.249	0.21517	7.48825e-236	Arpc3
hsd17b4	ENSDARG00000101239	-0.883	0.34131	0.467	0.215082	5.19037e-83	Hsd17b4
plscr3a	ENSDARG00000093078	-1.06	0.5855	0.232	0.214812	7.46324e-173	Plscr3
plscr3b	ENSDARG00000069432	1.316	0.26204	0.582	0.214812	7.46324e-173	Plscr3
si:ch211-71m22.1	ENSDARG00000058638	-0.109	0.9637	0.016	0.214812	7.46324e-173	Plscr3
si:ch73-206p6.1	ENSDARG00000077468	0.13	0.9756	0.011	0.214812	7.46324e-173	Plscr3
arpc4l	ENSDARG00000058225	-1.519	0.28016	0.553	0.214748	8.56958e-256	Arpc4
arpc4	ENSDARG00000054063	-0.627	0.69891	0.156	0.214748	8.56958e-256	Arpc4
gtf2b	ENSDARG00000103578	2.133	0.06185	1.209	0.214365	1.51267e-165	Gtf2b
bnip2	ENSDARG00000013397	0.789	0.44619	0.35	0.214062	4.0907e-192	Bnip2
mfap3l	ENSDARG00000062752	0.604	0.66143	0.18	0.214035	1.23004e-98	Mfap3l
manea	ENSDARG00000001898	-0.64	0.63759	0.195	0.213808	4.48556e-124	Manea
cmtm6	ENSDARG00000099631	0.206	0.90104	0.045	0.213519	6.4593e-101	Cmtm6
elovl2	ENSDARG00000045414	-0.723	0.6363	0.196	0.212534	8.44682e-52	Elovl2
galnt1	ENSDARG00000061335	1.258	0.01698	1.77	0.210774	1.4948e-183	Galnt1
gnai3	ENSDARG00000030644	0.346	0.89748	0.047	0.210652	2.52458e-254	Gnai3
CABZ01084603.1	ENSDARG00000100084	1.386	0.48008	0.319	0.210319	3.44304e-187	Secisbp2l
eif1b	ENSDARG00000012688	-0.507	0.65333	0.185	0.210254	1.89324e-122	Eif1b
p2rx4a	ENSDARG00000044752	-0.587	0.76487	0.116	0.209748	3.86832e-115	P2rx4
ppp4ca	ENSDARG00000070570	1.987	0.28977	0.538	0.209592	1.52593e-228	Ppp4c
ppp4cb	ENSDARG00000076439	-1.523	0.33528	0.475	0.209592	1.52593e-228	Ppp4c
dusp1	ENSDARG00000100515	-1.088	0.16828	0.774	0.208775	4.44248e-136	Dusp1
phb2b	ENSDARG00000017728	-0.105	0.96356	0.016	0.208577	7.0545e-246	Phb2
phb2a	ENSDARG00000045297	0.042	0.98782	0.005	0.208577	7.0545e-246	Phb2
gpr153	ENSDARG00000087601	0.67	0.54734	0.262	0.208251	1.40117e-79	Gpr153
tmem106bb	ENSDARG00000035949	1.046	0.40776	0.39	0.208049	3.85926e-192	Tmem106b
tmem106ba	ENSDARG00000101936	2.003	0.10905	0.962	0.208049	3.85926e-192	Tmem106b
vma21	ENSDARG00000093945	0.553	0.85274	0.069	0.208006	2.84924e-246	Vma21
pora	ENSDARG00000055092	1.385	0.20182	0.695	0.207853	3.90871e-190	Por
porb	ENSDARG00000059035	-1.327	0.05256	1.279	0.207853	3.90871e-190	Por
creg1	ENSDARG00000105154	1.453	0.33012	0.481	0.207497	1.88013e-122	Creg1
tcirg1a	ENSDARG00000016835	-0.475	0.80636	0.093	0.206649	3.38291e-59	Tcirg1
tcirg1b	ENSDARG00000105142	0.544	0.74792	0.126	0.206649	3.38291e-59	Tcirg1
psenen	ENSDARG00000068698	0.068	0.98346	0.007	0.206436	8.70702e-222	Psenen
srsf6a	ENSDARG00000013729	-0.488	0.67042	0.174	0.206263	4.92721e-252	Srsf6
srsf6b	ENSDARG00000016783	0.247	0.84933	0.071	0.206263	4.92721e-252	Srsf6
stt3a	ENSDARG00000104953	0.46	0.76126	0.118	0.20581	2.32222e-203	Stt3a
eif3g	ENSDARG00000016889	-0.219	0.91521	0.038	0.205803	3.45811e-227	Eif3g
sf3b1	ENSDARG00000056138	0.697	0.18815	0.726	0.205667	2.29708e-256	Sf3b1
SYDE1	ENSDARG00000077440	0.25	0.93049	0.031	0.205229	9.19404e-92	Syde1
dock7	ENSDARG00000078675	1.872	0.0003	3.525	0.204751	3.10316e-208	Dock7
dnajb9a	ENSDARG00000052072	2.069	0.26699	0.574	0.204615	3.20944e-200	Dnajb9
dnajb9b	ENSDARG00000016886	-1.029	0.71891	0.143	0.204615	3.20944e-200	Dnajb9
prpf40a	ENSDARG00000058467	1.176	0.102	0.991	0.204556	1.73288e-238	Prpf40a
nfe2l2a	ENSDARG00000042824	-0.77	0.2505	0.601	0.204242	2.57082e-66	Nfe2l2
p4ha1b	ENSDARG00000071082	-0.888	0.34424	0.463	0.203729	4.85728e-128	P4ha1
tmed7	ENSDARG00000046022	1.454	0.25935	0.586	0.203595	1.56215e-239	Tmed7
txndc17	ENSDARG00000058079	-0.489	0.85601	0.068	0.203526	1.43321e-211	Txndc17
nipblb	ENSDARG00000061052	-0.473	0.48062	0.318	0.203245	7.15061e-247	Nipbl
nipbla	ENSDARG00000098272	-0.178	0.87514	0.058	0.203245	7.15061e-247	Nipbl
rab14	ENSDARG00000074246	1.19	0.04001	1.398	0.202717	2.55001e-155	Rab14
nansa	ENSDARG00000045620	-1.487	0.25624	0.591	0.202478	6.41312e-121	Nans
arhgef1a	ENSDARG00000040380	0.264	0.77091	0.113	0.202145	2.18687e-125	Arhgef2
arhgef2	ENSDARG00000075819	0.882	0.34582	0.461	0.202145	2.18687e-125	Arhgef2
grn1	ENSDARG00000089362	-0.044	0.98367	0.007	0.202127	7.37756e-154	Grn
grn2	ENSDARG00000088641	-1.682	0.39611	0.402	0.202127	7.37756e-154	Grn
grna	ENSDARG00000004954	-0.937	0.51074	0.292	0.202127	7.37756e-154	Grn
ak1	ENSDARG00000001950	0.055	0.98498	0.007	0.202014	9.30191e-223	Ak1
pcdh1b	ENSDARG00000036175	0.747	0.29183	0.535	0.201874	5.21158e-200	Pcdh1
btf3	ENSDARG00000035400	0.514	0.64524	0.19	0.201826	6.44575e-78	Btf3
tmem160	ENSDARG00000069649	2.518	0.07207	1.142	0.201528	1.92322e-255	Tmem160
ebp	ENSDARG00000046098	1.17	0.63223	0.199	0.201513	1.73986e-186	Ebp
ivns1abpa	ENSDARG00000031100	0.087	0.95353	0.021	0.201493	6.51828e-268	Ivns1abp
ivns1abpb	ENSDARG00000013946	-1.138	0.41658	0.38	0.201493	6.51828e-268	Ivns1abp
cers2b	ENSDARG00000058992	0.212	0.90919	0.041	0.201469	1.56644e-283	Cers2
cers2a	ENSDARG00000013704	-0.49	0.66053	0.18	0.201469	1.56644e-283	Cers2
ahr1a	ENSDARG00000020046	-2.393	0.10291	0.988	0.201337	4.96188e-97	Ahr
bud31	ENSDARG00000017084	1.162	0.59152	0.228	0.200973	5.5896e-229	Bud31
tmem50a	ENSDARG00000015757	1.603	0.16343	0.787	0.200867	7.07531e-141	Tmem50a
stat1a	ENSDARG00000006266	-0.1	0.95695	0.019	0.200865	3.51437e-116	Stat1
ak3	ENSDARG00000058226	-0.867	0.45122	0.346	0.200766	2.93408e-151	Ak3
necap2	ENSDARG00000046002	0.996	0.4879	0.312	0.20059	4.25158e-85	Necap2
adam17b	ENSDARG00000093093	-0.49	0.69408	0.159	0.200311	2.10827e-81	Adam17
capzb	ENSDARG00000100252	0.069	0.96741	0.014	0.199821	1.05138e-170	Capzb
fbln7	ENSDARG00000089519	1.26	0.60233	0.22	0.199796	3.1695e-53	Fbln7
lta4h	ENSDARG00000006029	-2.533	0.01412	1.85	0.199676	3.06532e-97	Lta4h
hnrnpk	ENSDARG00000018914	0.172	0.89924	0.046	0.19964	3.37891e-146	Hnrnpk
hnrpkl	ENSDARG00000007034	-1.039	0.25763	0.589	0.19964	3.37891e-146	Hnrnpk
commd6	ENSDARG00000074204	0.017	0.99607	0.002	0.199334	1.5893e-216	Commd6
eci1	ENSDARG00000018002	-1.59	0.34881	0.457	0.19902	9.52083e-136	Eci1
derl1	ENSDARG00000021905	-1.064	0.3704	0.431	0.198903	2.67292e-244	Derl1
tcp11l2	ENSDARG00000027316	1.365	0.26749	0.573	0.198576	8.08542e-138	Tcp11l2
tm2d2	ENSDARG00000035515	0.067	0.98683	0.006	0.198227	1.02961e-261	Tm2d2
slc44a2	ENSDARG00000037059	1.054	0.33528	0.475	0.198124	1.29601e-167	Slc44a2
csnk1a1	ENSDARG00000052674	-0.237	0.77824	0.109	0.197916	2.13426e-124	Csnk1a1
pard3bb	ENSDARG00000034555	-0.57	0.72325	0.141	0.197765	8.11835e-140	Pard3b
higd2a	ENSDARG00000052371	-1.542	0.5528	0.257	0.197433	7.71248e-194	Higd2a
trappc3	ENSDARG00000045364	0.764	0.81321	0.09	0.197321	2.83431e-223	Trappc3
dusp11	ENSDARG00000038156	-0.108	0.9654	0.015	0.197279	1.23512e-225	Dusp11
tm9sf3	ENSDARG00000028748	-0.672	0.56109	0.251	0.196932	1.21341e-253	Tm9sf3
ybx1	ENSDARG00000004757	-0.658	0.49751	0.303	0.196815	3.11402e-71	Ybx1
psmb10	ENSDARG00000001656	-0.999	0.69521	0.158	0.196543	5.0278e-209	Psmb10
cdc42ep4b	ENSDARG00000045036	0.536	0.68298	0.166	0.195885	1.76191e-98	Cdc42ep4
cdc42ep4a	ENSDARG00000101457	0.086	0.98346	0.007	0.195885	1.76191e-98	Cdc42ep4
esd	ENSDARG00000019496	-0.243	0.89507	0.048	0.19588	9.86029e-266	Esd
tubb6	ENSDARG00000104801	-1.442	0.38787	0.411	0.195847	7.65386e-59	Tubb6
snrpe	ENSDARG00000033175	-0.025	0.99468	0.002	0.195676	5.77429e-175	Snrpe
anks1aa	ENSDARG00000062396	0.337	0.89095	0.05	0.195378	6.47924e-82	Anks1
anks1ab	ENSDARG00000078901	-2.487	0.04062	1.391	0.195378	6.47924e-82	Anks1
ppp1r15a	ENSDARG00000069135	-0.617	0.29308	0.533	0.195229	3.22174e-184	Ppp1r15a
ccdc90b	ENSDARG00000044626	2.098	0.18182	0.74	0.194932	1.86329e-108	Ccdc90b
prr14	ENSDARG00000089232	-0.974	0.21325	0.671	0.194237	3.51127e-140	Prr14
susd6	ENSDARG00000030116	0.763	0.38182	0.418	0.194213	2.03827e-154	Susd6
fus	ENSDARG00000037968	0.024	0.99043	0.004	0.194169	3.25381e-197	Fus
syf2	ENSDARG00000004706	-1.042	0.38595	0.413	0.194071	1.41135e-264	Syf2
xpnpep1	ENSDARG00000029011	-0.411	0.79882	0.098	0.193332	3.36682e-154	Xpnpep1
bccip	ENSDARG00000004948	0.071	0.97227	0.012	0.193314	4.9172e-218	Bccip
hbp1	ENSDARG00000028517	-0.934	0.66368	0.178	0.192993	4.81664e-144	Hbp1
snapc5	ENSDARG00000062476	-0.4	0.9154	0.038	0.192975	8.18138e-244	Snapc5
sertad2b	ENSDARG00000055530	0.418	0.64413	0.191	0.192766	2.0675e-225	Sertad2
sertad2a	ENSDARG00000093412	1.096	0.62183	0.206	0.192766	2.0675e-225	Sertad2
sbds	ENSDARG00000027803	0.426	0.84541	0.073	0.19267	8.47057e-208	Sbds
toporsa	ENSDARG00000037260	1.883	0.31219	0.506	0.192504	1.03656e-158	Topors
ccs	ENSDARG00000092003	0.974	0.59046	0.229	0.192228	1.87492e-189	Ccs
cfl1	ENSDARG00000021124	-0.385	0.75817	0.12	0.192208	6.59163e-29	Cfl1
actb2	ENSDARG00000037870	-0.047	0.97194	0.012	0.192067	1.26071e-25	Actg1
traf7	ENSDARG00000060207	-0.711	0.52449	0.28	0.19151	3.21728e-123	Traf7
anp32b	ENSDARG00000023330	-0.08	0.97541	0.011	0.191273	5.04273e-234	Anp32b
lamb2	ENSDARG00000002084	-1.224	0.37634	0.424	0.190856	4.14718e-43	Lamb2
raly	ENSDARG00000059972	1.989	0.19863	0.702	0.19058	9.54421e-181	Raly
tpra	ENSDARG00000103004	-1.105	0.13244	0.878	0.190277	3.09191e-240	Tpr
tprb	ENSDARG00000016630	-0.752	0.47533	0.323	0.190277	3.09191e-240	Tpr
tex261	ENSDARG00000044584	0.993	0.5855	0.232	0.190196	1.09634e-238	Tex261
chpfb	ENSDARG00000078037	0.863	0.75271	0.123	0.189952	1.339e-188	Chpf
chpfa	ENSDARG00000078392	-1.006	0.52206	0.282	0.189952	1.339e-188	Chpf
ext1b	ENSDARG00000101019	-0.216	0.91367	0.039	0.189814	1.36917e-117	Ext1
ext1a	ENSDARG00000103155	0.381	0.81295	0.09	0.189814	1.36917e-117	Ext1
krtcap2	ENSDARG00000070386	-0.354	0.89507	0.048	0.18925	1.02778e-214	Krtcap2
npepl1	ENSDARG00000012871	0.567	0.71399	0.146	0.189154	1.2388e-92	Npepl1
tln1	ENSDARG00000100729	-0.827	0.22657	0.645	0.188978	1.02107e-227	Tln1
scamp2	ENSDARG00000010279	-0.41	0.74637	0.127	0.188947	7.68657e-112	Scamp2
scamp2l	ENSDARG00000017010	-1.277	0.39862	0.399	0.188947	7.68657e-112	Scamp2
galk1	ENSDARG00000028088	0.913	0.71862	0.144	0.188887	9.71769e-112	Galk1
itgb8	ENSDARG00000028222	1.347	0.54374	0.265	0.188845	3.22105e-84	Itgb8
tjp1a	ENSDARG00000077506	0.883	0.15853	0.8	0.188766	7.26881e-79	Tjp1
tjp1b	ENSDARG00000079374	0.077	0.9652	0.015	0.188766	7.26881e-79	Tjp1
tbrg1	ENSDARG00000074996	0.976	0.56689	0.247	0.188523	1.43162e-204	Tbrg1
vamp3	ENSDARG00000070161	-0.89	0.46079	0.336	0.188506	4.10525e-256	Vamp3
elk4	ENSDARG00000077092	0.366	0.79523	0.1	0.188408	2.52639e-101	Elk4
mgat2	ENSDARG00000052408	0.497	0.84767	0.072	0.188114	4.44711e-243	Mgat2
ugdh	ENSDARG00000019838	-2.137	0.00565	2.248	0.187645	4.46472e-202	Ugdh
tmed5	ENSDARG00000008765	-1.633	0.30909	0.51	0.187636	1.56347e-163	Tmed5
bach1a	ENSDARG00000062553	2.739	0.0138	1.86	0.187345	1.73818e-62	Bach1
bach1b	ENSDARG00000002196	-0.18	0.94283	0.026	0.187345	1.73818e-62	Bach1
dnttip2	ENSDARG00000057648	0.112	0.95516	0.02	0.186941	1.36311e-134	Dnttip2
zgc:112185	ENSDARG00000038556	-1.056	0.66368	0.178	0.186931	4.97699e-204	1110038F14Rik
galnt16	ENSDARG00000053190	-0.514	0.8539	0.069	0.186439	1.66846e-82	Galnt16
p4ha3	ENSDARG00000103692	0.804	0.76782	0.115	0.186427	3.84258e-78	P4ha3
pik3ip1	ENSDARG00000003281	2.762	0.02221	1.653	0.186146	5.23569e-198	Pik3ip1
eps15	ENSDARG00000078216	-1.051	0.24289	0.615	0.186126	2.37155e-216	Eps15
chd6	ENSDARG00000017244	1.262	0.02408	1.618	0.185897	6.93325e-235	Chd6
ncam1b	ENSDARG00000007220	3.302	2e-05	4.773	0.185046	3.36576e-64	Ncam1
ncam1a	ENSDARG00000056181	-0.227	0.91377	0.039	0.185046	3.36576e-64	Ncam1
sf3b5	ENSDARG00000016855	0.957	0.65959	0.181	0.184719	6.01281e-266	Sf3b5
aldh6a1	ENSDARG00000053485	-0.395	0.78554	0.105	0.184478	3.80732e-105	Aldh6a1
phpt1	ENSDARG00000045567	0.773	0.56806	0.246	0.184414	3.43873e-243	Phpt1
klf3	ENSDARG00000015495	-1.574	0.00726	2.139	0.184384	1.07773e-144	Klf3
ube2d2l	ENSDARG00000099749	-0.024	0.99253	0.003	0.183887	5.66891e-106	Ube2d3
ube2d3	ENSDARG00000038473	1.349	0.21268	0.672	0.183887	5.66891e-106	Ube2d3
tomm22	ENSDARG00000045146	0.201	0.95857	0.018	0.18384	2.69175e-235	Tomm22
aebp1	ENSDARG00000091726	-1.216	0.01774	1.751	0.18373	1.77539e-52	Aebp1
mbtps1	ENSDARG00000014634	0.519	0.64418	0.191	0.183621	1.20638e-181	Mbtps1
cst14a.1	ENSDARG00000028164	2.152	0.26265	0.581	0.183509	5.81486e-197	Cstb
cst14a.2	ENSDARG00000045352	0.57	0.82179	0.085	0.183509	5.81486e-197	Cstb
gria3b	ENSDARG00000037498	2.396	0.11126	0.954	0.18344	3.97165e-94	Gria3
dnajb4	ENSDARG00000038978	0.694	0.69827	0.156	0.183373	1.72649e-217	Dnajb4
os9	ENSDARG00000020301	0.592	0.7544	0.122	0.183368	5.02316e-191	Os9
trnau1apa	ENSDARG00000101323	-0.181	0.94308	0.025	0.182299	1.88564e-233	Trnau1ap
irf4b	ENSDARG00000055374	-0.85	0.62835	0.202	0.181332	9.77365e-115	Irf9
irf9	ENSDARG00000016457	0.457	0.7785	0.109	0.181332	9.77365e-115	Irf9
sypl1	ENSDARG00000077356	-1.215	0.53954	0.268	0.181241	7.21281e-194	Sypl
prdx5	ENSDARG00000055064	-0.855	0.46303	0.334	0.181239	8.39584e-214	Prdx5
timp2a	ENSDARG00000061226	0.085	0.96944	0.013	0.181219	2.16082e-109	Timp2
timp2b	ENSDARG00000075261	0.474	0.76714	0.115	0.181219	2.16082e-109	Timp2
stt3b	ENSDARG00000001890	0.096	0.96216	0.017	0.180843	2.28999e-162	Stt3b
yipf3	ENSDARG00000020449	0.079	0.98066	0.008	0.180308	2.00198e-226	Yipf3
lpcat3	ENSDARG00000075178	-1.229	0.15168	0.819	0.179834	2.96413e-94	Lpcat3
gpd2	ENSDARG00000062430	-0.721	0.5295	0.276	0.179827	5.28186e-147	Gpd2
lsm5	ENSDARG00000071573	1.166	0.6017	0.221	0.179818	7.14774e-273	Lsm5
znf703	ENSDARG00000035563	1.695	0.08783	1.056	0.179668	1.53327e-73	Zfp703
srsf3a	ENSDARG00000025397	1.542	0.18178	0.74	0.17945	4.12751e-169	Srsf3
srsf3b	ENSDARG00000059360	1.222	0.04631	1.334	0.17945	4.12751e-169	Srsf3
srsf3a	ENSDARG00000100815	-1.229	0.68941	0.162	0.17945	4.12751e-169	Srsf3
ndufs4	ENSDARG00000052840	-1.218	0.55539	0.255	0.178933	2.39985e-237	Ndufs4
plk2a	ENSDARG00000090752	-1.414	0.03374	1.472	0.178449	1.32802e-115	Plk2
plk2b	ENSDARG00000019130	0.015	0.9926	0.003	0.178449	1.32802e-115	Plk2
yipf5	ENSDARG00000007279	-0.323	0.88669	0.052	0.178056	5.36223e-233	Yipf5
ebna1bp2	ENSDARG00000054980	-0.268	0.86257	0.064	0.177754	2.25763e-234	Ebna1bp2
peak1	ENSDARG00000079756	-0.632	0.43566	0.361	0.177727	4.30894e-100	Peak1
sec61g	ENSDARG00000018637	0.729	0.62781	0.202	0.177528	4.00866e-81	Sec61g
cpda	ENSDARG00000055648	-0.022	0.9895	0.005	0.177301	5.01646e-165	Cpd
flna	ENSDARG00000074201	0.005	0.99629	0.002	0.177178	8.68767e-83	Flna
rplp2l	ENSDARG00000011201	-0.335	0.73647	0.133	0.17703	4.74032e-17	Rplp2
baxa	ENSDARG00000089129	-1.013	0.71281	0.147	0.176913	3.36455e-282	Bax
baxa	ENSDARG00000020623	0.622	0.6762	0.17	0.176913	3.36455e-282	Bax
dad1	ENSDARG00000102105	-0.108	0.96307	0.016	0.176617	4.47214e-169	Dad1
usp6nl	ENSDARG00000022187	0.316	0.85481	0.068	0.176545	6.75052e-98	Usp6nl
pgap2	ENSDARG00000044596	-1.161	0.44715	0.35	0.176149	7.68813e-99	Pgap2
dcakd	ENSDARG00000061638	-0.179	0.95734	0.019	0.17566	3.42428e-222	Dcakd
git1	ENSDARG00000039489	-0.043	0.98548	0.006	0.175257	4.97252e-187	Git1
sin3b	ENSDARG00000062472	0.181	0.93263	0.03	0.174659	6.10791e-188	Sin3b
stx5al	ENSDARG00000003175	0.236	0.89603	0.048	0.17386	2.60475e-245	Stx5a
stx5a	ENSDARG00000025033	-1.335	0.14137	0.85	0.17386	2.60475e-245	Stx5a
b3glcta	ENSDARG00000073917	0.124	0.97501	0.011	0.173546	1.37306e-107	B3glct
st13	ENSDARG00000021973	2.054	0.03448	1.462	0.173455	2.84926e-279	St13
mrpl18	ENSDARG00000060199	0.957	0.72133	0.142	0.172648	1.1136e-223	Mrpl18
cope	ENSDARG00000018562	-0.628	0.67706	0.169	0.172203	6.63234e-217	Cope
nabp1a	ENSDARG00000004692	-1.49	0.02492	1.603	0.172123	1.87263e-73	Nabp1
znrd1	ENSDARG00000036070	-1.052	0.68413	0.165	0.171876	1.25846e-215	Znrd1
ube2a	ENSDARG00000098466	-0.264	0.88972	0.051	0.171553	4.71343e-231	Ube2a
soat1	ENSDARG00000062297	-1.234	0.38153	0.418	0.171272	7.24126e-90	Soat1
coro1b	ENSDARG00000008660	1.094	0.46959	0.328	0.171202	8.5464e-132	Coro1b
thsd7aa	ENSDARG00000061479	3.994	9e-05	4.069	0.17104	1.39907e-100	Thsd7a
thsd7ab	ENSDARG00000090496	2.262	0.20403	0.69	0.17104	1.39907e-100	Thsd7a
cd151l	ENSDARG00000068629	-1.476	0.39593	0.402	0.170624	2.45298e-264	Cd151
amd1	ENSDARG00000043856	0.453	0.60887	0.215	0.170564	1.64439e-254	Amd1
tor2a	ENSDARG00000100559	-0.333	0.92853	0.032	0.170236	1.91323e-95	Tor2a
tpp1	ENSDARG00000042793	-0.846	0.53998	0.268	0.16995	6.44951e-166	Tpp1
tmem237a	ENSDARG00000041735	3.224	0.06292	1.201	0.169937	1.03693e-216	Tmem237
tmem237b	ENSDARG00000074248	1.674	0.40008	0.398	0.169937	1.03693e-216	Tmem237
yipf1	ENSDARG00000014474	-1.009	0.63991	0.194	0.169935	1.30356e-159	Yipf1
trim8b	ENSDARG00000060729	-0.1	0.94662	0.024	0.169877	1.52009e-228	Trim8
trim8a	ENSDARG00000090512	0.166	0.93187	0.031	0.169877	1.52009e-228	Trim8
ddr1	ENSDARG00000078523	1.924	0.00512	2.29	0.169861	4.27312e-188	Ddr1
tmem120a	ENSDARG00000030914	0.6	0.80035	0.097	0.169701	1.41566e-102	Tmem120a
surf4l	ENSDARG00000035131	-2.352	0.09242	1.034	0.169257	1.69107e-237	Surf4
surf4	ENSDARG00000104647	-1.182	0.4678	0.33	0.169257	1.69107e-237	Surf4
ssr1	ENSDARG00000101627	0.249	0.84166	0.075	0.168382	1.84089e-263	Ssr1
znf516	ENSDARG00000070809	1.691	0.0005	3.304	0.167827	1.41168e-86	Zfp219
jmjd1cb	ENSDARG00000079939	-0.006	0.99579	0.002	0.167668	1.06011e-199	Jmjd1c
prpsap1	ENSDARG00000099222	0.564	0.82692	0.083	0.16747	7.61373e-234	Prpsap1
palld	ENSDARG00000040009	-0.355	0.73772	0.132	0.167456	5.03999e-77	Palld
sipa1l2	ENSDARG00000061640	-0.263	0.86662	0.062	0.167217	1.80947e-145	Sipa1l2
aamdc	ENSDARG00000103957	2.083	0.09162	1.038	0.166301	6.77505e-206	Aamdc
ppp1r10	ENSDARG00000032651	-1.401	0.01134	1.945	0.166287	3.44579e-173	Ppp1r10
hmcn1	ENSDARG00000016936	-0.464	0.69891	0.156	0.166259	7.10039e-104	Hmcn1
zmat5	ENSDARG00000035434	0.634	0.82912	0.081	0.165905	5.04534e-199	Zmat5
msna	ENSDARG00000058128	-1.21	0.18787	0.726	0.165778	4.40929e-178	Msn
txndc16	ENSDARG00000032256	1.16	0.33262	0.478	0.165309	5.76747e-158	Txndc16
tapbp.2	ENSDARG00000045011	1.102	0.57185	0.243	0.165102	9.72812e-219	Tapbp
tapbp.1	ENSDARG00000079402	0.997	0.68623	0.164	0.165102	9.72812e-219	Tapbp
cab39l	ENSDARG00000036658	-0.267	0.82441	0.084	0.164944	1.74852e-142	Cab39l
golga7	ENSDARG00000057676	0.063	0.98099	0.008	0.164777	3.89745e-286	Golga7
prkcsh	ENSDARG00000004470	-0.243	0.8683	0.061	0.164705	5.47847e-156	Prkcsh
wdfy1	ENSDARG00000005425	-0.896	0.47852	0.32	0.164645	2.48031e-180	Wdfy1
rnpepl1	ENSDARG00000007813	-2.352	0.08783	1.056	0.164497	4.45614e-103	Rnpepl1
eif6	ENSDARG00000020232	-0.764	0.62899	0.201	0.164256	1.26422e-247	Eif6
stard3	ENSDARG00000017809	1.302	0.47146	0.327	0.163983	3.42863e-84	Stard3
slc35b1	ENSDARG00000038213	-0.336	0.86978	0.061	0.163817	5.43404e-261	Slc35b1
pcna	ENSDARG00000054155	-0.839	0.51224	0.291	0.163751	6.62433e-124	Pcna
n4bp2l2	ENSDARG00000103507	0.322	0.87964	0.056	0.163299	7.9091e-268	N4bp2l2
rpain	ENSDARG00000063021	-0.853	0.74948	0.125	0.163284	8.30481e-141	Rpain
itpkb	ENSDARG00000010059	-2.189	0.1224	0.912	0.163097	2.76917e-86	Itpkb
znf281b	ENSDARG00000035910	0.137	0.94306	0.025	0.163079	2.95629e-147	Zfp281
znf281a	ENSDARG00000000567	0.969	0.29264	0.534	0.163079	2.95629e-147	Zfp281
eif4e2	ENSDARG00000038585	-0.119	0.95681	0.019	0.162515	2.47043e-196	Eif4e2
arvcfb	ENSDARG00000061688	1.336	0.0095	2.022	0.162282	5.34478e-208	Arvcf
rplp0	ENSDARG00000051783	0.329	0.75039	0.125	0.16192	4.21179e-09	Rplp0
fasn	ENSDARG00000087657	2.048	0.01147	1.941	0.161395	3.78169e-215	Fasn
sema6dl	ENSDARG00000011533	0.783	0.24613	0.609	0.161338	1.07769e-197	Sema6d
bpgm	ENSDARG00000070826	1.155	0.43235	0.364	0.161115	1.67331e-223	Bpgm
nadka	ENSDARG00000098313	-2.559	0.00269	2.57	0.161077	2.19672e-183	Nadk
nadka	ENSDARG00000006577	0.21	0.96216	0.017	0.161077	2.19672e-183	Nadk
osmr	ENSDARG00000100738	-2.614	0.04011	1.397	0.161018	8.6166e-73	Lifr
snx5	ENSDARG00000020442	-0.496	0.71506	0.146	0.160643	1.61755e-174	Snx5
tmem47	ENSDARG00000057322	0.458	0.74534	0.128	0.160075	6.37268e-190	Tmem47
commd3	ENSDARG00000045402	0.094	0.97939	0.009	0.159611	1.36438e-236	Commd3
ctsa	ENSDARG00000098114	0.827	0.35174	0.454	0.159334	1.66643e-107	Ctsa
bckdk	ENSDARG00000016904	0.692	0.53387	0.273	0.159176	1.63971e-207	Bckdk
mta2	ENSDARG00000013031	0.118	0.92988	0.032	0.158747	1.64958e-127	Mta2
snrpd3	ENSDARG00000013800	-1.12	0.674	0.171	0.158677	5.13604e-240	Snrpd3
usp25	ENSDARG00000012314	-0.53	0.66368	0.178	0.158664	1.74428e-89	Usp25
rbbp9	ENSDARG00000040713	2.11	0.03899	1.409	0.158604	3.73798e-126	Rbbp9
smc3	ENSDARG00000019000	0.514	0.59494	0.226	0.158533	2.69357e-276	Smc3
stx8	ENSDARG00000103173	-1	0.60084	0.221	0.157981	5.69973e-156	Stx8
gsap	ENSDARG00000045481	-0.014	0.99243	0.003	0.157894	6.96894e-85	Gsap
TMEM19	ENSDARG00000098186	0.378	0.8829	0.054	0.157506	4.54888e-110	Tmem19
strn4	ENSDARG00000102902	0.052	0.9836	0.007	0.156696	5.78594e-282	Strn4
sgta	ENSDARG00000019941	-0.54	0.80394	0.095	0.156559	2.72348e-257	Sgta
mrpl36	ENSDARG00000070607	0.884	0.67615	0.17	0.156075	4.34716e-258	Mrpl36
zgc:64201	ENSDARG00000101636	0.642	0.81145	0.091	0.156027	3.34927e-74	Prorsd1
pgls	ENSDARG00000021233	0.251	0.93118	0.031	0.155813	2.70549e-227	Pgls
glmp	ENSDARG00000059354	0.834	0.58693	0.231	0.155421	1.70855e-129	Glmp
furinb	ENSDARG00000070971	1.954	0.01726	1.763	0.155225	1.77995e-151	Furin
furina	ENSDARG00000062909	-0.841	0.33711	0.472	0.155225	1.77995e-151	Furin
ctnnb1	ENSDARG00000014571	1.675	0.00093	3.034	0.155221	3.88874e-235	Ctnnb1
dtymk	ENSDARG00000052103	0.746	0.71407	0.146	0.154687	5.65789e-206	Dtymk
rras	ENSDARG00000006553	-1.538	0.24562	0.61	0.154536	2.85757e-64	Rras
zfpl1	ENSDARG00000103453	1.411	0.36978	0.432	0.154403	3.26919e-132	Zfpl1
rpl34	ENSDARG00000029500	-0.432	0.60517	0.218	0.154334	1.29166e-09	Rpl34
ARHGEF25	ENSDARG00000100606	-0.746	0.62608	0.203	0.154185	2.94483e-183	Arhgef25
jtb	ENSDARG00000070150	0.913	0.61191	0.213	0.15405	4.43572e-275	Jtb
fubp3	ENSDARG00000086896	-1.575	0.15463	0.811	0.153773	1.19923e-87	Fubp3
sntb1	ENSDARG00000041729	-2.699	0.01073	1.969	0.153693	1.83371e-83	Sntb1
hsbp1b	ENSDARG00000041921	-1.794	0.33818	0.471	0.1534	1.91822e-119	Hsbp1
hsbp1a	ENSDARG00000069425	4.056	0.01393	1.856	0.1534	1.91822e-119	Hsbp1
mzt2b	ENSDARG00000057928	1.137	0.45418	0.343	0.153135	6.56965e-161	Mzt2
nfil3	ENSDARG00000042977	1.148	0.44094	0.356	0.153104	2.80024e-103	Nfil3
alg5	ENSDARG00000061235	-0.064	0.9786	0.009	0.152964	1.65826e-152	Alg5
ruvbl2	ENSDARG00000055639	4.649	0.00031	3.504	0.152335	1.85586e-110	Ruvbl2
ifrd1	ENSDARG00000068708	-1.631	0.05232	1.281	0.152225	5.46016e-189	Ifrd1
anapc16	ENSDARG00000013822	0.566	0.85507	0.068	0.15222	1.53702e-246	Anapc16
taf6l	ENSDARG00000079684	1.406	0.19438	0.711	0.151962	2.73009e-145	Taf6l
cln5	ENSDARG00000076339	-0.181	0.96382	0.016	0.151531	3.40769e-100	Cln5
plekho1b	ENSDARG00000077499	-0.959	0.37737	0.423	0.151528	1.80552e-80	Plekho1
plekho1a	ENSDARG00000061191	0.519	0.83848	0.077	0.151528	1.80552e-80	Plekho1
aldh7a1	ENSDARG00000018426	0.239	0.87676	0.057	0.151371	2.19201e-143	Aldh7a1
smox	ENSDARG00000036967	0.122	0.95842	0.018	0.150651	9.47722e-99	Smox
st3gal2	ENSDARG00000102369	2.395	0.02509	1.601	0.150593	6.1678e-142	St3gal2
creb3l3l	ENSDARG00000020926	-0.397	0.72608	0.139	0.150414	3.52242e-160	Creb3
zgc:112962	ENSDARG00000069102	-1.145	0.20189	0.695	0.150394	2.54701e-210	Tor1aip1
si:dkeyp-82a1.6	ENSDARG00000094336	-1.675	0.21294	0.672	0.150394	2.54701e-210	Tor1aip1
slc35a2	ENSDARG00000058990	-0.027	0.99297	0.003	0.150185	4.87072e-158	Slc35a2
spty2d1	ENSDARG00000033889	-0.362	0.70306	0.153	0.149985	1.77334e-146	Spty2d1
agpat3	ENSDARG00000036549	0.011	0.99484	0.002	0.149611	2.6437e-184	Agpat3
hspe1	ENSDARG00000056167	1.256	0.25518	0.593	0.149281	3.80288e-116	Hspe1
slc27a1a	ENSDARG00000006240	0.486	0.78609	0.105	0.149047	4.98643e-96	Slc27a1
slc27a1b	ENSDARG00000104949	-0.979	0.67638	0.17	0.149047	4.98643e-96	Slc27a1
fam49a	ENSDARG00000006672	-0.652	0.44244	0.354	0.148306	1.08048e-141	Fam49a
ahsa1a	ENSDARG00000028664	0.056	0.98835	0.005	0.148256	5.48846e-201	Ahsa1
ahsa1b	ENSDARG00000100317	-1.559	0.10493	0.979	0.148256	5.48846e-201	Ahsa1
ei24	ENSDARG00000053840	-0.217	0.89892	0.046	0.148111	3.53556e-282	Ei24
nol7	ENSDARG00000075795	-0.205	0.94767	0.023	0.147989	1.35485e-254	Nol7
pet100	ENSDARG00000098017	-0.748	0.73927	0.131	0.14796	3.33332e-223	Pet100
fkbp14	ENSDARG00000040695	0.609	0.85474	0.068	0.147935	1.26669e-79	Fkbp14
borcs8	ENSDARG00000071339	-2.811	0.12401	0.907	0.14781	3.48668e-210	Borcs8
stxbp3	ENSDARG00000008142	0.336	0.84556	0.073	0.147754	1.19625e-112	Stxbp3
pak2a	ENSDARG00000068177	0.6	0.60738	0.217	0.147568	3.70183e-255	Pak2
pak2b	ENSDARG00000018476	0.265	0.82579	0.083	0.147568	3.70183e-255	Pak2
rps14	ENSDARG00000036629	-0.087	0.9514	0.022	0.147193	1.96674e-10	Rps14
mettl23	ENSDARG00000099516	1.653	0.40842	0.389	0.146897	3.83485e-175	Mettl23
CABZ01084225.1	ENSDARG00000098719	3.266	0.04641	1.333	0.146897	3.83485e-175	Mettl23
smarcb1a	ENSDARG00000033647	-0.181	0.95063	0.022	0.146302	6.03621e-176	Smarcb1
pigx	ENSDARG00000063559	2.714	0.09558	1.02	0.145979	1.23557e-160	Pigx
rplp1	ENSDARG00000021864	0.041	0.98264	0.008	0.145737	9.0763e-14	Rplp1
cnep1r1	ENSDARG00000036064	-0.046	0.98627	0.006	0.145693	3.27436e-210	Cnep1r1
spred1	ENSDARG00000041449	0.287	0.79806	0.098	0.145652	7.21939e-174	Spred1
twf1b	ENSDARG00000011661	-0.352	0.78388	0.106	0.145487	4.03282e-201	Twf1
upf3b	ENSDARG00000000489	-0.838	0.34856	0.458	0.145407	1.97421e-209	Upf3b
dnajc19	ENSDARG00000044420	-2.003	0.14137	0.85	0.145119	6.39795e-270	Dnajc19
prpf19	ENSDARG00000015239	-0.787	0.65444	0.184	0.145071	1.35475e-243	Prpf19
rchy1	ENSDARG00000016710	0.983	0.69808	0.156	0.144807	1.74692e-271	Rchy1
vangl2	ENSDARG00000027397	-0.905	0.22611	0.646	0.144777	1.04952e-76	Vangl2
sav1	ENSDARG00000006196	0.631	0.45122	0.346	0.14449	2.2258e-136	Sav1
bloc1s1	ENSDARG00000014171	1.985	0.42194	0.375	0.144398	1.67474e-219	Bloc1s1
sgcb	ENSDARG00000052341	1.114	0.37615	0.425	0.144306	5.29185e-189	Sgcb
srsf11	ENSDARG00000098574	-0.096	0.95063	0.022	0.14425	1.24928e-259	Srsf11
sec13	ENSDARG00000054807	-0.596	0.82024	0.086	0.143576	7.63829e-202	Sec13
arf5	ENSDARG00000070472	-0.387	0.80844	0.092	0.143533	1.13821e-113	Arf5
USP53	ENSDARG00000078615	0.392	0.8886	0.051	0.143003	2.40875e-124	Usp53
hibadhb	ENSDARG00000007959	1.057	0.36685	0.436	0.14285	1.24641e-217	Hibadh
dctn2	ENSDARG00000031388	-0.609	0.73633	0.133	0.142798	1.06563e-190	Dctn2
mtfr1l	ENSDARG00000003940	1.09	0.36963	0.432	0.142414	9.44378e-281	Mtfr1l
fam3a	ENSDARG00000070675	0.993	0.53493	0.272	0.142198	7.93845e-175	Fam3a
rbm22	ENSDARG00000010238	0.176	0.94293	0.026	0.142158	7.0442e-145	Rbm22
spsb4a	ENSDARG00000016084	0.448	0.80634	0.093	0.142119	2.03251e-81	Spsb4
spsb4b	ENSDARG00000040538	0.59	0.69985	0.155	0.142119	2.03251e-81	Spsb4
nxt2	ENSDARG00000061527	-1.036	0.63164	0.2	0.14193	4.71952e-128	Nxt2
txndc9	ENSDARG00000069853	0.714	0.56	0.252	0.141725	3.47571e-262	Txndc9
sf3b6	ENSDARG00000009753	-1.457	0.42895	0.368	0.141589	2.02539e-230	Sf3b6
GPR180	ENSDARG00000099851	2.469	0.01583	1.8	0.141369	4.2219e-175	Gpr180
taf12	ENSDARG00000104030	1.718	0.21169	0.674	0.141302	1.29708e-163	Taf12
herc7	ENSDARG00000098906	1.669	0.12139	0.916	0.141143	1.66299e-94	Rccd1
rccd1	ENSDARG00000071074	0.695	0.74424	0.128	0.141143	1.66299e-94	Rccd1
nop16	ENSDARG00000044402	-1.181	0.66251	0.179	0.141073	1.77348e-110	Nop16
eva1c	ENSDARG00000056024	0.301	0.87676	0.057	0.140737	6.28453e-100	Eva1c
FRMD4A	ENSDARG00000042249	1.365	0.19921	0.701	0.140658	2.84395e-202	Frmd4a
snx3	ENSDARG00000008678	-0.113	0.96862	0.014	0.140625	6.0035e-198	Snx3
pcgf5a	ENSDARG00000071007	2.495	0.10424	0.982	0.140503	2.74278e-90	Pcgf5
pcgf5b	ENSDARG00000052388	-0.279	0.87384	0.059	0.140503	2.74278e-90	Pcgf5
ten1	ENSDARG00000097346	-0.239	0.95063	0.022	0.14044	8.96129e-223	Ten1
gpr137bb	ENSDARG00000077608	1.285	0.39946	0.399	0.140433	2.71334e-81	Gpr137b
gpr137ba	ENSDARG00000078448	-0.449	0.81328	0.09	0.140433	2.71334e-81	Gpr137b
MYO9B	ENSDARG00000078313	0.589	0.43384	0.363	0.140156	1.64437e-110	Myo9b
cdc16	ENSDARG00000055470	2.708	0.02075	1.683	0.139736	3.40959e-181	Cdc16
akt2	ENSDARG00000011219	0.522	0.60875	0.216	0.139732	9.18643e-151	Akt2
akt2l	ENSDARG00000103612	-0.578	0.74252	0.129	0.139732	9.18643e-151	Akt2
nek7	ENSDARG00000056966	-1.29	0.10506	0.979	0.139394	2.98334e-203	Nek7
mphosph6	ENSDARG00000093007	0.116	0.97816	0.01	0.139141	4.68577e-151	Mphosph6
exosc5	ENSDARG00000040557	1.07	0.67302	0.172	0.138911	3.26974e-148	Exosc5
sdf4	ENSDARG00000070682	-0.896	0.44395	0.353	0.138875	4.73206e-230	Sdf4
ktn1	ENSDARG00000032802	-0.351	0.7391	0.131	0.138543	1.65672e-238	Ktn1
atrx	ENSDARG00000042236	-0.038	0.97377	0.012	0.138455	1.29275e-266	Atrx
atrxl	ENSDARG00000099449	-0.388	0.8436	0.074	0.138455	1.29275e-266	Atrx
arntl1b	ENSDARG00000035732	-0.535	0.77076	0.113	0.138402	1.04113e-78	Arntl
arntl1a	ENSDARG00000006791	-0.271	0.91783	0.037	0.138402	1.04113e-78	Arntl
tmbim4	ENSDARG00000014361	0.925	0.49163	0.308	0.13825	4.19618e-189	Tmbim4
srsf7b	ENSDARG00000101057	2.125	0.14516	0.838	0.138143	6.33373e-250	Srsf7
ppip5k2	ENSDARG00000078441	1.078	0.30343	0.518	0.138141	9.52355e-105	Ppip5k2
si:dkey-9i23.15	ENSDARG00000093997	2.357	0.10291	0.988	0.138045	5.35976e-216	Tmem109
agpat2	ENSDARG00000101139	-0.749	0.34261	0.465	0.137969	1.0512e-82	Agpat2
erlec1	ENSDARG00000086309	-0.709	0.65994	0.18	0.137965	7.52204e-179	Erlec1
tmem97	ENSDARG00000040553	-1.397	0.26448	0.578	0.137745	2.20423e-92	Tmem97
atg101	ENSDARG00000043287	-2.31	0.1167	0.933	0.137481	7.78046e-155	Atg101
nr2f6b	ENSDARG00000003165	-0.408	0.81137	0.091	0.137248	1.61207e-149	Nr2f6
nr2f6a	ENSDARG00000003607	-0.677	0.65179	0.186	0.137248	1.61207e-149	Nr2f6
psmc3	ENSDARG00000007141	1.42	0.15433	0.812	0.136795	3.30921e-227	Psmc3
spsb1	ENSDARG00000056515	0.94	0.34704	0.46	0.136736	2.14031e-73	Spsb1
ndufs7	ENSDARG00000074552	2.204	0.07446	1.128	0.136528	3.70036e-198	Ndufs7
cdkn1ca	ENSDARG00000010878	1.011	0.65748	0.182	0.136321	1.12643e-67	Cdkn1c
cdkn1cb	ENSDARG00000104903	1.525	0.54168	0.266	0.136321	1.12643e-67	Cdkn1c
ccz1	ENSDARG00000056559	0.971	0.48155	0.317	0.136041	5.83439e-192	Ccz1
ppwd1	ENSDARG00000063161	-0.042	0.98453	0.007	0.135934	1.36369e-110	Ppwd1
snrpa	ENSDARG00000018890	1.499	0.34452	0.463	0.135655	7.302e-202	Snrpa
cdk11b	ENSDARG00000102546	0.194	0.91655	0.038	0.13564	5.94932e-222	Cdk11b
mpc2	ENSDARG00000024478	-1.48	0.32631	0.486	0.135318	3.1084e-178	Mpc2
PKN2	ENSDARG00000101293	-0.271	0.85235	0.069	0.134771	5.19368e-197	Pkn2
pkn2	ENSDARG00000101983	-0.699	0.56672	0.247	0.134771	5.19368e-197	Pkn2
psmd9	ENSDARG00000006300	2.616	0.07255	1.139	0.13455	1.85522e-186	Psmd9
vcam1b	ENSDARG00000062479	-0.537	0.78811	0.103	0.134053	2.06674e-28	Vcam1
chd7	ENSDARG00000075211	1.634	0.00932	2.03	0.133465	3.32467e-201	Chd7
chpt1	ENSDARG00000014572	-1.487	0.04065	1.391	0.133275	7.73028e-197	Chpt1
rpl35a	ENSDARG00000088030	0.277	0.85814	0.066	0.133176	6.0873e-08	Rpl35a
psme2	ENSDARG00000033144	0.795	0.65419	0.184	0.133138	7.28573e-229	Psme2
mplkip	ENSDARG00000078986	-0.47	0.85994	0.066	0.133135	2.1297e-129	Mplkip
derl2	ENSDARG00000042401	-2.562	0.09193	1.037	0.132897	2.25568e-129	Derl2
zgc:162707	ENSDARG00000061664	0.814	0.71398	0.146	0.132346	1.1978e-122	2510009E07Rik
slc50a1	ENSDARG00000015158	-0.376	0.88839	0.051	0.132252	6.43022e-222	Slc50a1
snx17	ENSDARG00000091418	-0.339	0.74611	0.127	0.132085	4.69577e-253	Snx17
dguok	ENSDARG00000075395	1.375	0.46609	0.332	0.131807	3.3813e-192	Dguok
srsf9	ENSDARG00000008097	4.088	0.00275	2.56	0.131724	4.13224e-236	Srsf9
lmf2b	ENSDARG00000025859	-0.341	0.82119	0.086	0.131684	2.41745e-77	Lmf2
lmf2a	ENSDARG00000078094	-0.277	0.91713	0.038	0.131684	2.41745e-77	Lmf2
srsf2a	ENSDARG00000057484	0.271	0.72839	0.138	0.131658	5.771e-178	Srsf2
srsf2b	ENSDARG00000103893	0.448	0.74959	0.125	0.131658	5.771e-178	Srsf2
ndufb11	ENSDARG00000043467	0.751	0.77216	0.112	0.131319	6.43423e-158	Ndufb11
gabpa	ENSDARG00000069289	1.077	0.45136	0.345	0.130934	7.81966e-83	Gabpa
smc1al	ENSDARG00000058203	-1.615	0.09853	1.006	0.130909	2.2038e-182	Smc1a
smc1a	ENSDARG00000055754	0.449	0.86132	0.065	0.130909	2.2038e-182	Smc1a
mob4	ENSDARG00000056085	0.495	0.74724	0.127	0.13059	2.03594e-275	Mob4
tmem39a	ENSDARG00000102746	-0.953	0.59341	0.227	0.130489	2.05888e-69	Tmem39a
clic1	ENSDARG00000103340	-1.56	0.07494	1.125	0.130178	2.24331e-194	Clic1
zgc:153292	ENSDARG00000070458	1.888	0.39264	0.406	0.130146	2.17096e-169	Thap2
CABZ01041962.1	ENSDARG00000076082	0.32	0.85557	0.068	0.130146	2.17096e-169	Thap2
zgc:163143	ENSDARG00000076437	1.581	0.48911	0.311	0.130146	2.17096e-169	Thap2
gspt1l	ENSDARG00000098627	-0.408	0.79069	0.102	0.129994	1.88632e-169	Gspt1
gspt1	ENSDARG00000031048	0.668	0.61883	0.208	0.129994	1.88632e-169	Gspt1
psma6a	ENSDARG00000019398	0.551	0.79836	0.098	0.129911	1.07846e-186	Psma6
psma6b	ENSDARG00000013966	0.884	0.44917	0.348	0.129911	1.07846e-186	Psma6
kank2	ENSDARG00000018393	0.287	0.77231	0.112	0.129636	4.94089e-63	Kank2
r3hdm4	ENSDARG00000063254	-0.514	0.82301	0.085	0.1294	7.42056e-284	R3hdm4
adgra3	ENSDARG00000073673	-2.085	0.15901	0.799	0.129122	4.73306e-65	Adgra3
rpl7l1	ENSDARG00000042864	-1.1	0.42419	0.372	0.129096	3.43199e-165	Rpl7l1
cyp20a1	ENSDARG00000006040	1.303	0.40506	0.392	0.129055	6.85129e-204	Cyp20a1
clptm1l	ENSDARG00000021048	-1.03	0.42065	0.376	0.128975	1.07982e-243	Clptm1l
c1galt1c1	ENSDARG00000036335	-0.075	0.9786	0.009	0.128597	1.63507e-102	C1galt1c1
smx5	ENSDARG00000070867	0.763	0.78019	0.108	0.128552	1.47728e-225	Lsm2
ube2j2	ENSDARG00000061161	1.856	0.2927	0.534	0.128408	3.13139e-275	Ube2j2
rpl11	ENSDARG00000043509	0.182	0.91663	0.038	0.128368	7.45968e-06	Rpl11
zgc:162255	ENSDARG00000078301	-0.001	0.99908	0	0.128335	8.38249e-242	BC004004
med7	ENSDARG00000016318	-1.634	0.53072	0.275	0.128081	2.15692e-133	Med7
dennd6aa	ENSDARG00000030239	1.032	0.61392	0.212	0.128007	1.14239e-140	Dennd6a
vezf1b	ENSDARG00000061030	0.107	0.97305	0.012	0.128002	1.35879e-255	Vezf1
vezf1a	ENSDARG00000008247	-0.096	0.97485	0.011	0.128002	1.35879e-255	Vezf1
nsun6	ENSDARG00000103478	0.543	0.78432	0.106	0.127919	6.6302e-97	Nsun6
pde4bb	ENSDARG00000074233	-3.737	0.07153	1.146	0.127817	4.59041e-179	Pde4b
pde4ba	ENSDARG00000032868	-0.824	0.26409	0.578	0.127817	4.59041e-179	Pde4b
odc1	ENSDARG00000007377	-0.618	0.62969	0.201	0.127704	1.46715e-167	Odc1
rpn1	ENSDARG00000059323	0.11	0.94799	0.023	0.127628	2.03372e-205	Rpn1
rps16	ENSDARG00000045487	-0.397	0.68808	0.162	0.127067	2.25346e-07	Rps16
si:ch211-283h6.4	ENSDARG00000059459	-0.532	0.86233	0.064	0.126986	3.2351e-110	0610030E20Rik
eef2kmt	ENSDARG00000054950	-2.241	0.13869	0.858	0.126612	1.6036e-66	Eef2kmt
carhsp1	ENSDARG00000053129	1.261	0.53995	0.268	0.126544	6.04424e-179	Carhsp1
psmg2	ENSDARG00000035987	1.141	0.659	0.181	0.126529	2.08971e-138	Psmg2
spns1	ENSDARG00000011925	0.05	0.98791	0.005	0.126462	2.72531e-135	Spns1
dnal4a	ENSDARG00000031116	0.119	0.96191	0.017	0.126199	5.88582e-220	Dnal4
pold2	ENSDARG00000095046	0.299	0.93508	0.029	0.126192	5.90719e-111	Pold2
cnot3b	ENSDARG00000019842	0.307	0.83227	0.08	0.126089	6.52082e-191	Cnot3
cnot3a	ENSDARG00000007135	0.121	0.95277	0.021	0.126089	6.52082e-191	Cnot3
mrpl33	ENSDARG00000104031	0.284	0.94367	0.025	0.126022	1.55338e-185	Mrpl33
tex264a	ENSDARG00000092154	1.551	0.22965	0.639	0.125671	2.7445e-238	Tex264
thumpd3	ENSDARG00000059634	-0.228	0.79523	0.1	0.125587	1.86715e-95	Thumpd3
hdac1	ENSDARG00000015427	0.474	0.70952	0.149	0.125537	6.43706e-213	Hdac1
arpin	ENSDARG00000041085	0.92	0.57095	0.243	0.125424	4.89463e-79	Arpin
gps2	ENSDARG00000035558	-0.317	0.8617	0.065	0.125142	3.07962e-219	Gps2
cbx1a	ENSDARG00000004189	-0.393	0.88217	0.054	0.124977	6.24282e-281	Cbx1
cbx1b	ENSDARG00000054442	0.67	0.71013	0.149	0.124977	6.24282e-281	Cbx1
wdr89	ENSDARG00000077265	0.727	0.77914	0.108	0.124955	3.85956e-213	Wdr89
tmem41b	ENSDARG00000080006	1.195	0.498	0.303	0.124916	1.07612e-196	Tmem41b
tecpr1b	ENSDARG00000074086	2.637	0.03342	1.476	0.124756	3.49106e-206	Tecpr1
tecpr1a	ENSDARG00000062515	-0.473	0.69297	0.159	0.124756	3.49106e-206	Tecpr1
rabggta	ENSDARG00000061024	1.617	0.07388	1.131	0.124689	5.36342e-99	Rabggta
mrps14	ENSDARG00000068305	2.679	0.25285	0.597	0.124602	1.65971e-268	Mrps14
acot13	ENSDARG00000061728	-2.659	0.11181	0.952	0.124189	1.76839e-200	Acot13
mrps24	ENSDARG00000100116	-0.627	0.84031	0.076	0.12416	1.95683e-238	Mrps24
ube2g1a	ENSDARG00000015292	0.164	0.93021	0.031	0.123994	3.7209e-238	Ube2g1
pfdn1	ENSDARG00000014536	0.709	0.68886	0.162	0.123962	9.1632e-237	Pfdn1
cbfb	ENSDARG00000040917	1.137	0.52091	0.283	0.123762	5.53006e-240	Cbfb
atg7	ENSDARG00000102893	1.29	0.25974	0.585	0.123696	2.79936e-88	Atg7
grpel1	ENSDARG00000010021	-0.148	0.96461	0.016	0.123648	1.05609e-209	Grpel1
med30	ENSDARG00000101115	0.912	0.55323	0.257	0.123546	2.38668e-216	Med30
znf652	ENSDARG00000062302	-0.934	0.59277	0.227	0.123481	5.14619e-118	Zfp652
eny2	ENSDARG00000070046	-1.697	0.41246	0.385	0.123285	3.91945e-258	Eny2
slc35e3	ENSDARG00000045493	-0.038	0.98967	0.005	0.122943	2.69718e-172	Slc35e3
oscp1a	ENSDARG00000104403	-0.65	0.84405	0.074	0.122412	7.08266e-116	Lsm10
rpp30	ENSDARG00000027428	-0.627	0.85549	0.068	0.122372	1.16278e-103	Rpp30
vmp1	ENSDARG00000012450	-0.543	0.73647	0.133	0.122281	9.84728e-178	Vmp1
mcrs1	ENSDARG00000020840	0.856	0.68507	0.164	0.122133	2.09366e-239	Mcrs1
dazap1	ENSDARG00000070846	-1.266	0.3582	0.446	0.122055	1.77752e-274	Dazap1
snx6	ENSDARG00000058444	1.295	0.22817	0.642	0.121975	1.21891e-184	Snx6
arhgef1b	ENSDARG00000055837	0.749	0.27822	0.556	0.121878	4.58378e-198	Arhgef1
mrpl21	ENSDARG00000003846	0.154	0.97267	0.012	0.121789	1.35187e-210	Mrpl21
sra1	ENSDARG00000053619	-4.739	1e-05	5.161	0.121309	7.77256e-253	Sra1
ssr4	ENSDARG00000019444	-1.644	0.11612	0.935	0.121102	7.34406e-217	Ssr4
lrrc8db	ENSDARG00000103840	-0.876	0.33668	0.473	0.120728	2.11918e-204	Lrrc8d
rlim	ENSDARG00000079306	-0.786	0.64651	0.189	0.120671	2.42081e-218	Rlim
myh9a	ENSDARG00000063295	-1.52	0.04406	1.356	0.120656	1.06511e-137	Myh9
myh9b	ENSDARG00000001014	-0.485	0.45382	0.343	0.120656	1.06511e-137	Myh9
kiz	ENSDARG00000079753	0.602	0.78035	0.108	0.120459	1.67981e-118	Kiz
ccnl1a	ENSDARG00000055124	0.402	0.58123	0.236	0.120433	1.78074e-225	Ccnl1
tipin	ENSDARG00000036136	0.775	0.70256	0.153	0.120343	1.03891e-192	Tipin
hadhab	ENSDARG00000060594	0.181	0.90127	0.045	0.120244	1.57907e-203	Hadha
hadhaa	ENSDARG00000057128	-0.013	0.99468	0.002	0.120244	1.57907e-203	Hadha
eftud2	ENSDARG00000012261	0.464	0.72138	0.142	0.119933	1.06495e-116	Eftud2
ccng2	ENSDARG00000017602	-1.425	0.01117	1.952	0.119739	6.5123e-112	Ccng2
smap1	ENSDARG00000031302	1.32	0.12236	0.912	0.119095	5.65981e-249	Smap1
oser1	ENSDARG00000024669	-0.64	0.70967	0.149	0.118871	8.89659e-147	Oser1
aggf1	ENSDARG00000060109	0.807	0.50378	0.298	0.118616	6.31041e-137	Aggf1
bzw1a	ENSDARG00000010481	-0.039	0.98026	0.009	0.118577	4.04542e-232	Bzw1
bzw1b	ENSDARG00000099148	-1.69	0.0134	1.873	0.118577	4.04542e-232	Bzw1
gipc1	ENSDARG00000104483	0.015	0.99579	0.002	0.118509	6.6713e-252	Gipc1
xrn2	ENSDARG00000101900	-0.207	0.87051	0.06	0.118382	3.79997e-185	Xrn2
nudc	ENSDARG00000104837	0.825	0.56607	0.247	0.118348	3.69199e-202	Nudc
qpct	ENSDARG00000089717	4.51	0.0005	3.3	0.118148	2.16992e-57	Qpct
mnat1	ENSDARG00000002077	-0.11	0.96744	0.014	0.118051	2.2023e-181	Mnat1
tspan31	ENSDARG00000074554	-0.594	0.58154	0.235	0.117949	3.61621e-276	Tspan31
serinc5	ENSDARG00000008153	0.703	0.53372	0.273	0.117869	6.95063e-156	Serinc5
plekha5	ENSDARG00000045870	1.261	0.03345	1.476	0.117854	1.19865e-177	Plekha5
gpr108	ENSDARG00000096651	0.197	0.91967	0.036	0.117314	6.14271e-134	Gpr108
ndufa3	ENSDARG00000041400	0.032	0.98835	0.005	0.11724	6.34917e-155	Ndufa3
naa38	ENSDARG00000099122	0.23	0.94244	0.026	0.117239	2.15079e-236	Naa38
pcyox1	ENSDARG00000103052	0.737	0.66261	0.179	0.117235	3.17025e-182	Pcyox1
utp3	ENSDARG00000056720	-0.133	0.97243	0.012	0.117011	1.3182e-181	Utp3
banf1	ENSDARG00000037009	1.354	0.44333	0.353	0.11681	5.00208e-255	Banf1
tmbim1a	ENSDARG00000058323	1.551	0.09337	1.03	0.116499	4.14623e-181	Tmbim1
cnppd1	ENSDARG00000027078	0.65	0.54767	0.261	0.116413	8.83135e-159	Cnppd1
syncrip	ENSDARG00000040184	-0.016	0.99297	0.003	0.116372	7.70373e-219	Syncrip
syncripl	ENSDARG00000026723	-0.828	0.48095	0.318	0.116372	7.70373e-219	Syncrip
tob1b	ENSDARG00000021372	-1.139	0.07799	1.108	0.11633	1.55846e-190	Tob1
tnika	ENSDARG00000056218	0.589	0.6534	0.185	0.116178	1.83876e-209	Tnik
nsmce1	ENSDARG00000098780	1.217	0.6143	0.212	0.115806	1.15163e-167	Nsmce1
specc1	ENSDARG00000029480	-0.701	0.48099	0.318	0.115609	1.81218e-105	Specc1
copb2	ENSDARG00000038743	-0.233	0.82182	0.085	0.115269	2.71198e-171	Copb2
rae1	ENSDARG00000007196	-0.827	0.64564	0.19	0.115244	2.48291e-190	Rae1
efnb1	ENSDARG00000007723	0.37	0.81644	0.088	0.115041	1.46752e-81	Efnb1
ddx18	ENSDARG00000030789	-0.178	0.92602	0.033	0.11499	5.38133e-161	Ddx18
snrpd1	ENSDARG00000011648	0.509	0.81107	0.091	0.114972	1.88019e-251	Snrpd1
ddx39b	ENSDARG00000036069	-0.768	0.66991	0.174	0.114952	4.81272e-253	Ddx39b
pkd2	ENSDARG00000014098	-0.542	0.59494	0.226	0.114839	2.01786e-157	Pkd2
CABZ01072952.1	ENSDARG00000099739	-1.335	0.53442	0.272	0.114831	1.23221e-86	Ddx41
nsrp1	ENSDARG00000015221	0.941	0.61116	0.214	0.114798	1.84975e-177	Nsrp1
dnajc10	ENSDARG00000074727	-0.564	0.78397	0.106	0.114793	4.03726e-203	Dnajc10
myo6b	ENSDARG00000042141	-0.821	0.3568	0.448	0.114598	8.21288e-176	Myo6
myo6a	ENSDARG00000044016	-0.401	0.60142	0.221	0.114598	8.21288e-176	Myo6
cipcb	ENSDARG00000078095	0.075	0.95565	0.02	0.114464	5.75231e-111	Cipc
cipca	ENSDARG00000075397	1.165	0.54181	0.266	0.114464	5.75231e-111	Cipc
tacr3a	ENSDARG00000075112	5.786	6e-05	4.214	0.114401	1.84556e-69	Tacr3
tacr3l	ENSDARG00000003054	0.606	0.75132	0.124	0.114401	1.84556e-69	Tacr3
nudcd2	ENSDARG00000078059	0.02	0.99471	0.002	0.114088	9.88808e-187	Nudcd2
bmpr1ab	ENSDARG00000105045	0.975	0.28887	0.539	0.113965	6.19881e-208	Bmpr1a
bmpr1aa	ENSDARG00000019728	-0.215	0.88522	0.053	0.113965	6.19881e-208	Bmpr1a
mitd1	ENSDARG00000044766	0.307	0.91769	0.037	0.113949	5.64714e-110	Mitd1
srd5a3	ENSDARG00000043307	-0.734	0.7575	0.121	0.113907	1.27398e-101	Srd5a3
echs1	ENSDARG00000001578	2.2	0.13428	0.872	0.113724	4.52557e-224	Echs1
slc31a1	ENSDARG00000013961	-0.376	0.77878	0.109	0.113559	1.15081e-141	Slc31a1
knop1	ENSDARG00000077721	0.368	0.8745	0.058	0.11337	1.12279e-159	Knop1
mettl7a	ENSDARG00000056726	-1.334	0.17728	0.751	0.113267	1.68893e-94	Mettl7a1
smim4	ENSDARG00000089921	1.075	0.64769	0.189	0.113227	5.35549e-153	Smim4
man2a2	ENSDARG00000063101	0.72	0.64374	0.191	0.113207	4.12725e-205	Man2a2
faf2	ENSDARG00000052374	-0.637	0.74391	0.128	0.113195	4.5865e-161	Faf2
sesn3	ENSDARG00000015822	0.905	0.3108	0.508	0.113111	7.08181e-148	Sesn3
mrpl13	ENSDARG00000056903	-0.294	0.90181	0.045	0.113021	9.5072e-282	Mrpl13
zfhx4	ENSDARG00000075542	-0.455	0.61071	0.214	0.112977	7.66223e-169	Zfhx4
gmpr2	ENSDARG00000061301	0.63	0.80949	0.092	0.112797	2.87511e-84	Gmpr2
gusb	ENSDARG00000063126	-1.343	0.12825	0.892	0.112737	8.65751e-153	Gusb
usp1	ENSDARG00000056414	-0.524	0.70963	0.149	0.112612	5.98237e-131	Usp1
ptprjb.1	ENSDARG00000091539	-1.645	0.26839	0.571	0.112081	4.77035e-191	Ptprj
ptprja	ENSDARG00000033042	-1.026	0.1987	0.702	0.112081	4.77035e-191	Ptprj
znf16l	ENSDARG00000105532	0.256	0.89507	0.048	0.112016	1.2341e-207	Zfp422
bcap31	ENSDARG00000044972	-0.043	0.98824	0.005	0.111818	5.80289e-240	Bcap31
efhd2	ENSDARG00000055759	-0.387	0.7706	0.113	0.1118	1.27955e-138	Efhd2
yif1b	ENSDARG00000040505	0.053	0.98067	0.008	0.111696	1.22082e-198	Yif1b
txnl1	ENSDARG00000011921	-0.772	0.61539	0.211	0.111623	5.60696e-198	Txnl1
mapk9	ENSDARG00000077364	2.884	0.00067	3.176	0.111246	4.90579e-231	Mapk9
smim7	ENSDARG00000074848	-0.989	0.61588	0.211	0.111179	4.00941e-290	Smim7
lpcat1	ENSDARG00000011506	-0.315	0.88022	0.055	0.110398	2.15452e-141	Lpcat1
hacd2	ENSDARG00000014806	1.018	0.43211	0.364	0.110136	2.93106e-128	Hacd2
vrk3	ENSDARG00000036056	-0.291	0.89597	0.048	0.11	9.55705e-120	Vrk3
smad2	ENSDARG00000006389	1.605	0.06146	1.211	0.109994	1.29382e-164	Smad2
ormdl3	ENSDARG00000025555	-1.545	0.35603	0.449	0.109989	8.69826e-235	Ormdl3
ngdn	ENSDARG00000045372	0.231	0.91257	0.04	0.109852	3.39781e-164	Ngdn
NABP2	ENSDARG00000090976	0.837	0.60385	0.219	0.109843	2.04028e-278	Nabp2
usp39	ENSDARG00000041908	-0.209	0.96216	0.017	0.109668	4.45893e-106	Usp39
ccdc12	ENSDARG00000023003	0.876	0.68941	0.162	0.109641	4.04641e-261	Ccdc12
ift27	ENSDARG00000099279	-0.384	0.91167	0.04	0.109603	3.15025e-180	Ift27
sec61a1l	ENSDARG00000005675	-1.428	0.23163	0.635	0.109601	1.32433e-263	Sec61a1
sec61a1	ENSDARG00000021669	-0.117	0.923	0.035	0.109601	1.32433e-263	Sec61a1
zbtb1	ENSDARG00000023040	-0.071	0.97559	0.011	0.109325	5.363e-87	Zbtb1
si:ch211-231f6.6	ENSDARG00000100025	0.374	0.89224	0.05	0.109183	3.20193e-184	BC003965
slc39a13	ENSDARG00000000442	-0.462	0.76554	0.116	0.109134	4.74673e-115	Slc39a13
rpl29	ENSDARG00000077717	0.138	0.9154	0.038	0.109074	3.7837e-16	Rpl29
arl13b	ENSDARG00000012763	0.55	0.74657	0.127	0.109071	7.36152e-129	Arl13b
med10	ENSDARG00000070623	0.972	0.61635	0.21	0.109035	3.87028e-173	Med10
bach2b	ENSDARG00000004074	1.99	0.00206	2.686	0.108938	1.4022e-100	Bach2
ccng1	ENSDARG00000076667	-0.749	0.39764	0.401	0.108891	6.55697e-110	Ccng1
pih1d1	ENSDARG00000037955	-0.652	0.66557	0.177	0.108649	1.97863e-139	Pih1d1
pigp	ENSDARG00000038805	0.69	0.825	0.084	0.10832	6.51701e-264	Pigp
lgalsla	ENSDARG00000059060	-3.111	2e-05	4.611	0.10823	2.95871e-144	Lgalsl
lgalslb	ENSDARG00000055525	4.567	0.00554	2.257	0.10823	2.95871e-144	Lgalsl
snx27a	ENSDARG00000033804	-0.429	0.68997	0.161	0.108003	1.4582e-236	Snx27
snx27b	ENSDARG00000016977	0.358	0.85549	0.068	0.108003	1.4582e-236	Snx27
heg1	ENSDARG00000018441	-0.787	0.48101	0.318	0.107621	6.13025e-61	Heg1
cux1a	ENSDARG00000078459	-0.421	0.70905	0.149	0.107476	1.23288e-185	Cux1
slc38a10	ENSDARG00000077081	-0.914	0.1094	0.961	0.107458	5.21297e-163	Slc38a10
bcl9l	ENSDARG00000055054	0.886	0.1561	0.807	0.107452	2.30853e-117	Bcl9l
ddit3	ENSDARG00000059836	-2.628	0	7.764	0.107361	5.06895e-169	Ddit3
yme1l1b	ENSDARG00000104401	0.65	0.61612	0.21	0.107347	3.90821e-227	Yme1l1
yme1l1a	ENSDARG00000075192	0.074	0.97322	0.012	0.107347	3.90821e-227	Yme1l1
glrx3	ENSDARG00000098785	-1.542	0.26878	0.571	0.107194	3.92849e-249	Glrx3
prkag1	ENSDARG00000003818	-0.437	0.78818	0.103	0.107151	1.71783e-204	Prkag1
swi5	ENSDARG00000078492	-1.368	0.60887	0.215	0.107126	1.27089e-126	Swi5
mcfd2	ENSDARG00000039757	0.589	0.73281	0.135	0.107082	1.16182e-212	Mcfd2
pkn1a	ENSDARG00000060184	0.947	0.14713	0.832	0.107065	6.17802e-143	Pkn1
pkn1b	ENSDARG00000062748	-0.571	0.49999	0.301	0.107065	6.17802e-143	Pkn1
edf1	ENSDARG00000009950	-0.631	0.6116	0.214	0.107014	2.31171e-158	Edf1
adprhl2	ENSDARG00000019338	-0.372	0.88921	0.051	0.106478	5.90471e-104	Adprhl2
pitrm1	ENSDARG00000038563	-0.581	0.76714	0.115	0.106386	1.37889e-74	Pitrm1
ndufs6	ENSDARG00000056583	1.999	0.2396	0.621	0.106247	1.56418e-169	Ndufs6
arpp19b	ENSDARG00000039880	-0.33	0.92258	0.035	0.106226	8.25814e-194	Arpp19
arpp19a	ENSDARG00000032532	0.102	0.97305	0.012	0.106226	8.25814e-194	Arpp19
decr1	ENSDARG00000003869	-1.953	0.14245	0.846	0.106171	9.80255e-101	Decr1
mrps16	ENSDARG00000098972	-3.155	0.07707	1.113	0.105836	2.64252e-255	Mrps16
elf2b	ENSDARG00000079626	-0.262	0.84547	0.073	0.105826	2.33247e-167	Elf2
elf2a	ENSDARG00000019459	-1.284	0.16787	0.775	0.105826	2.33247e-167	Elf2
med12	ENSDARG00000103953	0.261	0.85364	0.069	0.105762	4.44005e-71	Med12
tmem115	ENSDARG00000055763	0.274	0.85481	0.068	0.10567	1.65365e-143	Tmem115
atg3	ENSDARG00000009350	-0.351	0.86988	0.061	0.105565	1.37185e-230	Atg3
gpsm1a	ENSDARG00000092517	-0.183	0.95842	0.018	0.10538	1.74337e-119	Gpsm1
gpsm1b	ENSDARG00000054874	-0.773	0.73798	0.132	0.10538	1.74337e-119	Gpsm1
cant1a	ENSDARG00000012192	0.484	0.81904	0.087	0.105369	3.07371e-126	Cant1
cant1b	ENSDARG00000102977	-0.611	0.71436	0.146	0.105369	3.07371e-126	Cant1
pes	ENSDARG00000018902	-0.992	0.32166	0.493	0.105188	3.40554e-86	Pes1
mvb12a	ENSDARG00000099741	-1.018	0.53063	0.275	0.105093	4.92086e-171	Mvb12a
ryk	ENSDARG00000007231	-0.129	0.92258	0.035	0.10485	9.09622e-200	Ryk
ubac2	ENSDARG00000093065	0.05	0.98744	0.005	0.104722	1.92475e-197	Ubac2
rsrc2	ENSDARG00000042534	0.942	0.44551	0.351	0.104669	2.1231e-225	Rsrc2
scamp3	ENSDARG00000016765	1.075	0.44188	0.355	0.104668	1.4008e-220	Scamp3
ginm1	ENSDARG00000021975	1.794	0.08021	1.096	0.104518	2.36286e-230	Ginm1
polr2d	ENSDARG00000076509	0.962	0.71125	0.148	0.104365	7.35938e-238	Polr2d
cdkn2aip	ENSDARG00000035853	0.048	0.99053	0.004	0.104292	1.42316e-93	Cdkn2aip
efna2a	ENSDARG00000031372	0.547	0.81128	0.091	0.104153	9.53574e-96	Efna2
efna2b	ENSDARG00000079740	4.235	0.00873	2.059	0.104153	9.53574e-96	Efna2
snx2	ENSDARG00000104128	-1.501	0.33208	0.479	0.104104	2.37806e-186	Snx2
MAP3K11	ENSDARG00000091521	-1.309	0.2261	0.646	0.10402	3.29227e-90	Map3k11
cdk19	ENSDARG00000043858	0.436	0.85595	0.068	0.103975	5.52557e-78	Cdk19
rpl13	ENSDARG00000099380	-0.157	0.87618	0.057	0.103864	0.14595	Rpl13
tp53	ENSDARG00000035559	-1.161	0.2787	0.555	0.103744	3.14906e-167	Trp53
thap11	ENSDARG00000036055	0.227	0.95681	0.019	0.103677	7.91168e-182	Thap11
sf3a1	ENSDARG00000041887	0.481	0.80541	0.094	0.103539	6.11562e-178	Sf3a1
pomp	ENSDARG00000032296	-0.046	0.98704	0.006	0.102834	8.0971e-190	Pomp
nop58	ENSDARG00000104353	-0.019	0.99467	0.002	0.102699	3.68031e-175	Nop58
polr2c	ENSDARG00000033596	3.791	0.00766	2.116	0.10237	7.43115e-272	Polr2c
csad	ENSDARG00000026348	-0.743	0.78778	0.104	0.102251	2.76259e-129	Csad
masp1	ENSDARG00000068726	-0.749	0.71281	0.147	0.102179	3.7992e-88	Prrg2
itga6a	ENSDARG00000042282	-1.597	0.48008	0.319	0.102169	1.23483e-143	Itga6
tmod2	ENSDARG00000002571	0.312	0.87245	0.059	0.101713	7.06261e-160	Tmod3
rpl23a	ENSDARG00000006316	0.467	0.75035	0.125	0.101665	0.190977	Rpl23a
p3h4	ENSDARG00000104089	-1.078	0.46495	0.333	0.101612	2.822e-164	P3h4
ckap5	ENSDARG00000102674	0.497	0.71398	0.146	0.10115	9.82861e-186	Ckap5
lzic	ENSDARG00000055899	-0.626	0.81137	0.091	0.101112	3.85459e-98	Lzic
tcea1	ENSDARG00000003531	-1.156	0.62102	0.207	0.101094	9.32638e-263	Tcea1
il10rb	ENSDARG00000078042	-0.185	0.93703	0.028	0.101018	2.25638e-127	Ifnar1
pde12	ENSDARG00000030964	-1.505	0.22395	0.65	0.100802	1.78305e-91	Pde12
u2af1	ENSDARG00000015325	1.529	0.52494	0.28	0.100769	1.58659e-240	U2af1
prcp	ENSDARG00000037883	1.95	0.05727	1.242	0.100719	2.09304e-149	Prcp
nfyc	ENSDARG00000070151	-0.905	0.45739	0.34	0.100411	1.97321e-120	Nfyc
uba52	ENSDARG00000041435	-0.332	0.76714	0.115	0.10032	2.1737e-140	Uba52
ubxn1	ENSDARG00000090309	1.307	0.40483	0.393	0.100313	5.25511e-243	Ubxn1
copb1	ENSDARG00000056557	0.332	0.83084	0.08	0.100194	1.53822e-182	Copb1
chmp6b	ENSDARG00000102024	1.78	0.16473	0.783	0.100134	1.22314e-237	Chmp6
ercc1	ENSDARG00000031680	0.375	0.88103	0.055	0.100078	1.87529e-135	Ercc1
gtf2e2	ENSDARG00000012672	0.681	0.63742	0.196	0.0998428	3.34685e-156	Gtf2e2
rbms1a	ENSDARG00000074023	0.646	0.64244	0.192	0.0998197	1.28078e-196	Rbms1
tomm5	ENSDARG00000068265	-0.316	0.91394	0.039	0.0996075	2.28608e-262	Tomm5
tirap	ENSDARG00000074371	-2.967	0.09558	1.02	0.0994842	3.76149e-71	Tirap
fhl1a	ENSDARG00000071498	-0.429	0.75447	0.122	0.0994763	1.26473e-258	Fhl1
fhl1b	ENSDARG00000056653	1.701	0.09731	1.012	0.0994763	1.26473e-258	Fhl1
usp2a	ENSDARG00000020107	1.282	0.07413	1.13	0.099315	1.09237e-67	Usp2
pigc	ENSDARG00000009113	-0.586	0.81644	0.088	0.0992862	5.27339e-96	Pigc
abcg2a	ENSDARG00000100075	0.168	0.93134	0.031	0.0992606	6.64245e-103	Abcg2
sesn1	ENSDARG00000020693	-0.761	0.41926	0.378	0.0991452	9.8068e-129	Sesn1
znf395b	ENSDARG00000024195	0.182	0.95701	0.019	0.0990517	2.17312e-104	Zfp395
znf395a	ENSDARG00000060113	0.479	0.72832	0.138	0.0990517	2.17312e-104	Zfp395
prelid1a	ENSDARG00000098671	-0.967	0.54122	0.267	0.0986438	1.24501e-205	Prelid1
ezrb	ENSDARG00000025091	0.408	0.78397	0.106	0.0985377	2.69209e-168	Ezr
ezra	ENSDARG00000020944	-0.967	0.22635	0.645	0.0985377	2.69209e-168	Ezr
e2f5	ENSDARG00000038812	-2.416	0.18673	0.729	0.0983995	9.88423e-101	E2f5
esf1	ENSDARG00000008740	-1.34	0.13605	0.866	0.098365	2.06032e-215	Esf1
slc35e4	ENSDARG00000009459	2.362	0.00572	2.243	0.0982949	6.86157e-117	Slc35e4
irf2a	ENSDARG00000007387	-0.563	0.69838	0.156	0.0978093	2.61826e-204	Irf2
irf2	ENSDARG00000040465	-0.19	0.9005	0.046	0.0978093	2.61826e-204	Irf2
supt4h1	ENSDARG00000099366	1.62	0.39239	0.406	0.0977879	3.02469e-250	Supt4a
slc35a1	ENSDARG00000040180	1.239	0.4929	0.307	0.0977466	2.30189e-194	Slc35a1
zeb1a	ENSDARG00000016788	0.139	0.9344	0.029	0.097695	9.35209e-207	Zeb1
zeb1b	ENSDARG00000013207	1.568	0.0244	1.613	0.097695	9.35209e-207	Zeb1
zgc:112163	ENSDARG00000017657	2.597	0.17494	0.757	0.0975601	6.45549e-90	A130010J15Rik
ndufs8a	ENSDARG00000051986	0.064	0.97434	0.011	0.0975162	2.53389e-181	Ndufs8
igf2bp3	ENSDARG00000010266	-0.795	0.46317	0.334	0.0968271	5.48454e-188	Igf2bp3
lamtor4	ENSDARG00000045542	1.175	0.55716	0.254	0.0967032	3.5027e-303	Lamtor4
rab24	ENSDARG00000054032	1.119	0.67302	0.172	0.0966532	6.22238e-259	Rab24
bckdhb	ENSDARG00000014676	-0.7	0.72571	0.139	0.0965281	3.71556e-106	Bckdhb
max	ENSDARG00000024844	0.532	0.57151	0.243	0.0964343	1.94033e-259	Max
rab18b	ENSDARG00000098344	-1.299	0.08339	1.079	0.0963428	7.48594e-198	Rab18
tbc1d15	ENSDARG00000057218	-0.011	0.99521	0.002	0.0963034	4.56402e-109	Tbc1d15
azin1b	ENSDARG00000035869	0.473	0.66991	0.174	0.0962491	6.22135e-144	Azin1
azin1a	ENSDARG00000052789	1.121	0.29375	0.532	0.0962491	6.22135e-144	Azin1
edil3a	ENSDARG00000093413	1.364	0.25537	0.593	0.0962404	7.54217e-160	Edil3
GID4	ENSDARG00000079482	-0.156	0.96216	0.017	0.0961571	6.47741e-107	Gid4
slc4a2a	ENSDARG00000028173	0.53	0.76487	0.116	0.0961513	2.2746e-115	Slc4a2
slc4a2b	ENSDARG00000052330	-1.266	0.25233	0.598	0.0961513	2.2746e-115	Slc4a2
lrch3	ENSDARG00000100679	0.683	0.46078	0.337	0.0959768	2.79599e-124	Lrch3
rab5aa	ENSDARG00000018602	0.337	0.77122	0.113	0.0958318	7.30637e-259	Rab5a
rab5ab	ENSDARG00000007257	0.118	0.96382	0.016	0.0958318	7.30637e-259	Rab5a
TMEM216	ENSDARG00000091576	3.539	0.03218	1.492	0.0957481	3.74397e-79	Tmem216
adgrl2a	ENSDARG00000069356	0.615	0.65023	0.187	0.0956936	1.77733e-95	Adgrl2
adgrl2b.1	ENSDARG00000075899	1.864	0.08447	1.073	0.0956936	1.77733e-95	Adgrl2
adipor2	ENSDARG00000101849	-1.297	0.16383	0.786	0.0953965	2.31379e-169	Adipor2
smarcad1b	ENSDARG00000073721	1.645	0.27863	0.555	0.0952834	2.97702e-127	Smarcad1
smarcad1a	ENSDARG00000014041	0.539	0.69959	0.155	0.0952834	2.97702e-127	Smarcad1
tet3	ENSDARG00000062646	0.669	0.43067	0.366	0.0949768	2.00585e-152	Tet3
epc1a	ENSDARG00000101579	-0.375	0.79049	0.102	0.0949647	1.55245e-212	Epc1
ssrp1a	ENSDARG00000037397	-1.004	0.36456	0.438	0.0949356	3.43523e-233	Ssrp1
ssrp1b	ENSDARG00000016994	2.285	0.12294	0.91	0.0949356	3.43523e-233	Ssrp1
smc2	ENSDARG00000017744	2.226	0.21075	0.676	0.0949338	7.35933e-52	Smc2
tvp23b	ENSDARG00000057060	1.337	0.51224	0.291	0.0949008	1.8819e-209	Tvp23b
add3b	ENSDARG00000056250	-0.474	0.82071	0.086	0.0945179	1.37074e-224	Add3
add3a	ENSDARG00000040874	0.464	0.5938	0.226	0.0945179	1.37074e-224	Add3
mgat1b	ENSDARG00000036065	-0.321	0.83941	0.076	0.0943844	9.33916e-220	Mgat1
mgat1a	ENSDARG00000012407	-1.201	0.25085	0.601	0.0943844	9.33916e-220	Mgat1
cldnd1a	ENSDARG00000104439	-1.102	0.63318	0.198	0.0943796	4.0017e-234	Cldnd1
cldnd1b	ENSDARG00000052386	0.208	0.93995	0.027	0.0943796	4.0017e-234	Cldnd1
nek1	ENSDARG00000022350	1.958	0.00585	2.233	0.0942756	2.20611e-150	Nek1
sf3a3	ENSDARG00000100114	0.032	0.98835	0.005	0.0942584	2.91531e-151	Sf3a3
taldo1	ENSDARG00000103369	0.386	0.8265	0.083	0.0941738	7.19014e-201	Taldo1
mterf3	ENSDARG00000003207	-0.26	0.92118	0.036	0.0941161	4.88849e-98	Mterf3
ftsj1	ENSDARG00000057089	0.92	0.65325	0.185	0.0940475	5.56146e-106	Ftsj1
si:ch211-147a11.3	ENSDARG00000069009	0.051	0.98346	0.007	0.09389	9.93951e-128	A430005L14Rik
sptlc1	ENSDARG00000042995	-1.063	0.38233	0.418	0.0937358	4.92521e-84	Sptlc1
uxt	ENSDARG00000019339	2.584	0.20557	0.687	0.0936817	4.69741e-111	Uxt
snrpf	ENSDARG00000105037	-0.111	0.9759	0.011	0.0936617	9.40153e-160	Snrpf
spg7	ENSDARG00000068187	-0.047	0.98346	0.007	0.0935139	4.58993e-172	Spg7
mrpl52	ENSDARG00000090568	-0.379	0.90528	0.043	0.0934219	1.89715e-181	Mrpl52
gkap1	ENSDARG00000068123	0.377	0.84767	0.072	0.0933857	3.9642e-282	Gkap1
ift57	ENSDARG00000021022	0.621	0.80636	0.093	0.0933311	1.65389e-208	Ift57
elk3	ENSDARG00000018688	-0.463	0.8061	0.094	0.0929225	2.78971e-84	Elk3
astn1	ENSDARG00000068323	4.342	2e-05	4.624	0.0926883	3.88102e-239	Astn1
invs	ENSDARG00000002213	-1.192	0.48397	0.315	0.0926877	1.61177e-81	Invs
lzts2b	ENSDARG00000077207	0.278	0.87275	0.059	0.0926748	6.53098e-253	Lzts2
lzts2a	ENSDARG00000074597	-1.471	0.39495	0.403	0.0926748	6.53098e-253	Lzts2
gorasp2	ENSDARG00000015126	-0.215	0.92409	0.034	0.0925783	1.35992e-259	Gorasp2
edem1	ENSDARG00000025094	0.013	0.99355	0.003	0.09254	2.34258e-115	Edem1
anxa11b	ENSDARG00000002632	1.447	0.23061	0.637	0.0921999	6.21057e-97	Anxa11
anxa11a	ENSDARG00000077383	-0.012	0.99486	0.002	0.0921999	6.21057e-97	Anxa11
sft2d3	ENSDARG00000070284	0.374	0.88964	0.051	0.0916909	6.22551e-86	Sft2d3
rpp25l	ENSDARG00000070131	3.247	0.09242	1.034	0.0915476	3.89217e-153	Rpp25l
ssbp1	ENSDARG00000039350	1.401	0.58243	0.235	0.0912907	6.82698e-207	Ssbp1
mrpl4	ENSDARG00000058824	2.708	0.0885	1.053	0.0911915	6.88835e-184	Mrpl4
fbxo4	ENSDARG00000074170	-0.649	0.76554	0.116	0.0911244	4.61819e-128	Fbxo4
lrrc45	ENSDARG00000014005	-0.21	0.93482	0.029	0.0908564	4.68094e-151	Lrrc45
TENM3	ENSDARG00000087599	-0.651	0.70751	0.15	0.0905028	3.6108e-84	Tenm3
rpl18	ENSDARG00000029533	0.021	0.9895	0.005	0.0904865	4.64643e-07	Rpl18
arhgef7a	ENSDARG00000006299	4.186	9e-05	4.034	0.0904863	3.29617e-174	Arhgef7
arhgef7b	ENSDARG00000073848	0.415	0.77122	0.113	0.0904863	3.29617e-174	Arhgef7
ksr1a	ENSDARG00000068714	0.873	0.58178	0.235	0.0904584	8.44983e-68	Ksr1
ksr1b	ENSDARG00000030933	-0.866	0.23248	0.634	0.0904584	8.44983e-68	Ksr1
thoc2	ENSDARG00000037503	-0.136	0.89456	0.048	0.0903868	6.84485e-205	Thoc2
polg	ENSDARG00000060951	-0.402	0.78935	0.103	0.0901614	2.7596e-106	Polg
acat1	ENSDARG00000045888	-0.06	0.98346	0.007	0.0901577	3.12122e-217	Acat1
ptgr2	ENSDARG00000070673	0.591	0.78935	0.103	0.0900041	2.65427e-132	Ptgr2
mpped2	ENSDARG00000034443	-0.685	0.60715	0.217	0.0898536	3.76081e-140	Mpped2
mpped2a	ENSDARG00000006889	1.291	0.19121	0.718	0.0898536	3.76081e-140	Mpped2
tmem167b	ENSDARG00000059400	2.161	0.14716	0.832	0.089617	2.46795e-204	Tmem167b
tecrb	ENSDARG00000025904	0.203	0.93683	0.028	0.0895805	1.68594e-91	Tecr
cxxc1a	ENSDARG00000101996	1.895	0.20585	0.686	0.0891986	5.86807e-151	Cxxc1
MCUR1	ENSDARG00000016964	-0.359	0.90104	0.045	0.08906	6.15997e-74	Mcur1
lbr	ENSDARG00000014013	0.386	0.87275	0.059	0.0889573	5.86044e-81	Lbr
gas2l1	ENSDARG00000078803	-0.805	0.65177	0.186	0.0889029	8.28803e-200	Gas2l1
acadvl	ENSDARG00000016687	0.447	0.79591	0.099	0.0887653	1.41559e-136	Acadvl
strap	ENSDARG00000007405	0.069	0.98556	0.006	0.0887416	4.20388e-256	Strap
mier1a	ENSDARG00000041072	1.216	0.23938	0.621	0.0885849	2.95001e-231	Mier1
mier1b	ENSDARG00000001447	-0.811	0.49421	0.306	0.0885849	2.95001e-231	Mier1
coa6	ENSDARG00000092677	-0.122	0.97434	0.011	0.0884802	9.76319e-168	Coa6
mcl1a	ENSDARG00000009779	-1.178	0.03958	1.403	0.0884542	4.07761e-192	Mcl1
mcl1b	ENSDARG00000008363	-0.312	0.78306	0.106	0.0884542	4.07761e-192	Mcl1
smu1b	ENSDARG00000051970	-2.614	0.09782	1.01	0.0884093	2.16071e-176	Smu1
smu1a	ENSDARG00000002538	0.603	0.73883	0.131	0.0884093	2.16071e-176	Smu1
aatkb	ENSDARG00000104442	2.586	0.00045	3.347	0.088206	3.593e-221	Aatk
aatka	ENSDARG00000078222	1.356	0.01903	1.721	0.088206	3.593e-221	Aatk
exosc8	ENSDARG00000068755	0.91	0.61519	0.211	0.0878568	4.22434e-107	Exosc8
sec62	ENSDARG00000019951	-0.223	0.87085	0.06	0.0876756	7.5268e-86	Sec62
fgfr1bl	ENSDARG00000075027	1.995	0.28024	0.552	0.0876469	6.30185e-156	Fgfr1
fgfr1a	ENSDARG00000011027	-0.563	0.62849	0.202	0.0876469	6.30185e-156	Fgfr1
fgfr1b	ENSDARG00000011190	0.142	0.95595	0.02	0.0876469	6.30185e-156	Fgfr1
fgfr1bl	ENSDARG00000104015	0.274	0.88749	0.052	0.0876469	6.30185e-156	Fgfr1
si:dkey-85k7.10	ENSDARG00000073844	-2.302	0.21325	0.671	0.0875552	5.98607e-222	Endod1
si:dkey-85k7.11	ENSDARG00000061611	-1.099	0.68413	0.165	0.0875552	5.98607e-222	Endod1
CT573337.1	ENSDARG00000088309	-3.606	0.00459	2.338	0.0875552	5.98607e-222	Endod1
zgc:172339	ENSDARG00000069190	-0.145	0.97105	0.013	0.0875552	5.98607e-222	Endod1
uqcc2	ENSDARG00000011272	-4.307	0.01698	1.77	0.0875497	1.29781e-158	Uqcc2
eif2s1a	ENSDARG00000005827	2.021	0.07963	1.099	0.0873288	3.72667e-182	Eif2s1
eif2s1b	ENSDARG00000052178	-0.612	0.57524	0.24	0.0873288	3.72667e-182	Eif2s1
fbxl18	ENSDARG00000007443	-0.267	0.92063	0.036	0.0873039	1.65125e-93	Fbxl18
ugp2b	ENSDARG00000008200	-0.847	0.29253	0.534	0.0865967	4.11349e-216	Ugp2
ugp2a	ENSDARG00000005578	-2.066	0.13636	0.865	0.0865967	4.11349e-216	Ugp2
rpp21	ENSDARG00000043404	1.348	0.61706	0.21	0.0865496	2.04775e-244	Rpp21
pdcd10a	ENSDARG00000035054	0.344	0.87358	0.059	0.0863765	2.53906e-233	Pdcd10
pdcd10b	ENSDARG00000012591	1.117	0.51202	0.291	0.0863765	2.53906e-233	Pdcd10
cnot2	ENSDARG00000061802	1.043	0.33881	0.47	0.0862497	2.00436e-160	Cnot2
pbdc1	ENSDARG00000057299	0.185	0.95112	0.022	0.0862377	3.07498e-203	Pbdc1
sf3b4	ENSDARG00000018574	0.221	0.93144	0.031	0.0862257	3.0334e-143	Sf3b4
clptm1	ENSDARG00000018973	1.142	0.32755	0.485	0.0861776	6.5201e-213	Clptm1
sp1	ENSDARG00000088347	-1.623	0.17173	0.765	0.0861697	6.91824e-69	Sp1
chka	ENSDARG00000041078	-0.749	0.37557	0.425	0.0861625	8.34405e-211	Chka
snrnp48	ENSDARG00000039989	1.129	0.4933	0.307	0.0861599	3.19988e-135	Snrnp48
scfd1	ENSDARG00000000779	-0.168	0.94067	0.027	0.0855703	8.41768e-116	Scfd1
kat6a	ENSDARG00000018907	0.811	0.22957	0.639	0.0855345	4.75568e-121	Kat6a
ankrd44	ENSDARG00000026028	0.3	0.83188	0.08	0.085496	3.22034e-141	Ankrd44
crot	ENSDARG00000040352	-0.531	0.74948	0.125	0.0854195	8.13415e-100	Crot
chmp2bb	ENSDARG00000002190	-1.59	0.12279	0.911	0.0853106	7.6426e-267	Chmp2b
sumf1	ENSDARG00000044203	-0.82	0.66153	0.179	0.0852791	1.42938e-114	Sumf1
glt8d1	ENSDARG00000040157	-0.228	0.91846	0.037	0.0852243	1.79351e-157	Glt8d1
csk	ENSDARG00000067996	-0.767	0.44395	0.353	0.0850084	1.20253e-228	Csk
sec63	ENSDARG00000017740	-0.822	0.43704	0.359	0.084858	2.17321e-167	Sec63
mfsd1	ENSDARG00000101379	0.902	0.65492	0.184	0.0848399	5.7546e-107	Mfsd1
swt1	ENSDARG00000094010	-0.569	0.76126	0.118	0.0845893	3.9686e-159	Swt1
ephx4	ENSDARG00000099515	3.009	0.10066	0.997	0.0845887	2.39175e-140	Ephx4
slc26a2	ENSDARG00000011618	0.145	0.94367	0.025	0.0845228	8.00578e-76	Slc26a2
npdc1b	ENSDARG00000056156	3.284	0.00511	2.292	0.0844943	9.9223e-187	Npdc1
npdc1a	ENSDARG00000074697	-0.722	0.59754	0.224	0.0844943	9.9223e-187	Npdc1
psmg3	ENSDARG00000098391	-1.198	0.56232	0.25	0.0844885	7.72514e-137	Psmg3
fam171a1	ENSDARG00000079788	-0.018	0.99256	0.003	0.0844683	2.64525e-147	Fam171a1
fmnl2a	ENSDARG00000012586	1.876	0.00059	3.226	0.0844274	2.31184e-118	Fmnl2
ehd1b	ENSDARG00000014793	-1.573	0.07229	1.141	0.0843117	1.36262e-163	Ehd1
ehd1a	ENSDARG00000098853	-0.951	0.51528	0.288	0.0843117	1.36262e-163	Ehd1
qser1	ENSDARG00000074750	0.327	0.77382	0.111	0.0843074	6.97681e-103	Qser1
FO704607.1	ENSDARG00000103297	-0.959	0.73883	0.131	0.0841061	7.84847e-51	Cpxm2
mrpl17	ENSDARG00000075677	2.571	0.02706	1.568	0.0839763	2.35209e-211	Mrpl17
dolk	ENSDARG00000076991	0.086	0.96744	0.014	0.0835463	3.38694e-73	Dolk
cflara	ENSDARG00000055966	0.517	0.72325	0.141	0.0835134	2.77252e-161	Cflar
cflarb	ENSDARG00000074802	-1.589	0.37419	0.427	0.0835134	2.77252e-161	Cflar
gnb2	ENSDARG00000035357	1.708	0.00859	2.066	0.0835088	2.96685e-67	Gnb2
chst12a	ENSDARG00000028786	0.218	0.9406	0.027	0.0833571	1.51152e-128	Chst12
mdm2	ENSDARG00000033443	0.601	0.71854	0.144	0.083318	7.82604e-197	Mdm2
golgb1	ENSDARG00000061951	-1.732	0.00543	2.265	0.0830228	3.70531e-267	Golgb1
mrpl15	ENSDARG00000101306	-0.198	0.9415	0.026	0.0830019	2.33807e-187	Mrpl15
rpl18a	ENSDARG00000025073	-0.348	0.7399	0.131	0.0829686	1	Rpl18a
e2f4	ENSDARG00000101578	-0.381	0.84031	0.076	0.0828865	6.93989e-124	E2f4
itgb1bp1	ENSDARG00000007169	1.495	0.13562	0.868	0.0827257	4.46688e-191	Itgb1bp1
BX572619.1	ENSDARG00000089303	-0.853	0.49374	0.306	0.0826263	9.05707e-95	1810055G02Rik
kremen1	ENSDARG00000062579	0.411	0.87085	0.06	0.0825152	7.04431e-81	Kremen1
adob	ENSDARG00000101898	-1.291	0.5997	0.222	0.082407	8.17171e-72	Ado
adob	ENSDARG00000053571	-2.747	0.05433	1.265	0.082407	8.17171e-72	Ado
adoa	ENSDARG00000042827	0.07	0.9823	0.008	0.082407	8.17171e-72	Ado
rsl1d1	ENSDARG00000055868	-1.449	0.11652	0.934	0.0822805	1.8436e-215	Rsl1d1
rpl27	ENSDARG00000015128	0.151	0.93086	0.031	0.0821274	1.12791e-31	Rpl27
gar1	ENSDARG00000076526	-1.358	0.44551	0.351	0.081932	7.41909e-183	Gar1
man1a2	ENSDARG00000041728	0.698	0.48986	0.31	0.0819176	1.22278e-225	Man1a2
xpa	ENSDARG00000038114	1.09	0.64081	0.193	0.0817793	3.48229e-162	Xpa
serbp1a	ENSDARG00000074242	-0.195	0.8745	0.058	0.0817372	1.40798e-150	Serbp1
serbp1b	ENSDARG00000087421	1.508	0.07413	1.13	0.0817372	1.40798e-150	Serbp1
pdp1	ENSDARG00000076308	-0.051	0.98831	0.005	0.0816705	4.30153e-166	Pdp1
ppil2	ENSDARG00000002016	0.075	0.97959	0.009	0.0816417	8.42051e-158	Ppil2
egln1b	ENSDARG00000004632	-0.372	0.86051	0.065	0.081488	5.38672e-170	Egln1
egln1b	ENSDARG00000105156	1.299	0.6165	0.21	0.081488	5.38672e-170	Egln1
lyar	ENSDARG00000098507	-0.17	0.95565	0.02	0.0814354	2.85963e-212	Lyar
golga5	ENSDARG00000039279	-1.001	0.5321	0.274	0.0813188	6.70787e-101	Golga5
b9d1	ENSDARG00000011727	-0.385	0.89611	0.048	0.0812408	7.60637e-202	B9d1
plpp1a	ENSDARG00000053381	0.453	0.6269	0.203	0.0812389	3.15768e-178	Plpp1
cep83	ENSDARG00000101236	-0.64	0.76418	0.117	0.081162	1.83836e-97	Cep83
lap3	ENSDARG00000061981	-1.159	0.59152	0.228	0.0810841	2.18384e-126	Lap3
hey2	ENSDARG00000013441	0.02	0.99579	0.002	0.0810285	1.07399e-72	Hey2
si:dkey-92f12.2	ENSDARG00000086490	-0.872	0.61807	0.209	0.0807711	2.52504e-96	Sun2
cdk2ap2	ENSDARG00000103145	0.51	0.70171	0.154	0.0806995	2.96174e-225	Cdk2ap2
sel1l	ENSDARG00000004581	-1	0.38397	0.416	0.0806498	2.84667e-255	Sel1l
fam172a	ENSDARG00000052697	0.065	0.97434	0.011	0.0804621	2.36547e-149	Fam172a
usf1l	ENSDARG00000014463	0.282	0.87916	0.056	0.0803442	3.99292e-168	Usf1
usf1	ENSDARG00000041689	1.819	0.20825	0.681	0.0803442	3.99292e-168	Usf1
ivd	ENSDARG00000042853	-0.15	0.94481	0.025	0.0803391	3.9998e-127	Ivd
kxd1	ENSDARG00000051934	-0.256	0.94258	0.026	0.0803243	1.81927e-238	Kxd1
tfam	ENSDARG00000063145	1.355	0.40759	0.39	0.0802334	2.98137e-145	Tfam
tor1l3	ENSDARG00000026895	-3.834	0.00287	2.543	0.0801778	3.2003e-201	Tor1a
tor1	ENSDARG00000077950	-1.108	0.40292	0.395	0.0801778	3.2003e-201	Tor1a
eif5	ENSDARG00000003681	-0.333	0.76893	0.114	0.0801093	5.38598e-196	Eif5
zmpste24	ENSDARG00000044090	-0.384	0.85377	0.069	0.0799067	4.62031e-170	Zmpste24
thoc6	ENSDARG00000037966	2.607	0.1195	0.923	0.0797227	5.72725e-108	Thoc6
syap1	ENSDARG00000012946	-0.396	0.82182	0.085	0.0795764	3.86953e-169	Syap1
plxnb2a	ENSDARG00000094799	-1.544	0.17379	0.76	0.0795306	9.33574e-128	Plxnb2
plxnb2a	ENSDARG00000003811	-0.465	0.57515	0.24	0.0795306	9.33574e-128	Plxnb2
plxnb2b	ENSDARG00000036985	-1.014	0.22135	0.655	0.0795306	9.33574e-128	Plxnb2
si:dkey-183c2.4	ENSDARG00000079892	-0.788	0.63938	0.194	0.0795306	9.33574e-128	Plxnb2
med4	ENSDARG00000041503	-1.279	0.63742	0.196	0.0793725	1.80246e-104	Med4
rab10	ENSDARG00000046106	-0.055	0.97359	0.012	0.0788913	7.8363e-218	Rab10
pard6gb	ENSDARG00000036090	1.287	0.44948	0.347	0.0787426	2.24034e-94	Pard6g
mmadhc	ENSDARG00000005870	0.156	0.95684	0.019	0.0786989	2.67768e-238	Mmadhc
abcd3a	ENSDARG00000104085	0.099	0.95994	0.018	0.0786947	3.82756e-177	Abcd3
abcd3b	ENSDARG00000002947	-1.942	0.05543	1.256	0.0786947	3.82756e-177	Abcd3
aamp	ENSDARG00000045019	-0.375	0.84276	0.074	0.078676	9.89957e-231	Aamp
ganab	ENSDARG00000076811	-0.518	0.6912	0.16	0.0785932	4.69262e-217	Ganab
lrrc28	ENSDARG00000057477	1.38	0.16627	0.779	0.0783634	1.78337e-115	Lrrc28
hspa14	ENSDARG00000058030	0.051	0.98744	0.005	0.0783528	2.39537e-158	Hspa14
zyx	ENSDARG00000075733	-0.418	0.74559	0.128	0.0783205	9.33657e-134	Zyx
nudt21	ENSDARG00000003153	-0.857	0.74233	0.129	0.0783119	6.06791e-258	Nudt21
hmgcl	ENSDARG00000021220	0.887	0.49411	0.306	0.0783013	4.74195e-113	Hmgcl
RNF122	ENSDARG00000102075	1.01	0.70952	0.149	0.078127	1.16783e-92	Rnf122
cdk12	ENSDARG00000063726	-0.001	0.99936	0	0.0780573	1.84929e-225	Cdk12
anp32a	ENSDARG00000006487	0.634	0.59295	0.227	0.0779359	4.88007e-213	Anp32a
men1	ENSDARG00000089456	1.418	0.46421	0.333	0.0778115	4.56729e-125	Men1
gabpb2b	ENSDARG00000054344	0.091	0.97316	0.012	0.0777465	3.05298e-91	Gabpb2
acads	ENSDARG00000030781	-1.41	0.15987	0.796	0.0776967	3.81857e-105	Acads
zgc:114045	ENSDARG00000069334	-0.152	0.94955	0.022	0.0776546	5.22331e-163	Agfg2
smpd2b	ENSDARG00000052701	-0.117	0.95713	0.019	0.0776405	4.93965e-110	Smpd2
smpd2a	ENSDARG00000040523	-0.237	0.92946	0.032	0.0776405	4.93965e-110	Smpd2
rbm39b	ENSDARG00000041853	-0.132	0.91514	0.039	0.0774768	2.52021e-59	Rbm39
rbm39a	ENSDARG00000011613	-0.197	0.87857	0.056	0.0774768	2.52021e-59	Rbm39
mpv17l2	ENSDARG00000056367	-1.46	0.50064	0.3	0.0774736	5.90419e-177	Mpv17l2
taf9	ENSDARG00000077870	-0.616	0.72687	0.139	0.0774265	1.35952e-140	Ak6
ufm1	ENSDARG00000043857	0.365	0.79049	0.102	0.0774257	1.35027e-250	Ufm1
osbpl1a	ENSDARG00000105147	0.096	0.97238	0.012	0.0773172	2.25296e-197	Osbpl1a
slc16a1a	ENSDARG00000016963	-2.688	0.14992	0.824	0.0769504	1.13629e-112	Slc16a1
slc16a1b	ENSDARG00000068572	-1.742	0.24404	0.613	0.0769504	1.13629e-112	Slc16a1
map3k1	ENSDARG00000098405	-0.254	0.85595	0.068	0.0768557	8.12671e-149	Map3k1
arfrp1	ENSDARG00000057857	2.031	0.16139	0.792	0.0768265	3.03778e-231	Arfrp1
camk2b1	ENSDARG00000011065	0.695	0.33174	0.479	0.076762	2.83255e-256	Camk2b
camk2b2	ENSDARG00000100089	1.322	0.51061	0.292	0.076762	2.83255e-256	Camk2b
ccdc47	ENSDARG00000054362	-1.364	0.23155	0.635	0.0767541	8.86045e-250	Ccdc47
eif2d	ENSDARG00000012929	-1.83	0.14867	0.828	0.0767536	4.86737e-115	Eif2d
CABZ01080702.1	ENSDARG00000100562	-0.727	0.4879	0.312	0.0766134	1.41149e-242	Sdc3
pmpcb	ENSDARG00000016979	1.873	0.15155	0.819	0.0765832	8.54745e-166	Pmpcb
fam107b	ENSDARG00000026865	-0.191	0.89365	0.049	0.0765221	2.28462e-101	Fam107b
tomm40	ENSDARG00000092112	-2.227	0.03319	1.479	0.0763167	7.57552e-239	Tomm40
tomm40l	ENSDARG00000036721	-1.42	0.3568	0.448	0.0763167	7.57552e-239	Tomm40
myo1cb	ENSDARG00000061579	-0.783	0.36989	0.432	0.0759375	2.66572e-91	Myo1c
zgc:162182	ENSDARG00000099409	-1.733	0.28568	0.544	0.0757276	2.21675e-141	Ogfr
CABZ01008730.1	ENSDARG00000103677	-2.214	0.31418	0.503	0.0757276	2.21675e-141	Ogfr
ogfrl2	ENSDARG00000024815	-3.838	0	5.472	0.0757276	2.21675e-141	Ogfr
ogfr	ENSDARG00000037837	-0.099	0.96808	0.014	0.0757276	2.21675e-141	Ogfr
mrpl24	ENSDARG00000019222	-0.332	0.89365	0.049	0.0756941	5.54015e-239	Mrpl24
atrn	ENSDARG00000062164	0.361	0.75682	0.121	0.0756922	6.69971e-211	Atrn
ino80b	ENSDARG00000062749	0.233	0.93912	0.027	0.0756697	3.0281e-199	Ino80b
slbp	ENSDARG00000100558	0.413	0.89469	0.048	0.0754826	1.23365e-176	Slbp
hnrnpm	ENSDARG00000061735	-0.823	0.26626	0.575	0.0754638	1.06786e-234	Hnrnpm
wdr61	ENSDARG00000007755	2.086	0.15915	0.798	0.0754288	1.69077e-220	Wdr61
dsela	ENSDARG00000061461	-2.816	0.01479	1.83	0.0754119	4.966e-104	Dsel
rtf1	ENSDARG00000008947	-0.68	0.39658	0.402	0.0754028	1.26033e-208	Rtf1
proser1	ENSDARG00000086302	0.9	0.53937	0.268	0.075276	9.69544e-130	Proser1
si:rp71-45k5.4	ENSDARG00000035679	1.536	0.35981	0.444	0.0749188	2.07045e-224	Psma2
psma2	ENSDARG00000040121	-0.353	0.92047	0.036	0.0749188	2.07045e-224	Psma2
dlg1l	ENSDARG00000102216	-0.508	0.60643	0.217	0.0748614	4.20855e-89	Dlg1
dpysl4	ENSDARG00000103490	2.724	0.08316	1.08	0.0748111	2.72903e-101	Dpysl4
ing4	ENSDARG00000030716	-0.872	0.52206	0.282	0.0748047	9.79663e-176	Ing4
CABZ01090890.1	ENSDARG00000101369	0.682	0.64035	0.194	0.0746211	8.81959e-134	Atf6b
eif4h	ENSDARG00000042252	1.127	0.28875	0.539	0.0741929	1.96712e-241	Eif4h
rpe	ENSDARG00000005251	-0.389	0.85307	0.069	0.0739087	1.24569e-92	Rpe
lrp6	ENSDARG00000100143	-0.268	0.89219	0.05	0.0738464	1.33482e-165	Lrp6
pdap1b	ENSDARG00000002967	0.591	0.75193	0.124	0.0738168	1.59629e-211	Pdap1
gtf3aa	ENSDARG00000030267	-0.137	0.95933	0.018	0.0737499	7.29719e-227	Gtf3a
gpbp1l1	ENSDARG00000075569	0.22	0.89365	0.049	0.0736961	1.21846e-119	Gpbp1l1
cdk7	ENSDARG00000051916	1.663	0.27585	0.559	0.0736724	2.06691e-113	Cdk7
kctd1	ENSDARG00000074056	2.589	0.02336	1.632	0.0734314	1.8669e-83	Kctd1
ctsl.1	ENSDARG00000003902	0.262	0.86004	0.065	0.0732283	3.9368e-127	Ctsf
ctsbb	ENSDARG00000101051	-0.58	0.60888	0.215	0.0732283	3.9368e-127	Ctsf
ctsf	ENSDARG00000063095	0.807	0.53688	0.27	0.0732283	3.9368e-127	Ctsf
ctss1	ENSDARG00000036940	-2.678	0.06528	1.185	0.0732283	3.9368e-127	Ctsf
tinagl1	ENSDARG00000061231	1.255	0.19788	0.704	0.0732283	3.9368e-127	Ctsf
lgals3a	ENSDARG00000077850	0.134	0.92498	0.034	0.0732009	1.21294e-17	Lgals3
tbc1d19	ENSDARG00000013842	0.698	0.75391	0.123	0.0730525	2.48617e-78	Tbc1d19
abracl	ENSDARG00000042876	-1.619	0.26082	0.584	0.0729583	2.14444e-95	Abracl
arpc2	ENSDARG00000075989	0.272	0.90986	0.041	0.072753	8.64692e-143	Arpc2
crata	ENSDARG00000040248	0.341	0.84031	0.076	0.072707	2.66582e-96	Crat
abhd16a	ENSDARG00000078929	0.563	0.63698	0.196	0.0727059	8.63232e-204	Abhd16a
nelfb	ENSDARG00000035505	-0.519	0.87103	0.06	0.0725964	2.5354e-234	Nelfb
glipr2l	ENSDARG00000016837	-0.454	0.74657	0.127	0.0721702	5.07515e-234	Glipr2
zdhhc6	ENSDARG00000075721	-1.029	0.46516	0.332	0.0721361	4.46034e-110	Zdhhc6
aup1	ENSDARG00000092609	1.776	0.09683	1.014	0.0719461	1.06431e-194	Aup1
taf3	ENSDARG00000045513	0.191	0.90967	0.041	0.0718474	3.09266e-207	Taf3
bod1l1	ENSDARG00000089505	0.145	0.94157	0.026	0.0718449	8.00534e-269	Bod1l
rilpl2	ENSDARG00000024818	-0.125	0.97594	0.011	0.0718393	2.96144e-129	Rilpl2
pmm2	ENSDARG00000037654	-1.357	0.52858	0.277	0.0717569	1.29794e-95	Pmm2
bckdha	ENSDARG00000040555	1.299	0.3898	0.409	0.0717515	1.68874e-115	Bckdha
ddx21	ENSDARG00000063626	-0.29	0.81602	0.088	0.0715074	9.0677e-143	Ddx21
taf7	ENSDARG00000019572	0.632	0.69297	0.159	0.0714882	1.31919e-129	Taf7
arhgap32a	ENSDARG00000075334	-0.322	0.79523	0.1	0.0714395	1.29467e-183	Arhgap32
arhgap32b	ENSDARG00000074184	0.258	0.81602	0.088	0.0714395	1.29467e-183	Arhgap32
rpf1	ENSDARG00000005738	-1.33	0.21597	0.666	0.071274	6.26852e-105	Rpf1
ssb	ENSDARG00000029252	-0.098	0.96542	0.015	0.0712364	8.15004e-207	Ssb
mpg	ENSDARG00000069729	0.55	0.81321	0.09	0.0710933	1.52369e-104	Mpg
fkbp2	ENSDARG00000044540	0.659	0.75028	0.125	0.0710225	2.27796e-196	Fkbp2
gadd45aa	ENSDARG00000043581	-2.499	0.1231	0.91	0.0709377	6.65866e-177	Gadd45a
gadd45ab	ENSDARG00000104571	-1.819	0.1027	0.988	0.0709377	6.65866e-177	Gadd45a
dpm1	ENSDARG00000057011	-1.275	0.45001	0.347	0.0708665	4.27938e-266	Dpm1
mapre1b	ENSDARG00000002659	0.142	0.9268	0.033	0.070711	3.65135e-202	Mapre1
mapre1a	ENSDARG00000042927	0.096	0.97456	0.011	0.070711	3.65135e-202	Mapre1
fam50a	ENSDARG00000024895	-0.291	0.90803	0.042	0.0707056	2.2565e-142	Fam50a
elovl5	ENSDARG00000004979	-2.16	0.05934	1.227	0.0706528	1.06161e-227	Elovl5
diaph2	ENSDARG00000076060	0.726	0.17772	0.75	0.070574	2.90766e-113	Diaph2
enoph1	ENSDARG00000026198	1.535	0.29272	0.534	0.0705591	4.62508e-154	Enoph1
pak1ip1	ENSDARG00000044488	0.636	0.65042	0.187	0.0705584	6.11408e-227	Pak1ip1
tra2a	ENSDARG00000007863	0.152	0.89281	0.049	0.0705493	1.89104e-239	Tra2a
mphosph10	ENSDARG00000012495	-0.414	0.79106	0.102	0.070469	1.5348e-113	Mphosph10
golt1bb	ENSDARG00000059308	0.201	0.92977	0.032	0.0702151	6.14753e-168	Golt1b
golt1ba	ENSDARG00000022795	-1.387	0.59959	0.222	0.0702151	6.14753e-168	Golt1b
timm13	ENSDARG00000058297	1.275	0.40935	0.388	0.0701842	1.80746e-172	Timm13
mrps11	ENSDARG00000075129	-1.594	0.3484	0.458	0.0700833	2.23065e-184	Mrps11
dcps	ENSDARG00000009862	1.29	0.48637	0.313	0.0697492	1.84153e-146	Dcps
znf692	ENSDARG00000078434	-0.769	0.66991	0.174	0.0697309	2.62801e-241	Zfp91
crtc3	ENSDARG00000052114	0.285	0.77544	0.11	0.0696921	4.90357e-239	Crtc3
etfdh	ENSDARG00000038834	-0.989	0.49884	0.302	0.0696118	4.93242e-111	Etfdh
ndufa9a	ENSDARG00000070723	0.398	0.86439	0.063	0.0695953	2.00166e-179	Ndufa9
ndufa9b	ENSDARG00000094312	0.656	0.85144	0.07	0.0695953	2.00166e-179	Ndufa9
zc3h11a	ENSDARG00000009754	-0.963	0.18791	0.726	0.0695028	2.18935e-90	Zc3h11a
polr2a	ENSDARG00000099966	-1.166	0.05855	1.232	0.0694519	9.95481e-186	Polr2a
adpgk	ENSDARG00000063525	-0.783	0.61928	0.208	0.0693829	6.98314e-89	Adpgk
rnf2	ENSDARG00000010381	0.206	0.91462	0.039	0.0693632	3.09359e-153	Rnf2
rbl2	ENSDARG00000045636	0.937	0.30072	0.522	0.0692411	9.40094e-79	Rbl2
ube2d1b	ENSDARG00000038576	0.215	0.9155	0.038	0.0691255	3.94462e-244	Ube2d1
ube2d1a	ENSDARG00000029107	-1.699	0.46424	0.333	0.0691255	3.94462e-244	Ube2d1
myh14	ENSDARG00000073732	3.131	1e-05	5.139	0.0691167	3.5924e-111	Myh14
hip1	ENSDARG00000062972	0.09	0.94244	0.026	0.0690549	1.05133e-117	Hip1
hectd1	ENSDARG00000054213	0.72	0.3302	0.481	0.0690135	2.78026e-268	Hectd1
arhgef10la	ENSDARG00000088630	1.863	0.0698	1.156	0.0689386	1.58287e-108	Arhgef10l
arhgef10lb	ENSDARG00000074244	-0.19	0.92535	0.034	0.0689386	1.58287e-108	Arhgef10l
nubp1	ENSDARG00000055472	0.446	0.85377	0.069	0.0683237	3.91915e-137	Nubp1
leng1	ENSDARG00000037633	1.033	0.59723	0.224	0.0682139	3.07008e-98	Leng1
upf3a	ENSDARG00000069297	2.845	0.01933	1.714	0.0680194	2.66821e-213	Upf3a
nosip	ENSDARG00000037958	0.627	0.7889	0.103	0.0680155	3.53047e-141	Nosip
txlna	ENSDARG00000077037	-1.438	0.2365	0.626	0.0679462	5.66089e-159	Txlna
nrip1b	ENSDARG00000068894	-0.141	0.91735	0.037	0.0679338	2.53721e-176	Nrip1
nrip1a	ENSDARG00000068965	0.624	0.53579	0.271	0.0679338	2.53721e-176	Nrip1
tmem243b	ENSDARG00000033179	0.465	0.86633	0.062	0.0676482	1.89997e-191	Tmem243
tmem243a	ENSDARG00000042214	2.383	0.22637	0.645	0.0676482	1.89997e-191	Tmem243
JMJD8	ENSDARG00000104841	-0.12	0.96638	0.015	0.0676097	7.09116e-146	Jmjd8
drg1	ENSDARG00000039345	-1.94	0.23019	0.638	0.0675561	1.59535e-223	Drg1
kbtbd11	ENSDARG00000104958	-1.35	0.26521	0.576	0.0674654	1.36953e-103	Kbtbd11
mrpl22	ENSDARG00000060798	0.118	0.97859	0.009	0.0674296	2.64206e-159	Mrpl22
mospd1	ENSDARG00000028614	-0.757	0.61825	0.209	0.0672652	1.52902e-127	Mospd1
trpm7	ENSDARG00000036232	-0.11	0.95063	0.022	0.0672391	2.01318e-189	Trpm7
mapk14a	ENSDARG00000000857	0.235	0.90767	0.042	0.0671183	1.51395e-174	Mapk14
mapk14b	ENSDARG00000028721	-0.395	0.72811	0.138	0.0671183	1.51395e-174	Mapk14
kmt2e	ENSDARG00000007523	0.77	0.19549	0.709	0.0669601	1.7171e-226	Kmt2e
mrpl35	ENSDARG00000070589	0.433	0.89685	0.047	0.0666565	7.72358e-188	Mrpl35
greb1	ENSDARG00000070794	3.188	0.00038	3.422	0.0666497	1.80489e-51	Greb1
cwf19l2	ENSDARG00000091760	0.99	0.49387	0.306	0.0666057	1.11227e-122	Cwf19l2
seh1l	ENSDARG00000004280	1.876	0.13663	0.864	0.0665592	2.26824e-119	Seh1l
sybl1	ENSDARG00000030775	0.409	0.78568	0.105	0.066403	4.13615e-225	Vamp7
fbxo8	ENSDARG00000007477	0.119	0.9699	0.013	0.0663399	2.60806e-134	Fbxo8
rps12	ENSDARG00000036875	-0.072	0.9677	0.014	0.0663283	0.0545324	Rps12
rps6ka4	ENSDARG00000044436	-0.296	0.87452	0.058	0.0663199	3.85142e-119	Rps6ka4
ehmt1a	ENSDARG00000068157	0.756	0.67421	0.171	0.0662761	4.85869e-183	Ehmt1
ehmt1b	ENSDARG00000026634	1.075	0.18542	0.732	0.0662761	4.85869e-183	Ehmt1
imp4	ENSDARG00000054540	-4.68	0.00254	2.595	0.0660858	2.62528e-135	Imp4
pik3r2	ENSDARG00000018060	-0.31	0.7884	0.103	0.0659789	6.0208e-151	Pik3r2
lrch1	ENSDARG00000078778	0.798	0.29894	0.524	0.0658712	6.6376e-78	Lrch1
pdcd11	ENSDARG00000052480	-0.03	0.98617	0.006	0.0658663	9.20742e-112	Pdcd11
nrf1	ENSDARG00000000018	0.332	0.88126	0.055	0.0657865	1.3395e-85	Nrf1
manbal	ENSDARG00000059853	1.133	0.54784	0.261	0.0656082	5.26451e-269	Manbal
tmem168a	ENSDARG00000068705	0.832	0.66981	0.174	0.0655123	1.13814e-116	Tmem168
tmem168b	ENSDARG00000062168	-1.451	0.50378	0.298	0.0655123	1.13814e-116	Tmem168
g3bp1	ENSDARG00000017741	-1.178	0.34765	0.459	0.0654882	7.52385e-258	G3bp1
tdp2a	ENSDARG00000069941	-0.886	0.73234	0.135	0.0653492	2.25264e-108	Tdp2
tdp2b	ENSDARG00000035954	1.709	0.15404	0.812	0.0653492	2.25264e-108	Tdp2
tmtc3	ENSDARG00000062846	0.329	0.75373	0.123	0.0651143	3.09537e-84	Tmtc3
raver1	ENSDARG00000052617	-0.614	0.77813	0.109	0.0649566	6.31232e-159	Raver1
wbp1lb	ENSDARG00000029751	-0.691	0.71334	0.147	0.0647844	5.22546e-104	Wbp1l
armc1	ENSDARG00000013861	1.873	0.01488	1.827	0.0646027	9.79441e-235	Armc1
mgat3a	ENSDARG00000038069	-3.148	0.00254	2.595	0.0642958	7.31104e-146	Mgat3
si:dkey-50i6.5	ENSDARG00000101320	1.38	0.13393	0.873	0.0642525	1.15422e-153	Thap3
si:ch211-69l10.4	ENSDARG00000098036	1.593	0.51224	0.291	0.0642525	1.15422e-153	Thap3
mon2	ENSDARG00000099798	0.12	0.92817	0.032	0.0642163	7.13683e-140	Mon2
[truncated: 18,394 more rows]
