# Supplementary material for: Enteric glia as a source of neural progenitors in adult zebrafish
Source: eLife. 2020 Aug 27;9:e56086. doi: 10.7554/eLife.56086 (PMC7521928; doi:10.7554/eLife.56086)
Supplement: Supplementary file 5. — Genes displayed in the heat map depicting the nRNASeq data of this study were selected as follows: genes with a logFC (Cherry+ vs Cherry-)>0, padj (Cherry+ vs Cherry-)<0.05 and an average TPM of 3, and genes enriched in neurons in the Zeisel et al., 2018 dataset (logFC glia vs. neurons > 0.2 and p-value≤0.05). This analysis identifies 63 mouse ENS glia-enriched genes that have orthologues present in our zebrafish Cherry+ transcriptome dataset, including sox10, foxd3, plp1b, zeb2b, vim and sox2. Significantly we do not observe canonical glial markers gfap, s100 and fabp7. Y and Z. (See also Figure 2—figure supplement 2A,C). [file elife-56086-supp5.xlsx]

## Sheet: Suppl File 5 McCallum
Supplementary File 5
Table containing the order of heatmap genes and values for Figure 2- figure supplement 2C
PE_SOX10_1	PE_SOX10_5	PE_SOX10_3	PE_SOX10_2	PE_SOX10_4	PE_neg_5	PE_neg_4	PE_neg_3	PE_neg_1	PE_neg_2	geneID
0.065929	-0.794572	-4	2.30341	0.633702	-0.67348	-4	-1.05628	-0.883697	-2.8282	rrad_ENSDARG00000052011
-0.757799	-4	-4	-0.31034	2.71351	-4	-0.409876	-1.63227	-0.217231	-3.21723	phgdh_ENSDARG00000001873
1.34618	-4	-2.56071	-4	2.62911	-4	-4	-0.101283	-4	-2.56071	vav3b_ENSDARG00000073713
0.325764	0.445445	0.953152	1.06885	0.323573	-0.155727	-1.50699	-1.40175	-1.98309	-2.19288	agap1_ENSDARG00000062123
0.599497	0.928378	0.540216	0.635065	0.745214	-0.494077	-2.33022	-1.01362	-1.3391	-3.3391	itgb4_ENSDARG00000028507
0.276946	0.343325	0.879058	1.10358	0.217513	0.312096	-0.623087	-2.61706	-1.76907	-4	fam234a_ENSDARG00000071449
0.398875	0.82534	-0.0402639	1.2091	0.266811	-0.145087	-0.592546	-4	-0.85444	-1.91733	zfyve21_ENSDARG00000027887
0.575685	1.72819	0.0197674	0.394843	0.530468	-1.67325	-2.34748	-3.47581	-0.722164	-2.20163	ppp2r3a_ENSDARG00000077722
1.15017	0.279258	0.400192	0.346937	0.335021	-0.591662	-0.685638	-1.00237	-1.08687	-1.12398	sh3pxd2aa_ENSDARG00000060148
0.780572	0.617633	1.08276	0.311302	-0.394967	-0.96107	-0.712157	-1.28534	-1.09857	-0.673268	galnt1_ENSDARG00000061335
1.02277	1.33707	1.07225	-0.871894	-0.112279	-1.26878	-1.96622	-1.56834	-1.11498	-1.33018	pdgfbb_ENSDARG00000038139
1.42212	0.0837477	0.203601	0.70458	-0.0719065	0.280293	-2.46671	-2.70898	-0.914416	-1.15528	srsf5b_ENSDARG00000027734
1.21414	0.341299	0.678185	0.951106	0.0529857	-1.09902	-3.29097	-1.82148	-0.912457	-1.12351	ank3b_ENSDARG00000077582
1.08562	0.875087	0.586131	0.326727	-0.701165	-0.536334	-0.708224	-2.50711	-1.2893	-0.346518	dock7_ENSDARG00000078675
0.64027	1.29987	0.173238	0.979962	-1.04036	-1.32193	-1.68806	-3.09245	-1.12463	0.14652	plxnb3_ENSDARG00000032990
1.05051	1.00339	0.751578	0.42545	-0.235063	-1.13863	-2.6043	-2.6043	-2.32419	0.0908481	mmd2a_ENSDARG00000087446
1.21933	1.82593	-0.41688	0.286601	-2.34324	0.189509	-1.56848	-2.87451	-2.38486	-2.6893	gfra2a_ENSDARG00000042723
1.31885	1.61339	0.724608	0.0851086	-2.05966	-0.718626	-2.64463	-1.87909	-4	-1.24774	kcna2b_ENSDARG00000102064
0.148735	0.83458	0.335306	-0.361144	0.216401	0.0371497	-0.444913	0.843167	-2.20471	-2.89523	rnf130_ENSDARG00000089767
1.15959	1.15959	1.0963	-0.949708	0.571529	-1.45667	-0.871705	-1.94971	-3.00416	-3.38267	sorcs2_ENSDARG00000077465
0.599092	1.69373	0.360305	0.0562986	0.510864	-2.03562	-0.668842	-0.82412	-4	-4	igsf11_ENSDARG00000017217
1.83472	1.0583	-0.51245	-0.599913	1.02214	-2.69302	-0.927488	-1.84503	-4	-4	ntng1a_ENSDARG00000014973
0.830858	0.742652	1.80919	-0.38226	0.260237	-1.03509	-2.93367	-1.45626	-4	-4	phldb1b_ENSDARG00000079378
-1.01389	0.279837	1.2987	0.800094	0.424227	-4	-2.96809	0.926727	-2.26765	-1.01389	mlip_ENSDARG00000089920
-0.000739654	1.09237	0.663393	-0.510038	0.085417	-1.60807	-3.60807	1.3606	-2.52061	-1.43814	rasl11b_ENSDARG00000015611
-0.610895	1.01245	2.19646	-1.46954	-0.367441	-1.74416	-2.61089	-0.45043	-2.45043	-2.11339	sort1b_ENSDARG00000056252
1.47241	1.13424	-0.110597	-2.66079	0.820333	-3.29822	-4	-0.0815678	-2.24576	-0.182747	col14a1a_ENSDARG00000005762
0.302148	0.529831	0.293391	1.14553	1.09477	-0.952616	-4	-4	-1.70881	-0.308135	sgce_ENSDARG00000012138
0.384058	-0.034712	1.20572	1.66975	0.218321	-2.98331	-4	-4	-1.32339	-1.21778	plp1b_ENSDARG00000011929
0.894457	0.579368	1.47189	0.689587	0.0824419	-1.7172	-2.30816	-2.88862	-1.9506	-1.72922	zeb2b_ENSDARG00000078416
0.833875	0.74586	1.14279	0.694898	0.955229	-2.97348	-2.78084	-2.37484	-3.14857	-2.34788	dip2bb_ENSDARG00000016348
0.877638	0.263591	1.46798	1.23864	0.240208	-1.54686	-4	-4	-3.00223	-3.00223	antxr2b_ENSDARG00000063011
0.843703	1.57789	1.10327	0.544143	-0.348942	-1.99876	-2.27177	-2.33317	-3.85674	-3.27177	mcama_ENSDARG00000089643
1.41089	1.21831	0.484377	0.753185	0.408548	-2.77741	-2.18961	-4	-4	-3.00837	znf536_ENSDARG00000103648
0.515462	1.92192	-0.628274	0.594119	0.685387	-1.53516	-4	-1.78793	-3.09459	-2.17259	vcanb_ENSDARG00000009401
1.494	1.72728	-1.10955	0.488713	0.370144	-1.79404	-4	-4	-4	-1.42149	pcbp4_ENSDARG00000024276
0.885164	0.490395	0.400716	2.00271	0.186865	-4	-3.6731	-4	-2.33968	-4	lrrtm1_ENSDARG00000052713
0.783314	0.941687	1.04888	1.3442	0.464399	-3.29097	-4	-2.89741	-4	-3.79621	vim_ENSDARG00000010008
0.573911	-0.181232	0.671742	2.19755	0.202844	-3.334	-4	-3.51355	-4	-4	islr2_ENSDARG00000051875
-0.590016	0.876302	0.0927941	2.34197	-0.137504	-4	-2.83794	-4	-3.51602	-2.51602	fscn1b_ENSDARG00000037747
1.1184	1.5333	1.18283	-0.0948519	0.539728	-4	-4	-4	-4	-2.52145	ngfrb_ENSDARG00000089223
1.11189	1.42663	1.22571	0.373731	0.397479	-4	-4	-4	-4	-4	fez1_ENSDARG00000023174
-0.00484126	1.73455	0.962462	1.26357	0.367128	-4	-4	-4	-4	-4	foxd3_ENSDARG00000021032
0.480401	1.44941	-0.410841	1.5358	0.0382134	-2.30136	-0.948691	-3.23627	-1.6513	-4	lysmd2_ENSDARG00000091771
0.726628	1.09732	1.08562	1.15142	-0.511917	-2.59229	-0.348588	-4	-2.69613	-4	commd1_ENSDARG00000031203
0.757639	-0.0149503	-0.51245	2.53451	-1.59991	-2.59991	-2.01495	-4	-3.59991	-4	gas1b_ENSDARG00000067984
0.545054	-1.69702	1.36409	2.18374	-1.59011	-4	-1.18801	-2.31	-4	-2.8125	SLCO3A1_ENSDARG00000068296
1.54071	1.0137	-1.27455	0.907655	1.23447	-3.97499	-1.88753	-4	-3.97499	-4	marcksb_ENSDARG00000008803
0.995308	1.36621	-1.28951	1.95963	-0.266787	-4	-2.45943	-4	-4	-4	sox10_ENSDARG00000077467
1.365	1.49993	-4	1.59946	0.646768	-4	-4	-4	-4	-4	vstm4b_ENSDARG00000053186
1.35492	1.08045	1.38043	0.428373	-0.852234	-3.80219	-3.26162	-3.35473	-1.64691	-2.11188	ptprz1a_ENSDARG00000051814
0.88779	0.980237	1.88248	-0.723939	0.276061	-3.87774	-4	-1.70782	-2.39232	-3.39232	itm2ca_ENSDARG00000043448
1.44786	1.67088	1.16273	-1.98335	-0.880663	-3.59216	-3.05611	-2.3595	-0.610305	-4	nlgn3a_ENSDARG00000104786
1.66059	1.13344	0.778857	-0.484177	0.558892	-1.87322	-3.97603	-2.27559	-2.46968	-4	gfra1a_ENSDARG00000099732
1.40072	1.56468	0.574786	-0.56243	0.479661	-0.856161	-3.93589	-4	-2.61396	-4	fibpb_ENSDARG00000087666
2.08259	1.42989	0.327431	-0.937069	-0.5667	-2.48727	-4	-4	-2.08517	-2.83519	foxo1b_ENSDARG00000061549
0.66415	1.99479	0.950672	-1.79528	0.886542	-2.38024	-4	-4	-2.79528	-4	dlgap1a_ENSDARG00000014280
1.84405	0.797183	1.26894	-3.60881	0.623852	-4	-4	-0.645335	-4	-4	dtna_ENSDARG00000031015
1.65439	0.564592	0.00586065	-4	2.09562	-4	-4	-4	-4	-4	gas7a_ENSDARG00000074443
1.60204	2.46211	-0.76922	-4	-2.70782	-3.70782	-1.97085	-1.97085	-3.70782	-4	galnt18a_ENSDARG00000100889
0.248218	2.83834	0.33355	-4	-4	-2.01792	-4	-4	-3.55397	-4	gprc5ba_ENSDARG00000077080
2.1655	2.11631	-0.108863	-4	-2.73335	-3.73335	-4	-4	-4	-4	sox2_ENSDARG00000070913
-4	-4	3.00782	0.968291	-4	-4	-4	-4	-4	-4	fzd1_ENSDARG00000041464
